# Supplementary material for: Identification of fatty acid metabolism–related molecular subtype biomarkers and their correlation with immune checkpoints in cutaneous melanoma
Source: Front Immunol. 2022 Nov 18;13:967277. doi: 10.3389/fimmu.2022.967277 (PMC9716430; doi:10.3389/fimmu.2022.967277)
Supplement: Supplementary file 10 [file Table_1.xlsx]

## Sheet: genesets
HALLMARK_FATTY_ACID_METABOLISM	> Genes encoding proteins involved in metabolism of fatty acids.	AADAT	ACAA1	ACAA2	ACADL	ACADM	ACADS	ACADVL	ACAT2	ACO2	ACOT2	ACOT8	ACOX1	ACSL1	ACSL4	ACSL5	ACSM3	ACSS1	ADH1C	ADH7	ADIPOR2	ADSL	ALAD	ALDH1A1	ALDH3A1	ALDH3A2	ALDH9A1	ALDOA	AOC3	APEX1	AQP7	AUH	BCKDHB	BLVRA	BMPR1B	BPHL	CA2	CA4	CA6	CBR1	CBR3	CCDC58	CD1D	CD36	CEL	CIDEA	CPOX	CPT1A	CPT2
KEGG_FATTY_ACID_METABOLISM	> Fatty acid metabolism	ACAA1	ACAA2	ACADL	ACADM	ACADS	ACADSB	ACADVL	ACAT1	ACAT2	ACOX1	ACOX3	ACSL1	ACSL3	ACSL4	ACSL5	ACSL6	ADH1A	ADH1B	ADH1C	ADH4	ADH5	ADH6	ADH7	ALDH1B1	ALDH2	ALDH3A2	ALDH7A1	ALDH9A1	CPT1A	CPT1B	CPT1C	CPT2	CYP4A11	CYP4A22	ECHS1	ECI1	ECI2	EHHADH	GCDH	HADH	HADHA	HADHB
REACTOME_FATTY_ACID_METABOLISM	> Fatty acid metabolism	ABCC1	ABCD1	ACAA1	ACAA2	ACACA	ACACB	ACAD10	ACAD11	ACADL	ACADM	ACADS	ACADVL	ACBD4	ACBD5	ACBD6	ACBD7	ACLY	ACOT1	ACOT11	ACOT12	ACOT13	ACOT2	ACOT4	ACOT6	ACOT7	ACOT8	ACOT9	ACOX1	ACOX2	ACOX3	ACOXL	ACSBG1	ACSBG2	ACSF2	ACSF3	ACSL1	ACSL3	ACSL4	ACSL5	ACSL6	ACSM3	ACSM6	AKR1C3	ALDH3A2	ALOX12	ALOX12B	ALOX15	ALOX15B
MODULE_221	> Fatty acid metabolism.	ABAT	ACADL	ACADM	ACADSB	ACADVL	ACOX1	ACOX2	ACSL1	ACSM5	ALDH1A1	ALDH1B1	ALDH2	ALDH3A2	ALDH6A1	ALDH9A1	BLVRB	CPT2	DECR1	DHODH	DPYD	ECH1	ECHS1	EHHADH	IVD	MMUT	PCCA	PCCB	SDHC	SRD5A2	SUCLG1
GOBP_POSITIVE_REGULATION_OF_FATTY_ACID_METABOLIC_PROCESS	> Any process that activates or increases the frequency, rate or extent of the chemical reactions and pathways involving fatty acids. [GOC:go_curators]	ABCD1	ABCD2	ADIPOQ	AKT2	ANXA1	APOA1	APOA4	APOA5	APOC2	AVP	AVPR1A	CD74	CPT1A	ELOVL5	FABP1	GHSR	IL1B	IRS1	IRS2	LPGAT1	MID1IP1	MIR182	MIR96	MLXIPL	MLYCD	NR1H2	NR1H3	NR4A3	PLA2G3	PLIN5	PPARA	PPARD	PPARG	PPARGC1A	PTGS2	RGN	SLC45A3	TWIST1
GOBP_NEGATIVE_REGULATION_OF_FATTY_ACID_METABOLIC_PROCESS	> Any process that stops, prevents, or reduces the frequency, rate or extent of the chemical reactions and pathways involving fatty acids. [GOC:go_curators]	ACACB	ACADL	ACADVL	AKT1	APOC1	APOC3	APPL2	BRCA1	CEACAM1	CNR1	CYP7A1	DGAT2	ERLIN1	ERLIN2	ETFBKMT	INS	INSIG1	MFSD2A	MIR132	MIR204	MIR30C1	MIR33A	MIR548P	MIR766	NCOR1	PIBF1	PLIN5	SIRT1	SIRT4	SLC22A13	SOX9	TRIB3	UGT1A8	WDTC1
GOBP_FATTY_ACID_METABOLIC_PROCESS	> The chemical reactions and pathways involving fatty acids, aliphatic monocarboxylic acids liberated from naturally occurring fats and oils by hydrolysis. [ISBN:0198547684]	AACS	AASDH	ABCB11	ABCD1	ABCD2	ABCD3	ABCD4	ABHD1	ABHD2	ABHD3	ABHD5	AC098591.2	ACAA1	ACAA2	ACACA	ACACB	ACAD10	ACAD11	ACAD9	ACADL	ACADM	ACADS	ACADSB	ACADVL	ACAT1	ACAT2	ACBD5	ACLY	ACOT1	ACOT11	ACOT12	ACOT2	ACOT4	ACOT6	ACOT7	ACOT8	ACOX1	ACOX2	ACOX3	ACOXL	ACSBG1	ACSBG2	ACSF2	ACSF3	ACSL1	ACSL3	ACSL4	ACSL5
[truncated: 344 more columns]

## Sheet: FAMGs
AACS
PPARD
ACSM6
HACD1
FH
GAPDHS
ABCD3
EDN1
ECHS1
PDHA1
DHCR24
PPT2
ACOT6
NBN
DECR1
EIF6
ACOT12
GSTA1
PRKAA2
GGT1
HSD17B10
PAM
WDTC1
PRKAR2B
ACSS1
ANXA1
PLA2G3
HMGCS2
SLC27A6
INS
TRIB3
PLA2G2F
AASDH
REEP6
ACOT1
RGN
MIR33A
ALOX12
ALOXE3
PON3
ABHD5
ECHDC1
MID1IP1
PEX2
H2AZ1
OSTC
UROD
NDUFAB1
PNPLA3
PPARA
CD1D
MGLL
PM20D1
ACADM
ALOX15B
ERP29
ALOX5
FADS1
LEP
PTGDS
ECH1
MAPKAPK2
FASN
ACOT13
ELOVL5
PRDX6
CYP1A2
CYP4F22
HACL1
CYP2F1
ACADSB
BRCA1
CYP2D6
FAAH2
ACAD9
RXRA
ACSM3
GSTM1
MIR766
UGDH
CYP2C19
ACSL3
CYP2S1
MIR132
LIAS
CA4
THEM5
ACSBG2
ABCD4
NR1H3
ACACA
HSD17B3
CYP2U1
HACD3
ALOX5AP
LYPLA1
ACAT1
PLA2G1B
HIBCH
PLA2G5
OXSM
FABP1
CES2
ELOVL3
ALDH3A2
ETFDH
BLVRA
AKT2
MDH1
HTD2
MIR204
SLC27A3
APOC3
APPL2
GPAT4
HCCS
ACOT11
CYP4F2
LPGAT1
ANGPTL3
FADS2B
LGALS1
ERFE
MAOA
SLC25A1
CBR3
ACSBG1
SLC25A17
ALDH2
ACSM2A
SGPL1
C3
VNN1
CYP2C18
PON1
ALDH3A1
PLA2G15
ACSM1
NTHL1
ACSM4
PTGR1
NAAA
CYP2D7
ADH5
ACBD6
DBI
FABP5
LPIN2
ACBD5
PDP2
FADS3
MMAA
SCP2
ACOX1
ABHD2
CD36
HAO1
PIBF1
XIST
ACAT2
HADH
NUDT19
SLC22A13
ERLIN2
IDI1
HSD17B11
HSD17B4
GPD1
D2HGDH
GLUL
DEGS1
CD74
PCK2
LIPG
ELOVL6
NUDT7
EPHX1
ALAD
GSTM4
SLC27A4
AVPR1A
ELOVL2
IRS1
ABAT
CAV1
ALDH1A1
CYP1A1
DGAT2
ACSL1
ABHD3
MAPK3
PTPRG
BDH2
NCOR1
DPYD
PTGES3
PLA2G4F
HMGCL
ACOT7
SIRT4
ABCD1
ACAA1
QKI
CA2
ACADL
CRYZ
PDP1
PTGES
SLC25A20
MMUT
GIP
SCD5
PPARG
ALOX15
TECR
CYP4F8
ADH4
CBR4
AWAT1
ACAD10
CEL
PTS
TP53INP2
AKR1C2
UBE2L6
PCCB
PRKAA1
GSTP1
FADS2
ADH1A
LIPH
CYP4F3
CYP7A1
APOC2
PEDS1
ASAH2
MIR96
HADHB
CROT
SRD5A2
ASAH1
INMT
ADSL
ERLIN1
XBP1
MIR182
GPAM
ACSF3
ADTRP
CNR1
LPIN3
ALOX12B
PLIN5
IDH3G
BPHL
ELOVL7
ACO2
S100A10
ODC1
GLYATL2
MSMO1
ADIPOR1
CYP4V2
ABCD2
CYP4A22
ACAD11
DPEP1
ACBD4
HSPH1
ACSF2
PTGES2
FAAH
ENO3
LIPI
PCCA
MTOR
PCBD1
SDHC
ACOT2
CYP2A6
PPARGC1A
ETFA
CYP2C8
PANK2
MAPK14
AOC3
FABP3
SOX9
SLC27A1
ILVBL
YWHAH
HAO2
DPEP2
ALDH6A1
TH
ACOXL
MFSD2A
PRKAB2
FA2H
PLA2G4D
PDK1
ELOVL1
ADH7
DLST
APOA5
SLC45A3
ETFBKMT
ADH1B
AKR1C1
DAGLA
PLA2G4A
DLD
LPL
AKR1C4
NCAPH2
LIPC
CPOX
GSTZ1
GPD2
ACSL6
UGT1A8
PDPR
PECR
LDHA
TYRP1
SCD
PEX13
ADIPOR2
AKT1
ACACB
NR1H2
TNFRSF1A
ECHDC2
CPT1B
PDK2
ACADVL
PTGR2
PEX7
PLA2G4C
CRYL1
GNPAT
ABCB11
HSD17B12
TBXAS1
ETFB
SERINC1
ALDH1B1
HADHA
CYP2B6
DPEP3
IDH1
ENO2
ACBD7
PTGS2
SDHD
HSD17B8
PRKAB1
PON2
KMT5A
EDN2
DAGLB
PCK1
OLAH
HPGDS
CIDEA
MIF
MLXIPL
PCTP
ADH1C
SIRT1
ABCC1
SLC27A2
CYP2C9
IL1B
BMPR1B
TECRL
GAD2
LTC4S
CYP2A7
IL4I1
MORC2
CYP2E1
ADH6
ACOT4
AIG1
GRHPR
APOA4
GABARAPL1
ACLY
HMGCS1
CYP4F12
TDO2
SMS
AKR1C3
PRXL2B
GPX4
CPT1C
IRS2
ECHDC3
CPT1A
PTGS1
CEACAM1
SREBF1
SUCLG2
CYP2A13
ACOT9
UCP3
GPX2
CYP2G1P
ALDH7A1
PRKAG3
RDH16
APOA1
CYP8B1
PER2
THEM4
HSDL2
LPIN1
HSD17B7
ACSL5
LYPLA2
HACD4
PLP1
TYSND1
MDH2
G0S2
CRAT
HPGD
PLA2G4B
GPX1
MECR
PDK3
APEX1
AMACR
ACOX2
THRSP
CYP4A11
PRKAG2
GPAT2
GSTM2
CYP4F11
NR4A3
PDHB
DECR2
PPT1
ECI1
DHODH
PNPLA8
PHYH
RETSAT
FABP2
ACAA2
FMO1
TREX1
ME1
AOAH
CA6
MCAT
LONP2
SESN2
UROS
SCAP
MCEE
ACOT8
CYP2J2
MIR30C1
ALDOA
RDH11
HACD2
TWIST1
ASAH2B
AUH
ATP6V1B1
PLAA
CCDC58
SUCLA2
PLA2G10
IDH3B
AADAT
CYP24A1
PDK4
ALKBH7
EHHADH
ALDH9A1
FADS6
CES1
GHSR
GGT5
INSIG1
CYP3A4
APOC1
BAAT
SLC27A5
ACADS
ACSL4
ACSM2B
ECI2
EPHX2
MLYCD
ELOVL4
BLVRB
SDHA
CYP1B1
CYP4B1
CPT2
PRKAG1
IVD
CREM
NSDHL
PSME1
THNSL2
METAP1
ACOX3
GCDH
PTGIS
BCKDHB
AC098591.2
LTA4H
HSP90AA1
ZADH2
AVP
SLC22A5
CBR1
ACSM5
ABHD1
ACSS2
RAP1GDS1
SUCLG1
MIR548P
AQP7
ADIPOQ
