# Supplementary material for: Identification of fatty acid metabolism–related molecular subtype biomarkers and their correlation with immune checkpoints in cutaneous melanoma
Source: Front Immunol. 2022 Nov 18;13:967277. doi: 10.3389/fimmu.2022.967277 (PMC9716430; doi:10.3389/fimmu.2022.967277)
Supplement: Supplementary file 11 [file Table_2.xlsx]

## Sheet: Sheet1
Characteristic	levels	Overall
n		471
T stage, n (%)	T1	41 (11.3%)
	T2	79 (21.7%)
	T3	91 (25%)
	T4	153 (42%)
N stage, n (%)	N0	235 (56.8%)
	N1	74 (17.9%)
	N2	49 (11.8%)
	N3	56 (13.5%)
M stage, n (%)	M0	418 (94.4%)
	M1	25 (5.6%)
Pathologic stage, n (%)	Stage I	77 (18.7%)
	Stage II	140 (34%)
	Stage III	171 (41.5%)
	Stage IV	24 (5.8%)
Gender, n (%)	Female	179 (38%)
	Male	292 (62%)
Age, n (%)	<=60	252 (54.4%)
	>60	211 (45.6%)
BMI, n (%)	<=25	84 (33.5%)
	>25	167 (66.5%)
Age, median (IQR)		58 (48, 71)
