# Supplementary material for: Identification of fatty acid metabolism–related molecular subtype biomarkers and their correlation with immune checkpoints in cutaneous melanoma
Source: Front Immunol. 2022 Nov 18;13:967277. doi: 10.3389/fimmu.2022.967277 (PMC9716430; doi:10.3389/fimmu.2022.967277)
Supplement: Supplementary file 12 [file Table_3.xlsx]

## Sheet: Sheet1
ACSL5-F	CTCAACCCGTCTTACCTCTTCT
ACSL5-R	GCAGCAACTTGTTAGGTCATTG
ALOX5AP-F	TCAGCGTGGTCCAGAATGG
ALOX5AP-R	GCAAGTGTTCCGGTCCTCT
GAPDH-F	CTGGGCTACACTGAGCACC
GAPDH-R	AAGTGGTCGTTGAGGGCAATG
CD1D-F	TCTCGTCCTTCGCCAATAGC
CD1D-R	GGGACCAAGGCTTCAGAGAG
CD74-F	GACGAGAACGGCAACTATCTG
CD74-R	GTTGGGGAAGACACACCAGC
IL4I1-F	GCCAAGACCCCTTCGAGAAAT
IL4I1-R	CCGATCCTGTTATCTGCCTCC
TBXAS1-F	GTATGGACCTCTGTGTGGGTA
TBXAS1-R	CCGACGCCATTCTGTTGGTAA
