# Supplementary material for: Identification of fatty acid metabolism–related molecular subtype biomarkers and their correlation with immune checkpoints in cutaneous melanoma
Source: Front Immunol. 2022 Nov 18;13:967277. doi: 10.3389/fimmu.2022.967277 (PMC9716430; doi:10.3389/fimmu.2022.967277)
Supplement: Supplementary file 13 [file Table_4.xlsx]

## Sheet: Sheet1
Gene Name	Description	Differential expression		Univariable analysis			multivariable analysis
		Up-regulated in Tumor	Up-regulated in Cluster 2	HR	95%IC of HR	P-value	HR	95%IC of HR	P-value
ACSL5	Acyl-CoA Synthetase Long Chain Family Member 5	logFC=1.13; FDR=3.80e-13	logFC=1.56; FDR=3.80e-13	0.751	0.648−0.871	0.000147	0.9754	0.947-1.004	0.0984
ALOX5AP	Arachidonate 5-Lipoxygenase-Activating Protein	logFC=1.13; FDR=6.18e-19	logFC=1.58; FDR=3.16e-38	0.771	0.688−0.865	9.29e-06	0.957	0.935-0.980	0.000266
CD1D	CD1d molecule	logFC=2.59; FDR=4.72e-85	logFC=1.56; FDR=1.55e-46	0.549	0.424−0.710	4.86e-06	0.788	0.692-0.897	0.000319
CD74	invariant polypeptide of major histocompatibility complex, class II antigen-associated	logFC=2.57; FDR=1.32e-33	logFC=2.48; FDR=3.77e-47	0.817	0.776-0.882	3.11e-07	0.955	0.937-0.974	2.24e-06
IL4I1	interleukin 4 induced 1	logFC=4.16; FDR=7.83e-93	logFC=1.19; FDR=3.75e-36	0.747	0.665-0.840	1.02e-06	0.485	0.255-0.920	6.64e-06
TBXAS1	thromboxane A synthase 1	logFC=1.86; FDR=8.71e-63	logFC=1.16; FDR=8.15e-31	0.753	0.644-0.880	0.00037	0.961	0.930-0.993	0.0205
