# Supplementary material for: Identification of fatty acid metabolism–related molecular subtype biomarkers and their correlation with immune checkpoints in cutaneous melanoma
Source: Front Immunol. 2022 Nov 18;13:967277. doi: 10.3389/fimmu.2022.967277 (PMC9716430; doi:10.3389/fimmu.2022.967277)
Supplement: Supplementary file 14 [file Table_5.xls]

## Sheet: TCGA FAMexpmatrix
ID	GTEX-ZF29-0926-SM-4WKFZ	GTEX-11O72-0626-SM-5PNYE	GTEX-Y8LW-1526-SM-5IFHL	GTEX-13FTY-2126-SM-5IFFB	GTEX-13FH7-1126-SM-5K7UG	GTEX-YJ8O-2526-SM-5HL85	GTEX-XUW1-0926-SM-4BONX	GTEX-145MG-1526-SM-5Q5EM	GTEX-13OW8-1026-SM-5J1NQ	GTEX-13X6K-0626-SM-5LU5D	GTEX-ZPU1-1126-SM-4YCF3	GTEX-Y111-0626-SM-4SOIT	GTEX-13OVI-2726-SM-5KM56	GTEX-12696-0126-SM-5EQ4L	GTEX-132AR-0326-SM-5KM2C	GTEX-13G51-1826-SM-5KLZH	GTEX-131YS-2826-SM-5EQ47	GTEX-11TUW-0626-SM-5LU9M	GTEX-XUJ4-1826-SM-4BOOU	GTEX-12WSJ-1126-SM-5LZVJ	GTEX-139YR-1026-SM-5LZYN	GTEX-1212Z-0126-SM-59HK4	GTEX-ZZ64-1026-SM-5GZXG	GTEX-13X6J-0626-SM-5LU5F	GTEX-ZVTK-0226-SM-51MRG	GTEX-WYJK-0526-SM-3NM8Z	GTEX-ZVT2-0126-SM-5GIDQ	GTEX-ZTTD-2826-SM-4YCFA	GTEX-14C38-0726-SM-5SI6M	GTEX-Y9LG-1126-SM-4VBQ7	GTEX-13N11-2326-SM-5IJBF	GTEX-11EQ9-1626-SM-5PNY8	GTEX-ZVZP-1226-SM-5GID7	GTEX-13FLV-0126-SM-5K7WT	GTEX-11DXY-0126-SM-5H11Q	GTEX-ZY6K-1426-SM-5GZX2	GTEX-12WS9-0326-SM-59HJV	GTEX-XAJ8-1426-SM-47JYM	GTEX-UPJH-0226-SM-3GADV	GTEX-Z93S-1626-SM-5CVMB	GTEX-13X6I-1826-SM-5SIAO	GTEX-11EI6-2826-SM-5H11D	GTEX-11WQC-1826-SM-5GU59	GTEX-146FQ-2126-SM-5RQHU	GTEX-X585-2426-SM-46MW2	GTEX-WHPG-2626-SM-3NMBR	GTEX-Y3IK-1626-SM-4YCF5	GTEX-145MH-2826-SM-5RQJF	GTEX-ZT9X-1526-SM-5DUXD
AACS	17.8328	12.1267	17.9623	18.3343	15.9727	16.1285	16.4905	11.8795	11.4196	22.0805	26.3756	20.374	7.59954	19.4148	16.6291	17.4692	11.6903	13.2809	16.4064	15.064	16.5755	16.5186	18.1788	14.5605	8.828	11.7706	14.1671	16.5861	13.0064	21.2406	15.8499	15.6318	17.8246	19.1707	17.6995	11.0275	8.66128	15.3818	20.3635	12.6259	13.3715	11.1907	17.1296	12.7425	20.4913	18.0125	16.2033	20.7178	15.6025
PPARD	5.88863	8.94743	8.3862	7.93899	5.46871	6.80424	7.09955	7.71486	6.4636	6.06231	7.66034	9.1845	4.74898	6.40878	7.00434	8.27479	9.24931	9.34067	7.81905	9.75611	9.42647	6.98092	8.87041	6.13402	6.02713	7.09152	5.95678	7.86479	6.33679	7.88889	5.76859	6.61785	7.14831	7.89473	7.38388	20.6674	7.86571	6.2323	8.41402	8.15528	7.87353	5.23801	8.41297	6.42732	8.66694	9.04144	6.17879	7.67181	9.72563
ACSM6	0.28324	0.0221461	0	1.59103	0.146052	1.11437	0.0710944	0.221639	0.0385847	1.53814	2.46852	0.081294	0.0615678	1.82248	1.29214	0.120944	1.90051	0.410718	0.103328	0.13966	0.0544489	0.192485	1.60973	0.289783	0.363802	0.836121	0.282554	1.36888	0	0.412361	0.39077	0.871035	0.07646	0.629565	0.0764038	0.608365	0	0.121094	1.63573	0.411562	0	0.666448	0.371339	0.345056	0.0945656	0.254536	0.0897501	0.0809414	0.90794
HACD1	1.46959	1.60892	2.68087	1.09171	2.64231	1.31769	2.03329	1.49002	1.49325	2.05954	1.51113	0.515766	3.52667	1.33688	1.28092	0.982132	1.71619	0.73753	3.50527	1.19948	2.29942	0.718708	1.50721	1.36417	1.90529	1.87929	2.20434	1.3972	1.80599	0.898972	1.1517	1.53726	1.15462	1.17488	1.37915	1.65358	1.25293	1.92932	1.4331	1.14541	1.79694	1.74267	0.925769	1.30142	2.22484	0.660393	1.58517	0.786967	1.15137
FH	10.4792	10.728	7.41197	12.9471	8.80959	11.8417	6.8081	14.0369	9.34826	16.3886	14.979	11.459	9.82941	12.5593	9.91751	17.4809	12.9805	10.8046	7.61822	9.72563	10.5684	9.52379	13.3969	12.656	11.2177	10.8141	6.53767	14.9128	12.5194	6.70064	14.196	10.9201	8.42252	11.4232	13.8169	12.2709	9.37108	9.58439	13.0109	9.52774	9.74163	8.90155	14.9414	10.2913	10.0441	11.409	9.98928	14.5605	12.1805
GAPDHS	0.772003	0.521026	1.90326	0.771903	0.929088	0.568756	0.607711	0.486626	0.261377	0.355685	0.19387	0.777975	0	0.471521	0.388059	0.332234	0.404462	0.526964	0.734143	1.408	1.17382	0.165873	1.22126	0.441476	0.180037	0.630362	0.666239	0.826225	3.04744	1.19245	0.763471	0.982534	0.912137	0.629565	0.36497	2.32184	1.09675	1.41344	0.522038	0.399927	0.542651	0.266841	0.608434	0.442589	0.47434	0.604498	0.960161	0.454673	0.605117
ABCD3	9.50019	7.64206	7.80684	9.74941	6.41448	8.30302	7.40333	7.03199	6.78247	10.631	6.90398	7.84347	6.53383	8.84185	5.21284	7.66702	9.44598	10.49	5.18234	5.45216	5.93008	7.49061	7.29778	11.8604	6.053	7.75388	10.3399	10.4671	7.1936	9.69376	8.5761	8.21849	8.22381	8.35968	7.35761	7.67737	6.70302	8.76737	9.89469	9.59631	6.78719	6.42514	5.79492	14.3162	3.7605	7.84347	6.31137	11.3296	9.90947
EDN1	4.24371	2.02629	3.39426	4.36939	13.6023	3.96268	4.46485	4.24039	2.8287	2.01347	1.48716	2.31026	4.21183	2.16869	1.43235	1.24726	2.08827	1.55422	4.43617	3.21842	1.99449	1.41215	4.85693	2.5185	1.56939	4.67674	2.83928	3.08916	10.1708	2.66088	2.67047	3.85014	3.86371	1.6587	4.53137	2.2924	3.98227	4.35193	1.87679	2.38768	5.54525	3.70643	2.00243	6.15053	1.71429	2.20309	1.43843	3.41016	2.71077
ECHS1	14.4204	15.9761	15.5178	19.9654	18.5446	17.6716	12.1075	22.0934	13.2155	23.9866	25.5567	18.2893	14.2725	15.4149	18.9259	23.6467	14.2673	12.9736	14.6403	15.95	19.9963	15.209	17.8498	18.008	18.5866	14.0894	9.05416	20.5075	14.0647	10.6793	21.0199	14.1252	12.6868	16.8179	20.8009	13.2107	15.1458	11.3979	16.789	13.4992	14.2355	15.9727	23.1237	18.8429	22.287	19.6291	18.8982	18.5178	17.4575
PDHA1	25.5322	17.2382	24.2946	28.8728	34.4239	35.5639	26.6347	26.5983	28.3019	38.9001	47.7217	22.3643	21.5311	54.8191	35.4576	34.8144	32.676	19.9757	29.8455	25.4403	23.8809	38.3973	51.6305	24.6368	47.9409	35.8455	22.4932	48.7027	29.5819	20.374	30.4867	35.3173	25.6574	33.3668	27.4748	25.4738	29.074	22.9341	27.268	27.1173	31.0698	29.7972	24.8415	24.3105	14.2299	27.7027	24.499	23.7332	28.495
DHCR24	63.8111	35.5284	46.7617	56.9709	31.5329	55.6859	43.0754	40.1576	41.313	84.0455	86.5153	76.5517	13.1136	48.8536	56.4747	83.8064	42.6472	40.7206	50.5922	69.9248	70.8764	58.4653	78.3987	52.0412	23.2995	41.258	51.4764	63.6833	40.0643	53.2478	64.9975	55.3874	40.7206	72.4269	50.7469	42.3389	27.5963	49.0736	81.894	55.2024	45.0295	35.8455	64.7354	50.437	89.6177	66.8518	53.3382	80.1205	62.6394
PPT2	11.079	8.3774	6.81114	7.69309	6.8484	7.56581	10.4045	8.88167	8.7684	5.3088	8.93192	8.5629	6.34542	5.31722	7.60781	9.77227	6.01766	5.3116	7.92818	10.4536	9.69924	8.70269	11.2229	6.24275	6.53615	12.1211	16.5117	9.02463	5.94693	7.69681	5.85831	6.9535	11.0991	7.93699	8.31977	10.4671	5.14899	11.2898	10.5476	7.55941	8.43024	8.91343	10.3937	7.79545	12.043	10.7232	7.08377	7.48553	9.80202
ACOT6	0	0.0591808	0	0	0.0682529	0.0275671	0.0447359	0.0766357	0	0	0.105722	0	0.0615678	0	0.0671319	0	0.0468297	0.118841	0.111416	0	0	0.0168655	0	0	0	0.0592328	0	0	0	0	0.195689	0.035973	0.0676061	0	0.117963	0	0	0.0502653	0	0	0	0	0	0	0	0.0243483	0.0671888	0.0734221	0.0616953
NBN	2.72156	2.40045	2.80468	3.12443	3.29308	3.38419	2.45046	2.35326	3.81034	4.50456	2.37822	2.51703	3.56389	3.40425	2.70224	2.73978	4.40874	3.02235	2.10732	1.95364	2.28976	2.85508	2.57636	3.86086	3.20964	2.92707	2.96684	3.43007	3.35011	2.98972	2.35812	3.00424	2.33681	2.98272	2.42226	2.63516	2.47079	2.34944	3.49586	1.87154	2.21632	2.66896	2.35564	2.23245	1.08907	2.27835	2.52161	3.25795	2.31083
DECR1	18.6992	13.7195	18.0877	22.2992	18.7078	20.4221	13.8392	21.3641	18.3874	24.9226	22.3967	16.8691	24.7419	20.2568	17.2052	24.8337	20.7346	17.4309	14.7543	14.4232	17.3274	18.5819	22.9675	22.8366	22.4932	19.3559	16.1417	25.0823	18.2717	17.1661	27.9532	19.019	16.2537	21.3695	20.6499	12.5194	14.097	16.6797	22.6935	20.3902	17.8754	20.2672	22.5338	18.1314	13.2226	20.5344	20.6005	21.969	21.1363
EIF6	59.2082	49.5237	53.6004	51.4362	41.4132	44.3733	54.1541	52.8122	40.4365	54.8191	45.4038	66.2621	33.0958	44.791	46.9036	64.8619	49.0008	58.6751	54.2495	79.9055	44.5519	43.2976	44.083	43.6242	29.6531	36.7806	41.5686	65.278	58.8929	57.807	50.2879	46.9036	63.9357	39.6989	44.4343	85.0218	37.6127	52.8995	61.5454	54.6265	40.2482	33.8719	58.9898	40.5755	65.5545	64.1889	51.1478	60.1075	59.8829
ACOT12	0.13244	0.0285086	0.0582389	0	0.0401731	0.012339	0.0583197	0	0.0956437	0.0239309	0	0	0.076438	0	0.0610686	0.0479847	0	0	0.0814346	0.0647524	0	0.022389	0.0173717	0	0.029929	0.00602555	0.132141	0.0541484	0	0.0861678	0.0482346	0.17872	0.182065	0.0525859	0.0680521	0	0	0.0292863	0	0.10795	0.0243364	0.0117566	0.0814578	0	0	0.0825333	0.0598613	0	0.0467199
GSTA1	0.694881	0.346661	0.210562	0.397653	0.193	0.28655	0.169007	0.95804	0.213493	0.213656	0.495168	0.081294	0.715163	0.726773	0.143534	0.0479847	0.090494	0.504285	0.70384	0.224959	0	0.294023	0.116458	0.0436098	0.217561	0.262869	0.123804	0.456367	0	0.134054	0.701576	0.682795	0.105208	0.673355	0.219752	0.247436	0.425611	0.622892	0	0.21919	0.0919308	0.0544935	0.696336	0.238377	1.79526	0.154242	0.281101	0.130819	0.0688291
PRKAA2	0.161028	0.266472	0.271871	0.192279	0.391725	0.232626	0.225675	0.441988	0.349183	0.206666	0.229771	0.122321	0.703266	0.462378	0.298858	0.171384	0.338969	0.20001	0.162179	0.0876914	0.300685	0.289214	0.184662	0.180715	0.420859	0.329185	0.115433	0.334216	0.133662	0.0953568	0.316138	0.30438	0.0676061	0.192923	0.328865	0.0757435	0.287348	0.185886	0.22559	0.25255	0.356625	0.29919	0.180999	0.329501	0.14401	0.260508	0.215984	0.113033	0.0616953
GGT1	1.55891	4.18967	2.55718	1.86843	2.04647	1.82178	2.98205	4.15581	1.86055	1.01154	1.52564	2.30487	2.70082	2.55228	1.59303	1.75477	1.49168	2.35056	3.42003	2.14697	2.29942	3.16824	2.97262	1.21197	6.39281	3.46542	1.45133	2.14112	1.82111	2.38926	2.15763	1.59507	2.05079	1.43657	2.01755	1.50866	1.22261	2.29029	1.30211	2.02454	2.70562	2.00363	2.14748	4.68407	4.59435	2.5128	3.90811	1.09761	1.98018
HSD17B10	21.8947	25.3712	21.3344	26.9409	21.3227	25.7446	16.2164	33.4611	18.9634	31.8361	29.8713	29.5819	19.6194	20.9841	25.1674	36.5507	20.6236	20.9042	23.1967	29.2123	29.0532	20.4481	27.1373	26.0625	21.8062	25.623	15.1282	29.7245	18.0411	17.2272	28.5145	20.9149	24.7958	22.7951	27.6922	23.8959	12.4673	19.8634	30.8251	26.263	16.9392	18.3026	32.3524	22.0423	36.1075	25.9032	28.9399	28.7851	34.2742
PAM	11.4786	17.4389	35.0842	13.3876	27.9957	22.5212	15.4402	29.1889	15.8246	17.3203	20.2833	9.54433	23.6105	12.303	16.1452	8.24748	26.469	9.76671	18.7787	13.2059	17.2658	13.6429	26.1713	22.2106	31.4496	19.9136	15.4088	13.9659	12.3215	6.95426	22.8092	14.5047	6.17611	14.1565	13.1973	8.64782	12.2804	11.3365	9.70721	16.3528	11.0593	24.8415	16.906	28.6502	10.3723	15.4999	38.3973	12.1473	12.3308
WDTC1	9.72161	9.50808	9.27806	8.44629	7.223	8.50671	9.06496	6.45692	7.15997	7.16338	8.27046	13.0977	7.03951	7.74713	6.61406	9.76541	7.11299	7.06788	8.69625	9.50408	12.0069	8.24647	10.1024	9.7587	6.81905	7.51984	9.20873	6.91518	8.28513	7.73547	9.42026	9.37232	7.55571	9.06013	7.66128	6.33185	6.52032	6.97365	11.8795	9.24812	8.60796	8.31539	10.6886	11.0506	12.3072	12.4692	9.81597	12.4836	10.5445
PRKAR2B	0.858125	0.964059	1.04726	0.865791	1.88203	1.21874	0.85654	1.18272	1.08058	1.261	0.704549	0.435788	5.8065	1.10896	0.765699	0.597434	0.878138	0.498203	0.937208	0.563003	1.09304	0.824641	1.64047	1.03761	1.59235	1.12525	0.801749	0.870375	0.540076	1.05767	1.42858	1.53015	0.798913	0.998177	0.883088	0.721694	0.425611	1.02962	0.57853	0.750274	0.990816	1.07866	0.779398	1.15749	0.681951	1.00339	0.844243	0.80127	0.701973
ACSS1	8.52086	3.32872	9.74685	4.31189	6.23432	3.69428	9.43672	2.56176	4.7084	3.9724	4.50403	7.64024	6.04603	5.02702	8.49622	3.60547	3.43045	4.8452	7.78039	7.08034	5.97484	6.16695	6.54119	4.5751	5.54584	6.08462	11.267	6.27874	5.12675	8.24849	6.70695	5.45798	6.39637	5.76797	3.26415	2.22433	3.66662	6.7291	5.21671	4.59579	4.97269	4.82243	3.79475	4.72988	5.75677	7.07367	6.93565	6.08057	7.84073
ANXA1	53.9719	61.6676	99.4788	121.281	78.6167	112.107	82.1232	67.8846	87.8904	43.4099	49.6753	82.1232	68.4941	56.4747	61.6676	35.1384	77.9829	61.2916	87.6281	52.469	75.2074	55.7854	72.0788	102.809	81.6724	67.4329	60.7507	32.3811	69.4549	61.0526	63.5461	81.0024	99.0995	86.2525	92.4893	59.2082	153.392	59.9937	65.5545	58.2467	42.2863	80.7806	57.4872	107.203	26.6917	52.2098	62.4019	84.5357	48.3438
PLA2G3	5.13092	2.68258	2.89594	4.96143	2.57978	1.78212	4.19323	5.16163	2.93737	2.00651	3.09616	3.79637	0	2.11171	5.43959	4.49024	6.52324	4.7479	3.32511	4.84727	2.95609	3.60469	0.929325	2.79717	0.167743	1.21258	2.23007	3.3062	5.01372	4.43987	3.55869	1.98357	5.12345	1.80926	6.0481	13.8169	4.90977	5.17801	3.78783	3.36078	3.35122	1.22702	3.98061	1.30142	6.69301	3.11908	3.26555	3.69937	3.82163
HMGCS2	2.04147	1.38073	1.50219	1.91657	0.680649	3.56622	2.16759	2.42145	2.34138	2.68117	3.77373	2.60054	13.6163	7.05404	1.28092	2.03499	3.26239	2.972	8.33659	2.29547	2.41363	6.88533	6.27727	0.936291	3.07431	4.18436	3.43455	13.456	0.061522	1.09344	2.63967	5.31331	2.23611	2.94641	1.9217	0.193436	1.80134	0.622892	2.25787	4.0271	11.1508	3.58732	2.25272	13.188	18.6139	2.83277	2.1692	1.43673	2.64053
SLC27A6	0.186645	3.07299	0.271871	0.329438	0.163986	1.43417	0.313354	2.29184	0.544876	2.01108	0.37996	0.282289	0.709174	0.518645	0.438871	1.70593	0.690043	0.690114	0.169166	0.0647524	0.129268	0.0694516	2.82272	1.29	0.842588	3.60004	0.210288	0.958437	0.344726	1.03789	0.771509	0.667719	0.0490412	0.318217	0.36497	0.0757435	0.425611	0.594826	1.41129	1.05801	0.679002	0.868318	0.625465	0.354359	0.333902	0.478347	0.30333	0.403234	0.795651
INS	0.694881	0	0.716333	0.551458	0	0.0981517	0.16197	0.791142	0.204263	0.393933	0	0.764728	0.158623	0	0	0	0	0.133018	0.210652	0	0	0.232404	0	0.116711	0	0.0362412	0.107168	0.222323	0.105922	0.451711	0	0	0	0	0.191561	0	0	0.284276	0	0	0	0.194255	0.348546	0.0661002	0	0.108889	0.220687	2.58063	0.24087
TRIB3	6.76617	3.53841	3.66309	3.21252	2.70022	2.83865	3.82569	2.40761	2.49075	3.83658	4.76836	4.66406	1.778	2.79843	4.20566	4.34307	5.5057	2.89086	4.25424	6.46798	4.63797	3.19327	3.15634	2.49753	0.975941	1.83019	3.72025	3.81634	1.35338	4.33658	4.89123	3.24327	4.94724	2.16786	2.67193	3.92331	1.50942	4.6664	3.73249	5.70898	2.71979	2.03476	3.81716	2.9923	5.44134	4.6156	5.17462	3.64455	6.17124
PLA2G2F	4.00353	4.55851	3.12211	6.50703	1.77168	4.43713	5.96736	6.48649	6.48491	2.84407	5.71085	5.35584	7.2044	3.75656	3.20759	4.38606	4.49458	6.04272	3.08277	7.35405	2.01394	4.27507	8.63574	4.36457	1.21695	9.8034	7.36972	3.87016	3.12808	8.80959	2.63431	4.06626	5.24311	3.23527	2.41309	9.61068	3.63513	11.6347	5.28038	7.63008	5.3395	4.38046	4.12269	3.37196	3.53282	7.85023	2.61269	4.45069	7.5825
AASDH	2.49469	1.29672	1.65502	2.87971	1.68759	1.75497	1.75181	1.6892	2.49332	2.86552	1.95084	2.54161	1.36154	2.11171	2.28925	2.33407	1.84463	2.36194	1.89319	1.88084	2.17798	2.64494	1.51113	2.90434	1.98829	1.73831	2.17295	2.91607	3.71282	2.49497	1.95853	1.85984	2.49808	2.73249	2.74387	1.88999	2.34268	2.00967	2.30224	1.63915	2.50524	2.07075	2.08365	1.93595	1.94199	1.89932	1.59783	2.82209	2.12133
REEP6	2.45269	3.4695	2.01062	2.95425	1.98853	4.04428	1.9599	3.69707	1.53689	5.87694	9.53433	2.65237	3.29274	3.23381	2.88501	3.78945	3.06172	2.38768	2.02064	3.02475	2.38822	2.35618	4.08841	2.32977	2.90028	2.91449	2.00313	3.09311	2.03764	3.52004	2.69748	3.09865	2.15199	1.92077	2.53391	2.94807	1.53966	1.84259	3.70014	3.17576	1.94844	2.3576	2.78153	4.15106	4.637	2.99835	3.44849	2.75113	4.84047
ACOT1	0.880494	0.900368	1.1058	2.41981	1.09573	1.42012	0.8114	2.0503	0.963608	11.034	19.6091	0.735985	3.47814	5.52423	3.32191	1.35851	2.73525	0.973958	1.51815	0.817425	0.822698	0.621795	18.8155	0.993979	1.38762	2.74538	1.03032	2.82526	0.579798	1.17694	2.69748	3.52856	1.45254	1.2171	1.00367	2.03668	0.609252	0.890278	3.25585	1.61526	0.679002	1.79892	0.915031	0.568013	2.5924	0.683335	1.72624	0.441705	1.58381
RGN	0.772003	0.830642	0.689618	0.7772	0.933728	0.914932	0.965019	1.35758	0.725772	0.955457	1.1675	1.01678	0.874127	0.956148	0.721539	0.586962	0.80911	0.696278	0.798709	0.684214	0.843193	0.718708	0.8895	1.32689	2.12633	0.452829	0.65958	0.771707	0.431864	0.643073	1.12482	0.732686	0.65352	0.629565	1.20538	0.845363	0.370966	0.804328	0.633728	0.704308	1.0625	1.5347	0.602978	1.47029	0.989643	1.05673	1.2465	0.855868	0.471126
MIR33A	0	0	0	0	0	0	0	0	0	0	0	0	0	0	0	0	0	0	0	0	0	0	0	0	0	0	0	0	0	0	0	0	0	0	0	0	0	0	0	0	0	0	0	0	0	0	0	0	0
ALOX12	8.81174	3.74734	3.13377	7.12889	1.39873	3.14605	4.54902	4.84103	4.51596	2.63967	6.46208	5.39301	0.310949	1.59601	1.45885	7.79257	3.92963	4.56663	3.46285	8.27146	7.24819	4.4893	4.26234	3.94507	0.499679	4.10758	9.38106	8.14946	1.04544	6.48798	2.09001	3.47137	11.8623	5.58592	5.73488	4.89176	2.41091	8.70269	6.32194	3.64267	5.75	3.38496	9.71776	3.82889	14.4608	8.02461	4.42009	8.16765	9.49262
ALOXE3	26.8063	15.6124	27.5341	21.1946	11.6593	15.5116	27.9108	18.623	19.9757	11.3031	17.5817	17.5655	0.988367	8.91343	8.02262	20.5514	14.8869	18.136	25.7531	35.8134	23.9553	18.3343	13.2622	5.7648	0.720436	8.39041	35.2471	13.3016	8.53398	31.057	16.3739	20.7555	50.5152	21.8304	22.749	19.8841	11.1753	24.3887	29.5588	16.6834	20.557	9.57471	27.039	13.0977	10.6171	28.495	20.9669	18.8707	31.5613
PON3	1.99831	1.42623	2.46043	3.07235	2.31555	3.46247	1.8682	2.11697	2.52927	6.34028	4.53185	1.22729	3.11668	3.55344	3.73128	4.16145	3.44772	3.28965	2.65948	1.9599	2.1609	2.47737	4.81675	2.93703	1.4055	2.69415	3.1271	6.17678	1.84485	3.13443	2.83024	3.77255	3.6285	2.87711	2.19223	2.12361	4.66592	1.11781	4.80665	2.66959	2.51561	3.65816	2.57606	4.75151	3.33796	2.22798	1.77002	2.80742	5.29965
ABHD5	13.1644	9.55848	9.79931	9.58298	7.72779	12.0392	11.1075	8.57049	8.1615	12.1785	18.7262	6.65959	13.042	7.27024	7.40154	9.98647	11.6205	7.01651	9.28275	9.3288	10.2617	5.77606	31.7813	7.47299	3.48112	12.8571	13.0109	14.439	7.69309	12.0941	8.08343	13.0223	13.7912	10.0224	12.1056	9.25937	13.8169	10.1052	16.5685	12.3389	12.7965	10.1122	10.1465	8.79705	9.3015	10.6933	6.10417	10.1961	12.2359
ECHDC1	5.59252	7.42056	5.43467	6.97121	6.98721	9.14341	5.10094	8.20374	5.9213	10.5958	7.60047	4.96953	12.0243	7.13137	6.74217	6.4315	9.81999	6.8058	5.33717	4.36742	5.83695	5.34069	9.17696	7.97013	8.53715	10.4837	6.38919	7.55398	7.15835	5.50388	7.96041	8.07917	5.29342	7.59599	6.21946	7.54689	7.70422	6.33679	7.09872	6.56644	7.12723	8.62943	5.9885	7.2102	4.7084	5.65072	5.68468	6.50054	5.77792
MID1IP1	6.55083	6.62013	10.9185	4.99282	11.6188	7.32674	8.94027	6.73288	5.03912	6.35891	6.66181	5.00402	6.59915	4.42334	6.46645	7.3689	5.63243	5.15007	17.3982	11.5401	12.7276	4.42151	10.8986	3.95842	4.00582	7.31015	6.88765	5.69207	5.84661	5.69758	9.47954	8.7584	6.47807	4.83996	6.53767	9.11803	5.02485	6.21604	4.61137	6.40667	5.20442	6.69913	6.90315	11.7386	6.54793	8.3669	8.64434	5.45685	8.86924
PEX2	7.73352	5.25997	4.10883	7.17999	6.08595	7.93308	5.69016	6.25193	7.14156	9.87341	5.90083	4.89441	6.56343	9.45229	4.68169	5.8453	9.18679	8.10843	4.32831	3.10068	4.32056	6.0331	6.42221	9.23306	5.90672	6.24205	6.37903	7.98033	8.23811	6.61031	6.85312	7.49752	5.60723	7.2827	6.77009	5.69207	6.84998	6.57677	6.84925	6.19865	6.66031	7.33203	4.27229	5.83319	3.96394	4.46298	4.21183	8.29685	6.21604
OSTC	14.2921	11.661	11.3893	17.8287	13.65	12.6106	10.2077	17.7999	12.2671	16.6401	14.1802	8.4473	21.9198	13.8911	19.3367	11.8282	15.6592	10.6481	10.0156	8.81174	12.157	11.2416	10.853	15.9761	16.4939	13.4514	11.5714	17.5614	17.2502	11.5004	18.9442	11.7906	14.5516	13.6239	13.8291	11.7963	19.0945	11.0609	13.6452	13.1389	12.0979	10.9445	12.269	14.8368	8.4192	7.43649	12.9492	13.6067	12.143
UROD	13.4732	10.8545	14.4474	10.0899	18.6319	14.8809	13.5351	17.7194	12.8883	13.1181	19.8177	13.1459	18.8891	12.515	15.9106	13.1228	12.1017	10.9349	14.9072	14.7104	14.828	14.9702	15.0557	14.9501	22.8092	14.814	15.4522	15.1517	13.6952	14.8957	16.463	14.6403	12.5406	10.7123	11.2074	13.3621	8.2069	15.7094	11.8357	11.2982	13.2692	14.7379	11.3911	16.7959	13.9631	16.644	24.1538	11.6662	15.1634
NDUFAB1	17.1661	17.8924	14.1539	26.1902	17.5532	19.4736	13.1948	25.0663	17.5532	23.1237	23.1237	18.008	23.2256	24.1994	23.8367	21.2998	23.3572	18.7877	16.1221	15.2632	17.9704	17.6356	18.9259	24.8818	24.6452	20.7734	11.8941	29.3526	21.5126	15.3632	22.2992	18.8246	20.459	18.6272	23.8076	21.2872	25.7192	16.7209	15.9273	21.5622	19.1707	19.2151	21.3942	19.4588	20.5733	12.9367	16.1086	20.6005	18.4781
PNPLA3	2.47384	2.23687	1.41888	1.68413	1.26661	1.88411	1.3486	1.21242	1.20646	2.66866	3.90599	1.12685	2.37278	3.12179	1.07249	0.952478	1.93136	2.10103	1.15956	3.1546	1.17773	1.28248	2.81766	0.464495	0.217561	2.79197	2.3035	1.32577	1.12595	3.40099	1.06397	2.96749	2.93771	1.77279	1.4373	2.59503	1.22743	4.02797	3.45991	1.65811	1.94294	1.14219	1.83126	1.07954	1.35424	1.80773	1.32451	1.15415	1.79058
PPARA	2.49982	1.98206	2.26611	1.16557	1.78514	3.24643	2.26688	1.15036	1.51379	4.20252	2.95425	3.63272	1.79651	2.74294	1.35201	1.38694	2.38169	2.64703	1.67463	2.03863	1.97192	1.41686	3.80508	1.67483	1.4551	2.3242	2.72844	2.18564	0.886714	2.26897	1.98018	2.25657	1.5471	2.18233	2.04245	1.63693	1.38795	1.8046	2.12286	2.02136	1.06637	1.63389	2.11519	1.89526	3.07466	1.88177	2.02087	1.83364	2.08441
CD1D	0.13244	0.25255	0.222136	0.176543	0.484971	0.172007	0.21919	0.182374	0.256865	0.259624	0.307447	0.081294	0.975691	0.318008	0.243292	0.135488	0.221565	0.0972759	0.308658	0.272626	0.129268	0.1399	0.341338	0.148705	0.204619	0.215464	0.0823886	0.393891	0.184267	0.0672819	0.241745	0.225807	0.182065	0.121671	0.0939346	0.0937737	0.43884	0.179512	0.105686	0.14935	0.227134	0.0974325	0.188153	0.0946635	0.113548	0.069042	0.250881	0.0580202	0.135512
MGLL	8.61467	9.50808	8.74018	5.84332	17.5005	10.2019	6.01356	7.91723	6.9194	14.4232	8.77074	7.72304	17.7682	8.29892	9.54183	9.64456	6.78882	7.73067	9.99521	10.3638	9.93266	7.16914	6.80889	8.86149	9.31143	7.18164	5.72345	9.7641	4.19805	6.40217	10.1576	8.12759	5.94493	5.94364	6.63397	6.73747	4.38651	5.73616	12.2908	7.06213	7.38746	8.75495	9.21841	6.11027	18.7432	8.08022	9.66983	6.8665	7.05887
PM20D1	0.392416	0.0833559	0.162372	1.30246	0.146052	19.019	0.933851	0.594619	0.0608674	38.1398	93.6585	0	0.348997	34.561	30.8491	1.49041	3.11222	1.48552	0.118889	0.0647524	0.177241	0.0562894	87.0655	4.06209	4.57943	20.6556	0.255703	16.6721	0.141527	3.39112	8.76517	23.9262	0.0676061	13.4276	0.916783	2.18715	0.114242	1.1409	31.6432	1.70335	0.150508	11.4967	2.81798	1.46719	0.744503	0.161207	0.244785	0.690917	16.4099
ACADM	4.31012	2.97295	3.28079	6.2245	5.29681	8.24647	3.81964	4.54523	5.02212	12.062	18.2717	3.74263	8.36388	12.0979	7.07617	6.08394	7.64024	3.89812	4.02797	2.66387	4.24553	4.52456	30.3621	7.31792	8.02769	8.80155	3.53954	8.55194	4.6964	3.22654	8.21741	8.28082	3.21596	7.52264	3.7597	4.54291	5.10257	4.67334	12.8861	5.43404	5.44803	5.93722	5.2039	5.45627	4.47807	3.77137	4.10883	4.95039	5.61563
ALOX15B	1.66747	5.69513	2.65067	8.22911	1.08878	11.9974	1.72797	5.87694	4.19852	25.7615	84.0455	1.9705	8.79122	34.4906	26.1164	9.74941	7.30055	4.36651	2.99635	2.67765	2.49864	4.19148	81.2248	3.00974	11.267	19.5695	0.517134	47.7217	2.1495	2.7753	9.52242	11.8245	0.98586	11.99	4.21098	6.84423	4.31458	2.68979	16.8213	7.79453	1.21274	5.83633	3.40134	14.757	10.4317	4.06979	1.2574	1.95342	8.11133
ERP29	36.8974	25.1076	24.3338	37.815	21.3942	33.5086	25.4148	27.039	23.0974	29.3061	28.7402	33.8388	13.0505	22.6729	24.661	34.9667	20.9725	24.452	28.6733	31.808	30.0297	27.2493	27.783	26.7769	22.5687	17.024	32.061	36.4361	22.6169	27.2584	32.0466	23.0217	29.3288	32.9995	31.0315	19.9654	23.0018	23.8809	25.4403	31.8907	31.9195	24.3569	36.82	30.3137	37.1715	30.3373	39.6077	37.333	38.4404
ALOX5	3.47283	6.99207	7.01481	3.31474	6.79569	4.16895	4.49024	2.33953	7.91117	2.04986	2.52449	4.36651	1.42552	5.20046	2.3349	2.41391	4.49077	7.54156	6.3761	6.94627	2.51906	5.08523	4.30311	5.39655	2.08007	3.39749	8.44013	2.23915	2.51618	7.13052	4.60457	4.06167	4.77043	3.12377	2.31503	4.92981	2.11193	5.30311	3.18817	5.74109	3.30869	4.15499	3.17919	2.12259	0.997643	3.85671	3.99655	4.30966	3.3301
FADS1	0.597573	1.03222	1.73488	4.3743	1.82772	11.3188	0.901564	1.21242	0.773723	17.6275	30.0807	0.332955	3.01798	12.7209	10.1437	2.50066	5.30545	1.65583	1.09561	1.22217	0.931451	0.592052	32.8242	2.05931	2.94939	5.55375	0.580841	9.60946	1.00443	1.12482	5.17131	4.06167	0.625947	6.1519	0.883088	2.6253	0.962549	1.01968	9.85005	2.54596	0.701739	4.16193	1.13505	1.49203	1.24788	1.9362	0.780796	1.14963	2.82745
LEP	0.0568324	0.589214	1.7819	0.0307322	4.87276	0.727977	0.624039	0.109671	0.0147254	0.838572	0.0762894	0.0660569	0.678844	0.0544118	0.212015	0.0338602	0.0290172	0.0458167	2.013	0.613273	0.137273	0.303651	0.863207	0.0436098	0.0642765	0.823693	0.0540763	0.167266	0.061522	0.057	1.77066	0.533201	0.0957918	0.0727134	0.0219356	0.0579246	0.0648215	1.59841	0.47006	0.0345996	0.156893	0.16372	0.0734564	0.0946635	0.0586639	1.6812	0.0826979	0.0367274	0
PTGDS	48.133	64.1889	98.7481	13.6117	48.2006	100.584	80.1205	24.1225	75.588	102.044	41.2094	17.5171	51.8789	23.9262	46.2379	67.5715	81.2248	66.4118	30.7702	20.2672	29.2123	47.7954	25.3198	164.855	46.9036	72.9812	13.9381	78.3987	4.51792	19.1948	33.8388	45.2786	11.6488	16.8915	31.3182	13.9381	8.29991	11.83	37.6531	87.3611	53.1604	103.957	30.3621	36.6818	31.6432	36.3042	43.0754	55.4364	58.3547
ECH1	35.6341	36.8594	35.6341	35.0665	31.3971	40.4831	33.0958	23.6326	30.0168	50.1717	64.4496	48.7027	37.3744	60.5712	48.7027	44.5519	38.6061	38.1607	43.1797	38.1816	49.6753	38.1008	67.9566	42.919	48.7414	40.4365	24.7494	63.0134	29.6061	28.7515	38.06	39.9252	29.6061	47.7217	30.6669	23.4293	34.8639	24.1697	43.1259	50.7469	54.2495	42.6472	47.2351	40.2019	59.2082	31.808	35.9984	45.0295	43.3531
MAPKAPK2	13.8566	18.9442	15.2574	11.9823	13.3643	13.3199	16.1829	11.8059	11.75	9.72437	14.7946	13.132	16.7102	13.3715	12.453	11.8376	17.2197	16.1152	19.3031	16.5289	15.9795	14.7627	17.7444	10.212	12.7668	14.077	19.3656	12.1552	12.2041	16.9245	11.3999	17.7682	21.27	12.2826	13.7887	25.201	16.5254	15.5616	14.4365	18.1267	15.8717	11.5951	12.8768	14.979	13.4637	12.7104	11.8095	11.9625	15.9863
FASN	62.0258	38.7299	42.1249	57.4872	103.957	82.8856	49.9446	39.3847	30.5104	145.322	182.569	33.4297	54.8191	119.025	113.003	55.8774	81.894	43.1797	51.9626	63.9357	36.2865	45.2154	141.181	40.6717	57.911	87.6281	41.8187	105.959	24.6285	79.6991	85.2623	71.0334	66.2621	62.8945	33.3355	59.1003	14.4938	65.1346	84.7809	61.2916	22.8092	44.5519	42.7562	65.6948	60.5712	92.7791	38.5681	33.3972	56.6715
ACOT13	2.74746	2.56148	2.06856	3.96436	2.30541	4.2276	2.18286	4.36407	3.74177	2.66387	3.78579	2.21278	3.61935	2.65468	2.98588	3.62923	2.92831	2.33383	2.02851	2.13149	1.86328	4.07502	4.41205	4.72888	3.51331	2.57747	3.86854	5.14638	4.26503	3.92288	3.34227	3.46693	4.3141	3.64114	3.58269	3.94813	3.63513	3.05739	2.70198	2.95072	2.95549	3.21527	2.31211	2.77592	3.17849	1.57541	2.99357	3.38239	4.20207
ELOVL5	7.39097	5.07694	5.82688	6.71456	8.28626	10.7602	7.37147	4.79072	5.90874	19.8228	28.7851	2.61793	13.1136	15.5086	16.1221	7.2818	12.0317	11.767	7.45418	4.55754	3.99483	4.24248	31.3182	6.41309	6.25193	8.97003	4.9483	27.0984	7.27377	6.75155	11.6296	10.3221	9.90417	5.57607	3.7597	9.31024	7.71014	6.03657	12.1979	7.93107	5.18564	6.77471	4.10489	4.55572	5.03521	2.92344	3.39354	3.8727	8.22705
PRDX6	55.6859	51.9626	59.3179	45.5646	62.0258	40.0643	51.2288	55.5844	34.1153	60.928	53.6004	40.6717	77.5717	45.5962	42.3389	46.2379	39.1585	43.8524	54.4387	50.7469	45.8539	35.2471	51.8789	38.1008	30.1679	54.53	35.3173	51.7967	49.4084	40.5314	53.3382	44.4959	46.1711	43.9698	46.4302	37.1351	48.0689	38.1008	55.6859	43.3531	44.0272	35.9984	49.5991	42.1249	47.1672	49.8303	49.6753	41.1157	45.533
CYP1A2	0.378672	0.0917551	0.136441	0.0929065	0	0.0921762	0.0210086	0.0187295	0.0147254	0.321578	0.0291088	0.504348	0	2.54772	0	0.0548173	0.404462	0.0706476	0	0.112144	0	0.165873	0.0173717	0	0.00674859	0	0.0398041	0.273284	0.0965186	0.134054	0.0189152	0.0439112	0	0.0168758	0.0219356	0	0	0.158927	0.429768	0.686792	0.221599	0.0151723	1.26083	0	0	0	0.0237576	0.0659137	0.0616953
CYP4F22	20.5292	10.0224	17.776	14.7891	5.3413	10.1521	15.622	17.3982	9.97982	16.4516	21.1889	15.3665	2.09761	14.3562	6.22156	19.4536	9.20137	11.4625	11.64	15.8654	13.6905	11.3524	12.6736	12.5044	1.14063	8.64888	10.3166	25.4488	5.39936	17.7721	12.9429	13.1181	14.3535	11.5203	10.2063	27.7541	9.63251	18.2466	18.259	13.0398	11.0259	7.60408	15.1252	9.06129	19.2785	21.7322	14.3349	20.1557	22.0363
HACL1	3.94896	3.62776	3.58848	4.33889	3.66269	4.51644	3.1909	4.0543	3.00801	6.40366	8.11546	3.5742	4.12226	4.79491	2.93158	3.42327	4.0759	3.58231	3.22688	3.56021	2.16814	3.38274	9.23936	4.11589	2.89501	4.02664	3.43455	6.03862	3.69816	3.6923	4.70739	3.78743	3.8341	3.82809	3.31861	3.03633	2.67164	3.59931	4.57658	3.92288	3.32618	3.68481	3.91103	3.55414	2.33575	3.55262	4.99123	4.04824	3.94051
CYP2F1	0	0	0.0986133	0	0.0888577	0.012339	0.0854601	0	0	0	0	0.122321	0.0391073	0	0	0	0.023552	0.193048	0	0	0	0.00676372	0.163858	0	0.0244387	0.0301194	0	0.0784316	0	0	0.0739202	0	0	0	0	0.0401562	0	0	0	0	0	0.00913222	0	0	0.292544	0	0.0237576	0	0.0323097
ACADSB	5.4317	3.82366	3.82527	3.66497	3.92331	3.50564	6.94463	2.13989	3.96268	4.24079	4.18126	6.20773	2.20462	4.59932	2.27543	3.51254	2.97683	3.1909	3.71904	3.01568	1.74626	4.60547	3.22827	3.04537	2.8485	5.0331	12.1369	2.65323	5.64148	7.98434	2.85636	4.17161	4.66936	3.19327	2.23812	2.94188	2.16516	7.50904	3.49297	4.73539	5.47061	3.66161	1.57672	3.13646	1.36699	5.57301	3.14298	3.1119	4.47098
BRCA1	0.55494	0.841509	0.506634	1.31899	0.535393	1.27358	1.01766	0.963062	0.950511	1.2758	0.524576	0.946527	0.600893	0.537494	1.12444	1.31099	0.716871	0.532898	0.833356	0.970081	1.21782	1.05294	0.952227	1.05256	1.29503	0.972655	0.874562	1.08732	1.20663	0.968939	0.944948	0.775717	0.912137	0.968457	0.895802	0.821298	0.764157	0.748694	1.1088	0.644463	0.924894	0.868318	1.13505	0.862615	1.32512	1.10316	1.01395	1.36451	0.870577
CYP2D6	1.64248	1.1467	1.50902	1.562	0.842736	0.899514	1.91133	0.486626	2.3171	1.09661	1.36503	1.6942	0.785505	1.41179	1.54368	1.18992	0.904519	2.01324	1.52671	1.23311	0.756255	3.07532	1.14286	0.985204	1.73386	1.15776	1.96883	1.01888	1.16394	2.39991	0.48297	1.22729	1.60675	1.25933	0.823419	2.01324	1.12627	1.43453	1.02112	1.37676	1.58364	1.10596	0.827586	0.800719	0.815015	1.36836	1.13647	1.09761	1.30943
FAAH2	4.86217	3.31684	3.72219	7.9024	4.2878	3.33584	4.82505	3.08947	7.91616	4.15371	5.54161	6.16021	3.78498	5.07694	6.45989	5.26219	3.12943	6.03862	4.0642	5.87694	3.57274	6.32194	2.58205	4.996	1.88001	3.77899	4.55475	9.88767	12.2867	7.63643	3.25337	3.05006	11.506	5.03964	3.67648	6.7046	6.84998	3.89812	2.84909	5.82428	7.2044	3.61507	4.75297	3.79846	4.35333	6.68388	3.86812	4.65635	7.11884
ACAD9	19.6194	11.8868	12.7276	21.5978	10.543	15.7544	14.6542	16.7601	20.0831	15.7281	21.3227	20.0985	6.36378	11.6543	17.2773	27.7939	13.0285	11.5168	12.4552	17.9746	24.1538	18.0251	19.2737	14.0943	8.7618	12.5386	19.7417	26.7288	17.0613	20.5733	16.5186	12.4956	22.7135	23.4733	22.5959	12.8312	14.0192	20.3309	22.2364	10.3593	23.2918	14.2195	24.8654	15.3632	28.8623	23.6467	14.3267	30.1679	27.6169
RXRA	32.882	24.1225	21.8884	17.9129	18.3254	19.9859	20.2987	8.71668	15.0381	25.0823	24.0023	34.7994	14.2195	17.8246	19.2689	14.3349	16.1152	21.7322	24.0023	27.1273	32.5277	19.5985	21.6219	21.6464	10.6157	12.4857	23.313	8.78435	9.03216	27.9957	29.1208	26.488	29.098	14.3324	12.7381	13.188	9.73104	21.9811	22.6449	20.6674	13.0505	15.0783	14.7489	25.7788	25.1159	35.7778	25.2184	32.9995	31.8361
ACSM3	4.29899	1.99666	1.32824	3.07235	2.20963	2.64402	3.65698	2.18233	1.00212	8.54454	5.98276	1.02309	4.14587	4.20523	2.23739	2.29789	1.46286	2.60708	1.22309	1.28429	0.55711	1.26021	6.90793	1.17726	1.77822	6.22382	1.76893	7.17999	3.13678	3.56735	3.61123	3.07135	3.94724	1.85567	0.851996	1.61368	1.40176	4.04127	5.38147	0.867592	2.95549	0.729924	1.47914	1.47029	1.73112	0.620732	0.440524	1.67258	2.36645
GSTM1	50.984	12.9622	3.53388	0.360293	0.2378	15.385	69.1479	0.116475	0.0846259	41.9738	35.6682	0.188662	24.452	14.7772	25.5736	0.586962	14.2569	33.684	28.7515	0.242117	0.18414	15.9535	0.191027	20.2032	34.8293	23.0149	0.14031	0.340949	0.125035	0.144603	96.6345	0.213458	0.600602	25.8327	16.5721	0.282425	7.71302	0.172742	23.6889	14.6761	0.282425	18.834	19.2596	0.0946635	56.6715	0.254536	33.5548	0.388365	0.0838
MIR766	0	0	0	0	0	0	0	0	0	0	0	0	0	0	0	0	0	0	0	0	0	0	0	0	0	0	0	0	0	0	0	0	0	0	0	0	0	0	0	0	0	0	0	0	0	0	0	0	0
UGDH	2.66297	3.02235	2.82209	2.34241	4.01808	2.58324	1.95526	2.984	1.88889	2.77592	2.55776	2.03841	4.01504	2.14927	4.03651	3.19838	4.47334	2.62647	2.7414	2.5089	4.33658	1.81603	2.67222	3.74136	2.43376	2.03715	1.92542	2.58295	4.72888	1.96957	3.6777	2.89844	1.99285	2.34138	2.87517	3.21946	6.93403	2.27262	3.16287	2.32368	2.52131	2.32652	3.32872	3.71241	3.16287	3.21596	3.58457	2.73946	2.71676
CYP2C19	0.169413	0	0.0517184	0	0	0.0734564	0.169007	0	0.0547243	0	0	0.130382	0	0.0472604	0.0479779	0.0612583	0.0468297	0	0.162179	0.0797499	0.0779804	0.0694516	0	0.0569094	0.0191892	0.0421033	0.0823886	0.061882	0	0.366342	0.195689	0	0	0	0	0	0	0	0.355868	0.0860556	0	0.0601961	0.233045	0	0.075904	0	0	0.130819	0.263206
ACSL3	5.53017	7.59237	5.29732	6.2245	10.1901	8.17389	7.19935	8.7267	5.6212	16.0677	9.62341	5.93467	6.24205	11.853	7.06627	6.30423	9.96003	6.89899	9.01623	5.3312	5.07308	10.0097	9.78311	8.26947	9.79401	10.824	6.33395	12.0124	4.33324	5.1409	8.43024	8.80389	7.39807	7.08122	10.7602	5.25885	15.741	5.3634	7.43369	11.4428	10.4091	6.27513	5.6853	7.09955	5.44134	5.68404	6.38404	5.8975	4.05475
CYP2S1	0.452174	0.945857	0.720913	1.2415	0.254209	1.64479	0.44299	1.16458	0.604411	1.261	1.76618	2.40761	0.231109	1.38573	0.769347	1.17312	1.83212	0.796927	0.497989	1.22791	1.28982	1.03761	1.15036	2.775	0.988883	0.312294	0.480578	1.60696	1.66547	0.667211	0.755341	0.902472	0.454941	1.25025	1.88933	2.75759	1.12627	0.856203	0.731958	1.49716	0.90803	0.704812	2.48765	0.880851	3.90811	0.839591	1.27096	1.90791	1.89183
LIAS	3.27008	2.38822	2.05931	3.32942	2.68681	2.48109	2.86332	2.27106	2.62357	3.78458	2.40301	2.64173	2.5267	2.88155	2.51646	3.57274	1.90051	2.28076	2.1742	2.18233	1.90791	2.88313	2.1507	2.97683	2.44617	2.30971	2.59269	3.41458	4.20115	2.88438	3.41233	2.32791	3.16719	3.11975	2.44343	2.36166	3.61429	2.67281	2.98528	2.4321	2.6734	2.60326	2.57251	2.68208	2.37546	2.27835	3.16222	2.95232	2.96256
CA4	0.781861	1.04025	2.04647	0.276079	4.09366	0.891967	2.04743	1.01435	1.04158	0.810411	0.870476	0.940835	23.1526	3.82608	1.91064	0.426518	0.694985	0.851902	3.96525	1.33912	3.48486	2.0722	0.863207	0.782905	1.03874	4.44741	0.600893	0.707966	0.32454	0.372499	3.45036	1.77583	0.725057	0.968457	1.39664	0.845363	1.74522	1.20584	1.96932	0.999876	2.20815	0.735693	0.483812	0.661573	1.83702	0.911192	0.711162	0.620666	0.390178
THEM5	51.396	22.8917	35.0842	38.7725	15.0983	27.2776	24.7015	26.1902	25.59	28.0415	31.1631	45.2154	1.28171	14.1049	12.3009	49.5991	23.0549	35.4948	22.6449	37.9358	37.4144	32.882	19.0658	34.9667	0.704812	12.641	33.3972	40.9642	10.5989	41.1614	41.7685	20.5842	44.5519	33.684	40.8642	28.0191	9.74685	32.3085	45.8539	34.4239	30.3137	21.6708	51.7159	30.1439	63.4153	64.8619	41.0651	52.3838	53.072
ACSBG2	0.0397926	0.218433	0.305801	0.0929065	0.0215034	0.0796415	0.0710944	0.0833368	0.0901626	0.0381199	0.0442718	0.282289	0	0	0.282488	0.14377	0.0970603	0.0706476	0.095271	0.13966	0	0.115846	0.0955058	0.0638788	0.0745811	0.233734	0.177241	0.153392	0.184267	0.219071	0.067598	0.0932884	0.324932	0.06532	0.163504	0.202398	0.0558445	0.172742	0.0598726	0.21919	0	0.0243531	0.0504086	0.0528925	0.0851136	0.0312444	0.0598613	0.221324	0.270909
ABCD4	10.7506	11.233	10.8791	9.43278	13.9303	10.6248	15.2209	9.14341	16.899	9.46745	10.1975	10.6729	12.1228	11.4057	17.4692	8.9927	11.2536	11.4857	12.1093	9.53818	10.5081	16.0745	7.90332	13.1575	18.0453	13.4131	15.7933	12.3626	15.1073	10.9217	9.92985	9.28787	9.99812	14.6292	10.8872	7.34522	10.7523	11.1438	11.885	10.8922	15.2903	15.684	8.41606	11.7464	9.44732	10.8482	12.0979	12.2041	9.51986
NR1H3	4.36128	4.62159	6.5961	5.35925	10.0125	6.41309	7.56939	7.29601	6.90793	7.25412	15.2267	5.90538	16.4516	9.14117	11.2653	5.3088	5.99051	3.61159	10.3077	6.35818	8.28291	7.16914	6.70774	4.56044	12.4673	6.52698	4.77904	7.54594	3.93007	4.14234	8.72108	5.70765	4.05038	5.97414	5.80247	3.69027	4.66259	4.44172	8.72553	5.5386	6.93162	9.3015	5.529	11.0098	10.473	7.8314	12.4898	3.46285	4.55041
ACACA	4.16193	5.64148	3.61621	5.1851	4.11012	6.39637	3.79148	4.84783	3.53426	5.54584	8.53177	5.46324	3.59931	4.69885	6.78636	6.16496	4.92981	4.69936	3.74095	4.66592	5.44977	4.43759	7.62363	5.42286	5.47414	6.11379	5.08469	5.36567	4.49413	4.77135	4.70188	5.46263	5.19829	4.24827	5.4108	7.52264	4.25651	5.21284	6.57979	4.43245	4.97872	4.04046	4.92084	5.30937	7.91936	5.73738	4.88401	5.61387	5.74432
HSD17B3	0.858125	0.747382	0.752987	0.499838	0.574214	0.392059	0.876531	0.918175	0.805724	0.409302	0.528912	0.409138	0.959928	0.407846	0.350107	0.283511	0.766353	0.445163	0.572256	0.716259	0.244709	0.687925	0.452983	0.388323	0.789371	0.988367	0.57565	0.222323	0.558714	0.691673	0.364803	0.580475	0.755629	0.519844	0.555599	0.755629	0.394252	0.636333	0.826993	0.411562	0.340999	0.451207	0.233045	0.399698	0.37326	0.426366	0.572586	0.423427	0.233623
CYP2U1	0.615886	0.72845	0.831147	0.70335	1.09573	1.00877	0.657988	0.817664	0.577411	0.782156	0.725437	0.389037	1.43488	0.856321	0.874737	0.507588	0.824738	0.343608	0.852097	0.670366	0.95447	0.465349	0.780088	0.815015	0.740103	0.69984	0.796397	0.57163	0.833702	0.567573	1.06088	0.856943	0.447831	0.707632	0.783522	0.657421	0.665816	0.695316	0.564329	0.549489	0.692069	0.842266	0.989643	1.15749	0.453318	0.584719	1.07249	0.649546	0.69128
HACD3	5.21341	5.79683	4.92395	5.66575	4.75594	4.38969	4.3487	4.88962	4.60216	5.9074	4.99651	6.40146	4.71662	6.89649	4.19498	5.92876	5.57983	6.54793	3.83331	3.22375	6.31496	5.30142	3.90177	7.04031	5.94493	4.44741	4.53137	4.27186	5.21784	3.89019	5.82303	6.06752	4.57751	6.88453	6.71612	5.48117	6.01289	4.87787	6.0942	5.83124	5.23005	4.887	6.45692	7.0004	5.01157	5.83382	5.00014	6.60441	4.54667
ALOX5AP	1.4406	1.70395	3.90341	1.25625	1.74482	2.78665	2.54596	1.75352	1.32839	1.09661	2.1377	1.71578	1.6183	1.09069	2.08851	1.22309	2.32577	0.873926	4.28366	3.01964	6.0049	0.79597	3.35122	1.35304	0.909142	1.01623	2.20913	1.59199	1.833	1.05323	5.01591	2.22903	1.44558	0.634713	1.09431	1.79845	2.38683	1.23581	1.52976	1.71826	1.62666	2.12133	2.02136	2.51028	1.56727	2.52841	4.60216	1.61506	2.29443
LYPLA1	14.6569	8.87276	6.67926	15.5739	7.68932	9.81466	8.57496	10.2884	9.68688	9.51191	8.56506	5.23915	9.34198	7.47566	6.5523	8.23811	16.789	7.51452	5.44439	4.87325	6.70538	8.17582	9.50408	10.8791	5.97945	9.91498	18.1788	12.139	9.21841	13.4537	11.8758	10.5293	17.2658	12.4878	9.45474	12.248	9.68306	13.4467	11.4625	8.7618	12.3909	9.73242	8.2069	9.14713	2.68003	7.85591	5.99248	11.4037	12.8005
ACAT1	16.8142	9.69511	11.8319	17.6235	12.393	13.0285	13.2573	19.2785	11.8568	16.0346	15.5462	10.786	17.1222	19.3174	8.68265	9.30399	11.3065	9.92695	12.2652	11.1421	10.2431	16.8213	13.5254	14.8487	15.7188	11.5004	18.6811	16.0677	8.30505	12.7837	15.4869	11.484	15.6747	14.5605	13.6571	7.25497	8.23012	15.2299	9.61316	14.146	13.4514	10.546	12.3868	10.9816	9.95322	13.5905	14.0116	12.3489	10.3666
PLA2G1B	2.31633	0	6.42365	2.70562	0.0606113	0.329185	0.739373	7.82005	0.106828	0.810411	0.787244	1.49644	0.513251	0.0622205	0.190967	0	0.0702584	1.06062	1.09561	0	0	1.19932	0.102354	0.739762	0.0360114	0.262869	0.864441	1.11589	0.0869642	1.98998	0.12178	0	0.78715	0	1.14152	0.104174	2.09525	0.867012	2.16997	0.467155	0.595377	0.30748	6.56569	0.437776	0.266374	0.848231	0.835586	4.46439	0.3199
HIBCH	4.64882	5.12982	2.85797	8.73677	3.22938	7.18784	4.86911	5.06835	7.11636	8.30197	8.12759	5.5278	2.39856	3.48665	7.32053	10.7792	6.8982	5.64878	3.58231	3.43963	5.71585	7.96534	7.74445	8.00479	6.247	5.44861	3.98146	6.20974	8.96532	3.61045	5.27924	4.23115	4.71917	7.90147	5.38834	4.14234	7.53139	4.65731	7.35137	4.93144	4.70291	5.74619	8.47319	5.04558	2.97749	6.09488	5.04716	8.70985	6.52324
PLA2G5	0.332798	0.564496	0.840761	0.419393	1.49853	0.681951	0.753937	1.09645	0.843806	0.609523	0.828262	0.212669	1.6183	0.569712	1.23178	0.357342	0.461304	0.186613	2.18789	0.875966	2.01394	0.969822	0.585423	0.446432	0.940724	0.419107	0.495238	0.492705	0.201203	0.20459	0.782905	0.802507	0.420466	0.567741	0.698852	0.434183	0.617022	0.113469	0.764157	0.87576	0.532722	1.35709	0.769943	3.08379	1.62343	1.44595	2.01202	0.328575	0.438666
OXSM	3.07269	2.02629	2.96684	3.40869	2.12916	1.71826	2.90465	2.42525	2.12231	2.78327	3.18608	2.83116	1.74692	4.19194	3.46988	2.31424	2.82653	2.95964	1.51815	2.91873	2.3945	2.7499	2.31476	2.47462	2.41663	1.89888	2.92769	3.46211	5.06183	2.84029	2.87579	2.11596	2.86895	2.46435	3.30582	2.56937	5.39655	3.06841	2.52841	2.67971	2.58376	1.91381	2.47711	2.18865	2.93158	2.64231	1.82571	3.35339	2.98432
FABP1	0.103011	0.186589	0.61579	1.03124	0.0335736	0.218115	0	0.0542081	0.227728	0.271688	0.215804	0	0.0987914	0	0.137908	0.33939	0	0.602171	0	0.129192	0	0	0.432816	0.240684	0.208892	0.147706	0	0.575722	0	0.187825	1.44204	1.29893	0.125816	0	0.377639	1.34168	0.432425	1.8086	0	0.205241	0.0706315	0.207244	0.2176	0.95671	0.113548	0.0468779	0.274623	0.289636	0.18403
CES2	6.42996	7.65134	6.247	8.14336	6.82529	9.20137	6.73593	6.06888	8.19345	9.57595	7.31458	9.59109	4.11673	7.72971	7.53697	9.09362	9.31509	12.1745	6.51737	6.37393	7.04197	8.77315	7.41197	11.0825	9.2704	6.19034	5.54649	6.29842	12.0548	8.16249	6.46798	7.00928	6.24418	8.52741	8.65105	7.92327	6.31843	7.56217	8.35013	7.50025	7.02067	8.80042	8.78325	8.01073	8.2938	7.63367	7.67181	10.7407	6.99959
ELOVL3	0.332798	4.64301	0.192503	7.48818	0.157487	14.2893	0.7337	5.2963	0.416299	22.8985	69.7691	0.319198	0.467155	6.01698	22.1318	3.49995	7.39807	1.11117	1.01993	0.806441	0.667605	0.45706	77.9829	1.30656	1.47485	18.82	0.269355	12.3789	0.192547	1.14076	2.78419	10.6665	0.504521	10.3844	0.732067	2.63	0.195347	1.3746	17.8712	4.91657	0.497164	3.32583	0.707632	2.09303	1.38195	0.381291	0.307768	1.22996	7.68652
ALDH3A2	57.911	34.561	28.1946	41.258	24.9482	53.5165	41.9213	23.2413	53.9719	56.8671	34.3205	57.0756	16.1253	34.8293	25.9207	57.1812	32.882	45.533	19.1231	30.0168	36.1075	45.0911	31.384	58.78	24.1617	34.3379	57.0756	50.0575	56.4747	53.3382	48.133	39.5159	38.8789	56.4747	43.3531	21.7696	24.8186	58.4653	64.7354	36.4743	39.2701	36.4361	46.559	43.6242	28.7177	38.0169	34.5266	77.369	52.2098
ETFDH	12.515	6.19937	8.07917	8.86924	8.31651	7.84166	12.1745	6.72009	9.23432	10.1989	10.665	9.67246	6.79415	11.3664	6.6724	7.04369	11.2008	13.2622	8.88528	8.00292	5.67627	10.2791	11.0825	9.3065	7.495	12.1132	14.1384	14.8574	6.08661	15.1311	7.14069	7.98334	13.2715	8.34908	5.86788	5.57724	7.73547	7.79927	8.07012	9.37356	11.9473	6.31278	7.15076	5.49209	4.93088	5.74558	6.54869	7.58964	9.2866
BLVRA	9.84874	10.8954	8.7629	9.57595	8.02461	8.85553	8.55618	9.56993	6.48491	10.0252	9.64319	9.21493	12.2339	10.9085	7.36617	9.07596	7.65573	8.14336	9.46357	7.99023	7.41887	6.55383	8.17389	10.2267	6.35674	5.07589	6.56127	9.9313	11.9417	6.68991	10.0267	7.68288	6.91687	8.72553	7.87836	8.30606	10.1664	8.69947	7.80021	12.9323	8.02666	7.62176	10.2645	10.6216	6.45692	8.77315	12.6932	9.2076	9.60557
AKT2	21.8178	25.4907	20.9962	16.5471	18.8472	23.5388	24.0931	11.9586	22.2992	18.8107	21.4292	23.2841	15.7836	19.8228	23.313	23.2105	22.5338	24.4211	23.5175	23.1602	26.9694	19.5417	22.769	22.9341	17.3203	20.8128	24.8818	14.8113	21.4057	19.1806	23.0149	22.6169	16.0951	20.0468	18.3957	25.9207	17.1368	23.8298	24.287	19.1231	23.3431	20.7451	22.7135	21.6769	22.7886	29.074	20.1192	26.4221	24.0468
MDH1	23.9628	24.5151	20.0985	36.7806	27.7448	28.7177	19.21	33.1563	24.661	40.4365	30.6402	22.087	22.4289	44.1401	27.4548	28.4316	31.6154	25.5651	16.7564	17.9215	25.9032	33.4297	26.8063	31.6154	42.4916	31.1359	16.8179	41.7182	31.6987	21.4754	33.7767	25.4738	25.4907	31.5613	28.9628	19.7922	26.2986	28.6733	28.2815	28.4316	29.6061	27.5442	26.5983	23.6105	15.2574	26.5983	24.9974	28.1391	25.3881
HTD2	1.1194	1.50983	0.882028	1.87654	1.19047	1.43417	1.1398	1.58792	1.0605	1.88707	1.33235	1.37494	1.41095	1.61949	1.42763	1.92243	2.21784	2.23739	1.36315	1.38158	1.39332	1.04923	1.15942	1.71259	1.18514	1.17042	1.09485	1.53143	2.19173	1.5104	1.24244	1.2802	1.49853	0.989158	1.36295	1.91291	2.73704	1.85984	1.61587	1.83748	1.21274	1.16937	1.90577	1.09278	2.45986	1.2814	0.956566	1.62142	1.32
MIR204	0	0	0	0	0	0	0	0	0	0	0	0	0	0	0	0	0	0	0	0	0	0	0	0	0	0	0	0	0	0	0	0	0	0	0	0	0	0	0	0	0	0	0	0	0	0	0	0	0
SLC27A3	10.5641	11.4554	12.1473	12.0961	12.3428	10.9703	14.6488	16.932	13.4992	9.88056	17.0311	18.2213	21.3227	7.8314	19.3954	11.1543	10.3355	9.4862	17.8041	16.1186	14.5962	18.7348	9.50408	13.6547	17.3472	8.71668	11.0755	10.5203	9.30779	12.6693	11.7852	10.2791	15.4835	13.4732	12.8379	7.65134	8.2069	13.4756	14.4884	11.9454	17.0095	10.7647	14.0521	16.5861	16.5289	12.5702	19.1901	13.0999	14.2168
APOC3	0	0.975941	1.09042	1.60872	0	0	0	0.245725	0.553307	0.227454	0.0683074	0	0.674506	0	0	0	0	0.834885	0	0.438045	0.120653	0.377942	1.09561	0	0.436773	0.109314	0.373788	0.285999	0.0965186	0.503075	0.782905	0.0607867	0.216857	0	0.219752	1.04744	1.0483	1.8046	0.230558	0.389982	0	0.290542	0.477781	0.741496	0.547802	0	0	0.530293	0.18403
APPL2	23.1677	16.9945	21.1304	14.3641	17.8671	16.3459	23.7499	10.9281	19.6995	17.4927	16.1086	14.5329	18.0411	17.5296	14.8223	14.5825	17.7077	19.5127	15.8246	13.3738	14.6403	17.5454	19.3174	20.612	13.6645	21.2121	35.9239	17.8712	21.6342	30.1439	21.0313	21.4523	22.5959	20.1661	12.5681	20.3147	15.0409	27.3146	17.3054	18.7787	18.9349	18.3652	14.2725	14.4884	7.34347	19.8027	20.634	15.5803	18.6188
GPAT4	14.1125	13.0842	14.9817	13.4204	11.75	12.1901	14.8869	8.66128	13.3387	10.9914	13.0708	13.9889	13.0043	14.5544	14.5658	11.5365	16.7822	11.885	16.4344	15.3472	16.6872	12.1306	13.3922	11.5004	10.2033	15.236	18.7348	12.5593	15.7967	13.5015	13.0842	15.3535	14.6542	12.928	11.6133	18.9349	16.1152	16.3921	15.8436	13.0799	15.3406	11.0577	13.7369	12.5343	11.874	12.1785	15.5209	10.628	11.7706
HCCS	5.2821	4.74322	3.57725	5.73224	3.63081	4.52358	3.33796	4.58456	4.08101	5.31494	4.3306	4.17433	4.20651	5.50326	3.52629	5.37744	5.26494	5.01536	3.82527	4.39987	4.67431	4.28277	5.17238	5.63419	3.41016	3.26099	3.9873	5.06027	4.70443	3.98811	4.81005	5.05044	4.22039	4.81778	5.35001	5.5057	6.09488	3.96225	4.25283	5.41769	4.06843	3.90219	5.96736	3.70405	4.5141	4.12016	3.66426	5.33836	5.40232
ACOT11	0.575348	1.32316	0.342291	0.456748	0.325194	1.08087	0.364546	0.887984	0.549157	0.941514	0.796716	0.741799	0.318008	0.834885	1.23596	1.14948	0.530998	0.723738	0.605644	0.787517	0.525635	0.617433	0.924666	0.673184	0.855457	1.51095	0.412936	0.812122	0.786041	0.968939	0.692819	0.437929	0.332613	0.65498	0.658605	0.973958	0.581683	0.716563	0.768409	0.769074	0.449728	0.832823	0.573228	0.701497	0.763396	0.716485	0.646242	0.487203	0.610511
CYP4F2	0.760178	0.0754965	0.305801	0.144332	0.151305	0.47411	0.285402	0.0542081	0.172143	0.898666	2.1175	0.130382	0.63337	1.64594	1.15969	0.711482	0.552088	0.98063	0.118889	0.48894	0.259217	0.186687	2.54161	0.199434	0.233636	0.304286	0.36764	0.620375	0.280921	0.226922	0.941293	0.822398	0.572256	0	0.0764038	2.36645	0.717655	0.284276	1.29263	0.54494	1.0791	0.517385	0.0734564	0.220879	0.240945	0.432542	0.0745673	0.221324	0.805538
LPGAT1	1.26934	1.09788	1.49308	1.48269	1.57959	1.62006	2.00967	1.12101	1.81412	1.64693	1.40366	1.49168	2.92675	1.35407	1.51471	1.51338	1.94102	2.04529	2.03404	1.21197	1.59215	1.15079	1.36102	1.81944	1.66606	1.74777	1.42695	1.63533	2.07269	1.26442	1.66215	1.8368	1.74948	1.54504	1.30508	2.01827	2.18179	1.58079	1.36067	1.25673	1.61467	1.44595	1.28825	1.60105	1.11982	1.58284	1.45781	1.42217	1.75799
ANGPTL3	0.178028	0.165259	0.227663	0.309044	0.121697	0.0216217	0.0644538	0.123101	0.06761	0.0381199	0.0839999	0.0891564	0	0.114242	0.0610686	0.10674	0.040815	0.167402	0.0418502	0.249936	0	0.104219	0.0134088	0.167498	0.110022	0.1149	0	0.0309281	0.337952	0.162179	0.133233	0.0282765	0.115063	0.06532	0.0351743	0.0757435	0.204117	0.0580616	0.246218	0.301656	0.17704	0.0359619	0.0656114	0.0592258	0.0674549	0.0544593	0	0.0809414	0.027186
LGALS1	43.9405	138.176	101.312	70.4007	99.8492	137.432	65.5545	158.47	110.24	109.812	96.6345	89.8821	124.775	50.9044	149.673	95.3091	108.938	52.1241	100.201	100.393	144.453	86.5153	96.3134	111.165	175.835	103.569	57.289	63.8111	52.469	55.1081	118.477	77.7666	25.4319	83.3388	93.9708	40.3903	42.8662	57.7034	90.1642	90.7433	92.1841	123.589	98.3729	131.8	104.381	122.999	170.667	70.6399	74.0533
ERFE	0.0482997	0.0591808	0.0707845	0	0.0888577	0.0164524	0.0256341	0.194604	0.106828	0.0529578	0.0518886	0	0.405386	0.0401757	0.0479779	0	0.0584374	0	0	0.0571238	0.0623621	0.2171	0.116458	0.110618	0.123535	0.0421033	0.0469875	0.061882	0.28867	0.0479847	0.15554	0	0	0	0.102066	0.0490282	0.204117	0	0.0828007	0.0627596	0.0307812	0.0298035	0.0974055	0.0328985	0.14401	0.0384694	0.0671888	0.0580202	0.0394588
MAOA	20.5514	6.1663	15.9595	3.50179	16.9284	6.41723	16.0783	2.05464	5.54649	13.8061	6.09275	4.3141	24.2946	16.0241	8.10024	5.48117	4.66592	5.56162	18.2507	7.71574	10.3564	3.7968	18.5356	5.13039	2.99131	14.4717	15.6346	14.5769	17.039	10.9847	16.6326	17.8246	14.0192	6.26791	8.226	5.96673	11.8473	15.1935	9.97434	7.64024	19.6194	6.3256	8.92046	7.16598	10.3875	7.2136	5.99248	6.21673	10.5248
SLC25A1	14.6732	13.0956	18.1314	12.976	15.9898	16.0614	11.441	11.7404	10.8046	17.3748	26.4785	12.5573	15.1784	15.203	20.1397	18.2078	12.1552	11.056	11.0243	17.3203	17.2502	9.3761	16.6038	11.2143	9.31143	12.2319	9.73104	11.5858	14.0419	10.0325	15.2482	14.5106	12.397	17.1899	10.0787	12.3909	8.65105	10.9333	13.9529	14.2725	11.2399	11.2603	14.415	14.9993	18.6811	18.9168	12.0638	12.9645	17.6555
CBR3	7.76166	3.8477	5.33178	5.62487	5.10543	3.99782	3.93007	5.26051	3.64078	4.8022	7.58432	8.55301	6.69681	4.65036	5.3936	4.91244	5.45279	4.83944	5.74109	6.41723	4.88198	5.91807	4.79975	4.15667	6.11166	2.7648	3.85464	6.24275	4.50501	3.84106	9.58842	6.73288	5.51823	4.94308	4.00884	6.56047	3.82527	4.14883	3.82406	5.62425	4.68121	5.25885	4.58409	7.68932	5.56573	7.62363	7.81445	5.93785	9.63924
ACSBG1	5.04662	2.48081	1.33324	10.4045	0.75277	22.6027	4.03693	3.53653	3.30582	32.795	67.5715	6.25257	9.65801	48.3438	24.8186	8.4815	27.783	11.9974	5.19992	3.85548	1.90791	3.82406	57.0756	6.09208	22.6799	21.2998	9.15409	54.53	2.44904	6.11785	10.0499	10.2091	3.88003	22.2992	3.25513	5.99712	1.74522	4.39151	27.5341	21.1068	8.31763	10.567	4.88044	4.11846	4.26458	2.61389	2.71307	7.34083	8.84185
SLC25A17	4.40505	2.91907	4.72935	5.13412	3.83131	4.48649	4.47002	4.3856	4.311	5.56934	7.48454	5.04449	3.73369	5.85701	4.42427	4.91244	4.58077	3.96268	3.28333	4.65975	3.99904	3.99525	6.53304	4.51742	4.07755	4.85493	4.20523	6.16496	4.99392	3.7838	4.57658	4.19323	4.18265	4.14366	4.30036	4.91188	3.92083	4.32512	5.20602	4.11101	3.81634	3.69347	4.80271	4.20252	4.63103	4.03229	3.85384	5.24777	4.43898
ALDH2	55.5844	45.9181	40.2482	56.6715	38.2656	53.3382	20.2777	42.0248	45.2154	66.2621	52.5553	81.0024	27.406	55.4853	24.1844	66.9926	48.6297	57.0756	28.3667	37.3944	42.5977	59.7697	48.2006	60.2246	28.0303	43.0246	56.1702	50.3627	62.524	34.8977	33.0297	35.5284	19.939	61.7859	51.7159	35.5284	23.4142	38.2453	56.5717	51.7159	44.969	38.7299	60.5712	37.6531	41.258	72.0788	42.9704	64.7354	64.8619
ACSM2A	0.0568324	0.0675649	0.0986133	0.0767669	0.151305	0	0.0256341	0.0542081	0.0275823	0.0177529	0	0.0514	0.0541184	0.026252	0.0610686	0.0279914	0.040815	0.0458167	0.111416	0.0721371	0	0.0121982	0.0499379	0.0436098	0.0797929	0.00602555	0.061338	0.0541484	0	0.144603	0.115314	0.0858291	0.07646	0.0389592	0.043218	0.0579246	0.0809702	0	0.0651981	0.0222917	0	0.0243531	0.0504086	0.0217279	0	0.115006	0.0369901	0.0580202	0
SGPL1	9.69107	7.94492	9.77227	7.50821	5.96866	7.34433	8.02164	5.23568	4.99068	6.40878	9.70854	9.89736	4.58994	7.45418	5.64148	8.30091	6.18544	6.01968	7.70148	9.42906	12.4216	7.96534	8.45273	7.2818	5.52116	6.3256	10.2658	7.66994	5.15557	12.8507	7.1516	8.5629	11.4768	8.71443	7.67368	7.41625	5.77049	8.77992	11.1524	7.44717	7.43463	5.76671	8.62153	7.04887	8.5761	11.2467	9.97434	9.00333	10.328
C3	41.0651	43.1259	128.446	25.8327	189.878	41.1614	79.27	58.4653	38.7299	55.2948	46.4302	21.6098	48.1009	21.7635	103.569	15.888	66.9926	33.0958	138.176	48.4899	39.5159	39.9252	33.3668	51.8789	29.5588	30.1439	37.6745	34.7994	26.0798	7.00928	101.312	43.5745	15.8686	22.3121	48.0689	19.0707	41.2094	32.9409	25.1499	35.5284	20.887	43.6242	28.6502	93.9708	32.9698	46.1045	67.7268	26.2898	59.2082
VNN1	0.194984	0.0221461	0.216766	0.234563	0.0466444	0.365142	0.21919	0.182374	0.172143	0.206666	0.175212	0.164405	0.209005	0.23222	0.526074	0.297268	0.279218	0.521185	0.486382	0.13966	0.361754	0.093909	0.335327	0.216766	0.257203	0.120307	0.269355	1.26293	0.17586	0.134054	0.450859	0.13057	0.189975	0.0799645	0.31541	0.601719	1.76276	0.238821	0.235888	0.416552	0.23317	0.424201	0.148011	0.287226	0.172007	0.147787	0.455682	0.18908	0.610511
CYP2C18	1.72183	0.595798	1.05347	1.51471	0.369244	1.52366	1.09416	0.611418	1.28124	1.3207	0.555854	0.970567	0	0.433291	0.604334	3.62923	0.935676	1.40176	1.2791	1.47857	1.01024	1.26871	1.58001	1.83278	0.0592963	0.664227	2.05931	2.00075	0.295619	1.61027	2.47765	1.10398	1.76789	1.3223	1.47628	1.52804	0.636493	1.07291	2.6346	1.08101	1.11913	0.769845	1.63227	1.18181	1.29214	1.73386	1.13154	2.49386	3.17071
PON1	0.615886	0.0591808	0.434477	0.118865	0.462966	0.459586	0.19494	0.188699	0.332581	0.332798	0.161695	0.0584589	0.151344	0.238697	0.497088	0.310949	0.279218	0.471685	0.39362	0.0876914	0.137273	0.477994	0.353436	0.455869	0.149944	0.187948	0.289183	1.0921	0.105922	0.48406	0.513316	0.0858291	0.413156	0.0947594	0.341457	0.273691	0.432425	0.0973263	0.361653	0.399927	0.356625	0.262492	0.371339	0.134555	0.162945	0.0759276	0.262534	0.0956437	0.346018
ALDH3A1	8.19446	9.15883	4.75844	11.4768	4.04736	19.8228	6.03589	10.546	6.69526	16.5289	21.7696	21.4941	2.63908	9.97714	4.43987	14.1049	6.77318	10.0981	5.57057	24.7569	9.36347	10.7998	5.53804	14.5047	4.69786	2.58832	6.11509	21.7936	30.0685	16.3316	17.796	5.48896	5.92753	10.5203	11.4717	6.93484	4.50786	8.1965	11.5695	6.00367	8.66802	7.94981	17.2382	24.8035	9.91361	11.7297	12.5935	20.887	27.0984
PLA2G15	4.43005	5.04394	3.69187	4.02098	2.64975	3.72857	3.97773	4.30729	2.4582	3.76731	4.90977	5.28597	3.10333	3.54629	4.01764	4.09748	3.34617	3.75656	3.77819	5.3105	6.57297	3.6682	3.57274	3.84273	3.15495	3.49703	3.78579	4.07502	3.05939	5.03573	4.99909	3.20514	4.2372	3.86248	3.11289	3.83618	2.75632	4.285	4.82749	6.22591	4.29678	3.24159	4.84047	4.13322	7.61733	4.87375	7.74623	4.85177	4.9743
ACSM1	0.668286	0.232855	0.2946	0.462966	0.374407	0.423935	0.590956	1.54962	0.28434	0.45991	0.541195	0.409138	6.47159	0.699751	0.359037	0.290594	0.49935	0.954838	0.376917	0.294815	0.161406	0.540191	0.591576	0.626433	0.638297	0.316017	0.241745	1.23106	0.511731	0.71459	0.937082	0.988005	0.798913	0.324573	0.232674	0.265452	0.363549	0.296393	0.230558	0.205241	0.370966	0.645394	0.582298	1.64631	12.2499	0.604498	0.366188	0.524231	0.654242
NTHL1	2.79314	4.02966	3.2241	5.08577	3.85923	4.15931	4.27647	5.47649	3.76341	2.65295	3.91185	4.40827	6.15809	2.99263	4.97483	3.21492	2.68587	2.46911	3.66783	4.1694	4.78307	3.75696	3.51482	2.38195	5.30425	4.17953	2.96684	2.55457	3.17205	4.20566	4.50835	3.29485	5.06183	3.75248	3.87924	3.40796	3.95364	2.95008	2.84909	4.38695	4.07884	4.06252	4.24553	5.41418	7.43557	3.86206	5.34302	3.01373	6.34612
ACSM4	0	0	0.0259319	0	0	0.012339	0	0	0	0	0	0	0	0	0	0	0	0	0	0	0.0464249	0	0	0	0	0	0	0	0	0	0	0	0	0	0	0	0	0	0	0	0	0	0	0	0	0	0	0	0
PTGR1	8.39041	10.1379	7.86959	9.63251	7.39715	10.2602	5.91206	10.0874	7.96626	14.5851	10.733	6.45258	7.77473	8.76737	9.44465	14.0571	8.78325	6.33679	9.50274	10.6823	10.3414	8.03546	9.66054	9.07853	9.55185	10.2868	6.25193	12.2971	15.0925	6.35181	6.79492	6.95026	6.50703	8.32513	7.68746	9.71643	13.348	8.27771	10.2913	9.07357	8.85666	9.7817	13.65	7.41539	9.61191	12.7576	15.1252	8.20067	12.945
NAAA	4.44172	6.00881	4.4893	5.46934	5.35862	6.37683	4.02318	7.01566	5.16539	4.75494	5.01647	4.68506	5.98473	5.01002	3.88896	4.8457	4.41529	4.50456	4.86591	3.81149	5.07308	4.45403	5.3575	5.27693	4.51166	4.33516	5.23062	3.89518	4.00027	4.33658	4.54667	3.70528	5.19829	4.6128	5.05748	4.77745	2.86273	5.20333	5.41142	6.07027	4.82136	5.37622	6.2146	6.92913	5.48896	5.75372	6.94792	5.25074	5.30425
CYP2D7	2.45269	2.00555	1.68941	2.33087	2.17143	2.01637	3.93007	1.19172	4.07884	1.74928	1.42894	2.68681	1.51778	2.46515	2.54397	1.55019	2.40903	3.4481	2.74686	2.68117	1.33088	2.66632	0.991784	2.09328	2.10256	2.74074	2.61706	1.3842	2.29058	6.23014	0.963348	1.9895	4.6875	2.0915	2.28365	3.13178	2.55118	3.5881	3.17608	1.73934	2.06596	2.06088	1.15478	1.36468	1.00988	2.04245	1.50624	1.6256	3.13042
ADH5	14.0744	10.9767	17.7484	9.25555	23.6033	16.1385	15.6025	16.4735	10.3236	21.5186	17.1661	8.97384	36.5139	21.6219	13.8193	7.71486	11.9763	9.68306	16.5505	11.7815	15.7608	10.7586	20.7232	15.2691	16.9464	16.2637	17.9879	13.2015	12.9125	9.32763	25.8327	18.8707	8.16662	10.7044	9.2755	9.25429	8.98563	15.4969	8.93305	10.1478	13.6595	20.6288	11.104	21.1478	8.38082	14.3324	22.4425	11.4644	12.566
ACBD6	9.53433	8.78325	9.42777	12.1726	11.2536	9.74941	9.29512	14.0192	10.2645	14.439	10.4928	11.9281	11.3437	9.76671	9.38106	10.2502	8.25899	8.84759	9.00104	9.18565	7.93107	10.824	8.55194	9.88767	12.4878	10.001	8.89008	9.93539	11.9803	8.01271	11.6347	8.15837	9.42277	11.3278	8.78103	7.73352	6.3389	7.49419	10.9948	9.03573	8.80389	10.0355	9.87341	11.7315	7.71206	7.87447	13.3643	10.2386	10.3444
DBI	89.8821	81.434	50.9044	112.107	87.3611	114.459	59.3179	108.043	92.4893	81.894	96.3134	86.0023	53.2478	90.4541	87.6281	99.0995	96.995	81.2248	65.4157	57.7034	79.4872	102.809	105.163	105.163	75.3924	100.201	86.5153	130.433	53.8854	94.5867	98.7481	83.1102	103.957	113.003	105.561	102.439	63.6833	95.6462	91.6168	104.381	106.774	95.9786	93.6585	96.6345	92.1841	81.6724	81.434	110.24	104.766
FABP5	99.0995	120.141	64.3136	113.481	40.2019	100.201	87.3611	136.718	132.475	132.475	66.7027	44.6148	111.645	39.8323	73.5232	120.141	131.13	66.2621	91.3199	85.0218	75.588	100.201	88.4717	100.201	76.3501	123.589	85.0218	139.708	86.5153	80.7806	42.1249	88.7774	96.3134	74.6257	68.7383	168.254	115.968	99.8492	111.645	83.564	91.9023	125.941	75.588	111.165	71.5387	95.9786	73.6942	51.1478	91.0314
LPIN2	0.890046	1.35952	1.57346	1.04483	1.34427	1.37062	1.1641	1.06115	1.14571	1.12715	1.49517	0.921322	1.85613	1.41559	1.21168	1.09573	1.43989	1.05618	1.90904	1.33912	2.15422	0.892056	1.72778	1.37288	1.32035	1.62889	1.39438	1.1771	0.891429	0.953653	1.26577	1.62205	1.7057	0.972977	1.42677	1.89888	1.69679	1.18867	0.866818	0.99234	1.29656	1.22702	1.43673	1.51433	1.67028	1.15431	1.63054	0.990416	1.09948
ACBD5	5.06676	3.04368	2.3928	4.35516	3.04065	3.0403	3.09516	2.89563	3.63592	3.92001	2.19455	3.08947	2.46939	3.27899	2.07689	3.60125	3.28116	4.33658	2.2089	2.79068	3.22197	3.64884	3.46247	4.76546	2.15348	3.19732	5.4353	4.40693	3.31542	4.60547	2.60793	3.75248	4.62802	4.39575	3.97482	2.67251	3.40651	4.73243	4.64689	3.54065	3.29485	3.78093	3.34685	3.06034	2.37086	3.74618	2.43158	4.90877	3.72025
PDP2	0.880494	0.99459	0.587274	0.627021	0.716485	0.933357	0.797028	0.642141	0.751498	1.05649	0.916309	0.563003	1.36582	1.2893	0.791507	0.722129	1.12685	1.02841	0.544019	0.842386	0.756255	0.51209	0.724091	0.763965	0.63114	0.722129	1.11228	0.729433	0.756739	0.587029	0.819298	0.561784	0.793091	0.629565	1.00791	1.02349	1.49985	0.846751	0.916309	0.716333	0.679002	0.687307	0.719661	0.617433	1.19795	0.620732	0.660495	1.12627	0.665047
FADS3	3.76461	5.02645	9.10237	1.79845	18.5534	4.22082	8.10946	5.31494	7.25993	3.60936	5.54402	2.75177	26.8434	4.84727	10.2048	3.0268	4.79592	3.65312	8.0326	7.333	5.40956	6.15737	5.09338	4.09748	8.92841	7.79736	4.81726	5.23118	4.05351	3.76981	5.17131	6.32765	2.91999	2.83802	3.90219	6.0474	5.44919	4.01007	4.22255	4.39483	4.55475	6.57014	2.65558	5.66444	4.04994	5.23624	4.29899	2.49836	3.14572
MMAA	2.02629	1.23808	1.13576	2.41283	1.47592	1.85248	1.57253	2.09761	1.77629	2.50241	1.81231	2.52927	1.67318	1.88619	1.77493	2.27237	2.08319	2.83116	1.53797	2.19911	2.04219	2.03144	1.72443	1.74353	1.65644	1.4284	1.56845	1.91829	2.5711	1.49002	1.40765	1.62205	2.58034	2.61501	2.12941	1.92634	2.51056	2.02828	1.90904	2.38359	2.58922	1.40765	2.40733	1.80267	2.29968	2.11314	1.96792	2.32394	2.34241
SCP2	25.4059	19.1995	14.5019	30.589	20.4169	27.1566	12.3172	24.6931	23.7499	32.4119	20.0879	14.9043	25.4573	26.7673	15.5116	19.96	32.0895	24.4676	13.6215	10.2133	19.6433	22.8226	25.0315	35.2299	23.1237	19.904	23.2413	25.59	19.3656	20.4913	29.4002	24.2794	20.3848	26.469	29.1661	17.9919	14.7104	22.0555	21.5978	21.7322	18.8937	25.0315	20.0263	25.0823	9.16706	16.8355	14.643	28.8623	20.6005
ACOX1	6.05504	7.13484	9.31386	5.96196	7.86862	5.37802	7.97422	6.24562	5.79683	9.00453	5.7304	7.01247	5.47177	7.87447	4.587	8.20583	7.45864	9.29636	7.69495	7.19609	7.0745	7.28539	6.13607	7.16084	3.93433	6.14026	7.07367	8.23012	13.1785	7.39899	5.63113	6.49753	6.92433	8.85553	5.43654	6.64901	10.8353	7.21795	8.80511	8.25695	7.57413	5.1364	8.51424	6.30713	6.71533	7.39097	7.09549	8.30707	7.0454
ABHD2	2.2535	3.49957	2.99357	2.31989	2.84124	3.32191	2.05907	2.20462	2.01972	3.39318	2.54455	3.13953	5.7981	2.88698	1.8181	2.30727	3.28116	2.92122	2.80527	2.49836	3.59968	2.05589	3.65583	3.63272	2.74775	2.80026	2.31736	2.06954	2.21304	2.40494	3.1341	3.69899	1.78342	2.21891	2.62445	3.07942	1.9383	2.10633	2.76793	2.65295	2.22643	3.51033	2.90088	3.10609	2.28976	3.07634	2.9148	3.68638	2.48137
CD36	1.61807	10.1065	4.48462	4.3622	12.5087	15.9338	3.1744	5.4334	6.5255	8.4423	12.2259	1.33634	109.812	7.34347	14.2326	4.27368	8.56183	1.97283	14.5303	1.04523	24.5965	8.15732	13.1644	5.1479	11.274	16.0447	2.68619	4.74683	0.979445	2.08463	14.2407	11.6097	1.02707	5.25706	5.96007	5.79618	10.5758	3.53769	21.8062	5.89542	16.3388	16.6834	4.43667	5.1572	5.41995	6.49227	3.016	2.25086	2.4183
HAO1	0.0397926	0.0221461	0	0.0525458	0	0	0	0	0	0	0	0	0	0	0	0	0	0	0	0	0	0.00894853	0.0173717	0	0	0.0105113	0	0	0	0	0	0	0	0	0	0	0	0	0	0	0	0	0	0	0	0	0	0	0
PIBF1	3.01665	1.53889	1.27956	3.09964	2.17921	2.28389	2.09279	2.23915	4.79285	2.79197	1.60872	2.36092	2.96191	2.59773	1.59303	2.38115	2.58594	2.70654	1.45618	1.50353	1.24502	2.41309	1.79418	4.59982	3.6397	2.95359	2.91164	3.26722	2.84093	2.554	1.70963	2.23475	2.97295	3.11975	2.51252	1.47914	2.98749	3.2129	2.27783	2.19886	2.65715	3.35513	1.52785	1.78125	1.34021	1.48073	2.59413	3.3201	2.29942
XIST	34.0653	0.0358822	49.5991	43.3531	60.928	42.919	58.2467	0.251304	0.400398	47.034	0.431433	0.42266	33.2182	0.378734	78.1902	0.10674	59.7697	0.372621	42.2863	28.4629	0.279218	0.666672	0.230829	0.403449	0.448527	0.373742	46.2379	0.433856	0.470867	0.124212	44.791	0.13057	0.427243	0.280593	0.474981	0.17569	48.133	0.418134	0.187825	0.493436	0.505866	0.340664	0.385162	0.171433	0.0674549	0.34292	58.2467	0.395939	0.263206
ACAT2	6.51428	4.14545	2.58006	6.01289	2.82653	7.90147	2.49303	6.33043	3.02579	13.8639	16.1086	2.83116	3.77055	6.57979	6.2532	8.28626	7.70241	3.13313	2.7414	4.61327	4.35984	3.33868	19.0011	4.886	4.59192	9.2704	5.17238	7.27024	4.57852	3.23633	10.5895	8.64434	5.64567	5.5057	5.42936	7.20686	2.37518	6.11097	9.96156	5.26547	3.64764	6.04	4.52456	5.21895	3.99698	2.49953	3.40721	3.75895	5.5974
HADH	9.26423	8.69514	10.3091	9.3798	9.35084	11.5439	9.82405	9.23306	8.66694	18.6902	15.7639	9.58439	14.4911	12.7774	13.0155	11.0131	10.605	7.93799	8.40541	7.82202	9.38603	8.38829	16.7601	9.43029	13.1436	12.8658	7.82852	15.4803	9.17941	7.43033	10.9102	9.74029	7.33567	10.546	9.16355	6.90639	7.51262	8.26644	11.342	9.88345	10.6081	9.35835	10.0398	9.38727	9.57119	9.22458	7.79545	11.8417	10.3751
NUDT19	2.95328	3.01932	1.8005	3.66497	1.98853	1.94081	1.83864	2.60356	2.18537	3.61582	2.17771	3.78135	1.64227	2.82462	2.50577	3.42866	2.95232	3.79555	1.48269	3.11633	2.31794	2.69779	3.07532	2.60438	1.98206	2.401	2.25298	3.49073	2.991	2.41663	2.7548	2.29573	2.78912	3.10271	2.56206	3.016	2.80808	2.81243	3.79596	2.87908	2.47164	1.7741	3.88598	2.05636	4.02053	2.62118	2.73915	3.8135	2.23058
SLC22A13	0	0.0438892	0.0212366	0.0449399	0.0335736	0.0100299	0.0787056	0	0.0385847	0.0453334	0.0291088	0.0660569	0.0331818	0.0401757	0.0479779	0.0176161	0.0348589	0.064564	0.118889	0.0721371	0.0623621	0.0121982	0.022689	0.0503403	0.00847536	0.0139623	0.0823886	0.0237986	0.0784316	0	0	0.0999945	0.0676061	0	0.0277439	0.0326809	0.0558445	0.0430445	0.0543101	0.0345996	0.0706315	0.0243531	0.0734564	0	0	0.0312444	0	0.0659137	0
ERLIN2	3.34189	4.00714	3.29698	3.57799	3.80345	4.23115	3.14605	2.7648	3.62191	5.15062	3.45698	3.89643	3.20025	4.1694	4.63849	4.07243	3.91143	4.50879	3.30762	2.50379	3.90135	4.10758	3.89602	4.3426	3.4673	3.27513	3.14885	3.48074	4.17909	3.14605	4.57212	3.70528	3.14429	4.42243	3.21805	2.78153	3.40028	3.28223	4.99444	2.79432	3.71678	4.311	3.5414	4.93088	3.03271	4.59727	3.46285	4.59088	3.68211
IDI1	11.0308	24.2153	8.7039	18.9259	11.1455	16.5082	10.4091	14.9584	16.6003	21.3757	11.0259	5.45685	11.3242	14.1201	10.6433	9.55712	19.4536	16.5082	8.36587	7.0051	6.55014	14.643	15.3226	12.0773	10.8662	22.7418	11.8113	9.94086	9.07853	15.2179	9.90552	18.3696	16.4244	14.2569	37.9358	16.9574	8.74819	13.0376	15.3406	17.2581	15.1163	21.264	8.26752	9.70588	7.32945	6.37903	6.78719	6.51737	6.85943
HSD17B11	5.98276	3.17608	9.36097	2.5066	9.44853	3.66348	5.26333	3.74177	3.92706	3.92919	5.41769	1.44487	19.1374	3.81964	5.20442	1.81625	4.41529	1.32052	6.88533	3.55344	7.45508	2.79528	4.57459	3.36624	6.68005	5.30822	5.56685	3.81634	4.01378	3.57311	8.83842	5.24547	3.90474	2.98941	3.28517	2.75759	4.00027	4.03779	3.98769	3.81716	4.50118	6.16021	3.63553	7.69127	3.77539	3.72695	5.82111	3.41016	3.62543
HSD17B4	31.371	26.0264	29.9194	34.0004	30.7076	28.4088	37.4144	27.3345	38.8789	34.7008	31.9739	37.2902	25.7106	32.061	35.7034	48.2755	39.8769	39.2478	27.1373	24.7254	30.9271	40.8186	30.7451	34.7008	35.8839	36.2187	39.0279	53.5165	46.6212	32.6471	36.7414	27.0198	40.3903	39.9719	39.2021	26.488	37.6531	34.7319	48.2006	32.9109	45.533	31.589	41.9213	28.8061	29.8204	37.6531	32.676	41.9993	50.6738
GPD1	0.317449	2.69297	3.69899	1.59103	9.60825	5.1912	2.37955	1.40839	0.358464	7.4214	15.5645	0.563003	19.8177	3.45624	3.38892	1.04533	1.99762	0.900169	2.71794	0.909988	4.19898	1.51563	17.2419	0.487399	0.972522	4.2469	0.36764	3.81964	0.317282	0.755443	11.484	3.6729	0.309899	1.96453	0.528368	1.10923	0.595728	1.70614	5.70012	1.20487	1.15506	1.50445	0.483812	1.43453	0.198822	7.50203	0.354697	0.428806	1.49499
D2HGDH	23.0351	9.71643	18.0453	15.2238	20.2672	12.3748	25.2954	6.78015	26.1713	11.4392	11.0424	22.4672	5.44977	21.5245	22.1453	13.2692	13.7144	25.9376	20.3199	15.4491	10.4361	24.9564	9.09853	18.3828	11.1199	17.4809	46.4302	11.1112	22.249	34.3722	10.7523	11.9262	23.1822	23.0693	13.7096	11.2554	11.1369	32.2646	21.1597	13.3174	25.6312	19.9757	6.41023	11.2382	9.94637	20.3094	12.8571	15.1935	23.4435
GLUL	108.472	81.2248	223.781	16.5861	207.333	57.5959	141.181	22.371	90.1642	78.6167	35.3528	21.6219	148.8	102.809	94.5867	48.8536	52.6372	52.5553	163.807	92.7791	95.9786	43.7899	177.147	36.8594	40.2933	82.6308	120.141	72.0788	150.54	98.3729	116.976	122.999	82.3797	53.6004	42.4442	84.5357	128.446	98.0082	63.286	60.6932	125.941	73.1605	34.7008	78.3987	46.3002	49.0372	41.3617	29.0532	72.2464
DEGS1	101.312	68.4941	64.8619	107.626	53.5165	85.5095	77.5717	65.1346	102.439	115.968	75.3924	99.8492	24.3413	91.0314	45.7883	110.698	67.8846	103.957	55.8314	63.6833	92.7791	89.6177	52.99	97.6741	20.5787	45.4663	83.3388	87.3611	78.3987	118.477	85.5095	77.1555	88.7774	127.151	89.0619	44.1401	60.928	111.165	107.626	84.5357	93.3724	82.6308	113.969	79.4872	87.3611	105.561	92.1841	131.13	103.569
CD74	64.1889	129.094	144.453	96.3134	151.496	155.333	73.3413	102.044	120.741	95.9786	113.481	113.481	140.44	101.688	125.941	107.203	113.003	88.1678	86.5153	109.812	148.8	99.4788	106.365	154.344	119.582	74.8148	64.9975	89.3373	106.774	80.5628	157.381	110.24	85.2623	115.469	96.3134	72.0788	66.7027	69.4549	93.3724	115.469	126.508	133.179	144.453	117.974	83.3388	127.755	147.915	119.025	126.508
PCK2	4.18307	3.28621	6.03521	4.90613	4.19498	4.61811	3.96978	3.51856	3.37986	5.59861	5.16925	3.24086	8.17582	5.04178	5.50932	5.38093	5.08138	2.45405	4.16634	4.6171	4.23351	3.41266	6.11166	3.32191	3.23945	4.58362	2.5089	4.11589	4.2954	2.64259	4.89123	3.70288	2.06548	2.55372	2.4944	2.21251	2.2397	3.32942	4.82749	4.07714	2.77592	2.49303	4.94515	4.34025	4.50971	4.52547	6.6422	4.19852	5.28266
LIPG	0.561481	2.11146	0.342291	0.505604	0.254209	1.19932	0.421358	1.13341	0.751498	2.35894	0.582509	0.747805	0.462249	0.891877	1.14469	1.33616	1.24774	0.989158	1.22743	0.780199	0.475097	0.631782	1.60973	1.09613	2.71706	1.47204	0.433539	1.43807	1.53259	0.398414	1.02023	1.62828	0.612783	0.471743	0.309113	3.41458	1.84063	0.542008	1.1041	1.51021	0.336308	0.549489	1.00405	0.599649	1.15549	0.147787	0.171708	0.165738	0.450192
ELOVL6	7.50115	5.69076	3.48191	5.34887	5.06348	4.20566	5.82365	3.85631	4.87276	5.19339	2.12179	2.80284	2.10175	2.1626	4.66987	5.26715	5.57238	3.98894	6.13818	6.98888	5.37622	2.51507	3.92663	3.7345	1.90302	5.53984	6.35605	4.51166	3.91432	8.12759	4.17342	4.14545	9.41398	5.15275	5.11297	3.69428	2.57548	5.46997	5.80389	4.42571	4.24733	3.48773	5.44017	5.14638	4.53706	3.83946	3.23701	4.95039	6.94381
NUDT7	2.91577	1.95411	2.05931	3.7179	2.80219	3.30118	2.23838	3.68754	2.7505	3.6319	3.12776	3.47923	2.98875	1.89714	2.61944	3.63231	2.59533	1.92197	1.6381	2.38036	2.49864	3.63351	2.73644	3.48521	3.46175	2.16064	2.97168	3.86331	2.57978	2.66328	4.19761	1.92891	2.28129	3.1139	2.66693	1.08507	1.38795	2.78976	2.55285	3.08748	2.60119	2.76363	3.03633	3.44514	2.857	3.47283	3.69816	3.47318	3.54969
EPHX1	12.2613	16.7421	20.0161	11.0098	20.3794	24.6043	9.71643	28.3235	14.4176	18.0171	29.7972	13.1136	27.7027	16.6872	15.4709	15.7872	16.9284	8.226	24.9974	14.3986	34.2587	15.6406	21.3053	15.8124	28.1069	12.7297	8.34908	15.4149	8.14045	6.20081	26.3947	19.6793	7.13739	15.1693	21.5736	6.25742	8.86688	8.30505	13.4349	17.6831	13.6905	29.3526	21.1068	40.2482	21.0658	24.7881	28.6502	12.3708	13.9785
ALAD	20.4117	15.02	7.55571	10.1603	11.2536	12.4134	9.1845	9.27321	12.7381	11.853	10.0981	14.3162	5.29515	8.47839	9.48878	14.3509	8.56183	10.0169	7.97521	7.81539	10.6778	9.7695	10.3921	11.5532	8.4337	16.0104	18.6537	8.7935	7.4569	10.7232	12.6453	12.1552	12.0182	10.9554	8.16348	6.82288	5.93596	16.6721	14.0918	11.5221	8.14946	10.8758	11.5824	12.8288	8.80511	13.5063	10.1769	14.9043	14.6877
GSTM4	10.9428	5.71585	7.74623	6.52249	6.85471	7.29077	7.26936	11.8905	8.94495	12.9668	8.28837	7.38926	5.83124	10.5248	7.4569	8.17389	8.05137	8.45273	6.26647	7.71761	6.31777	10.567	6.25055	7.36027	11.4288	4.76186	7.30142	4.9777	6.52399	6.78325	14.2893	6.55678	5.02809	9.85005	6.37177	8.31225	3.4754	9.21378	7.15507	7.33737	9.79401	8.06331	10.4493	8.99741	10.5837	7.16427	12.8571	6.98888	9.83073
SLC27A4	13.9529	9.88345	7.1895	11.2434	6.23432	9.79531	9.66983	15.0467	8.41402	9.8119	16.3886	12.9429	6.12427	8.40864	9.04953	18.9078	9.16589	7.83702	11.6885	15.7902	12.7774	12.0202	15.1693	9.45603	6.83489	13.3174	8.51758	18.1534	6.0304	9.82678	9.23432	8.27262	12.4468	8.6204	10.2913	16.8619	6.26647	14.2381	14.7946	11.6133	10.5822	6.59536	15.0349	8.95823	18.217	14.1357	11.6921	13.4732	15.3286
AVPR1A	0.406273	0.398025	0.523324	0.323073	1.36135	0.47411	0.463563	0.698761	0.588549	0.454417	0.369095	0.156118	2.62675	0.383443	1.17429	0.217589	0.430944	0.282401	1.10302	0.54874	2.29942	0.303651	0.736117	0.373695	0.605944	0.419107	0.412936	0.421986	0.730573	0.451711	0.664319	0.93678	0.340414	0.257591	0.302724	0.247436	0.461304	0.391112	0.277815	0.258912	0.439637	0.464069	0.437974	0.721118	0.224102	0.406906	0.502004	0.229389	0.444816
ELOVL2	0.0397926	0.0754965	0.0853558	0.135795	0.187469	0.111322	0.0256341	0.0624569	0.106828	0.120021	0.0683074	0.0660569	0.0691424	0.0328755	0.0726459	0.0479847	0.0843623	0.0772244	0.0608968	0.0493217	0.120653	0.0496201	0.0577255	0.0436098	0.0908935	0.0362412	0.0903987	0.0182625	0.0869642	0.057	0.0482346	0.0282765	0.0407452	0.0208457	0.0939346	0.125632	0.0558445	0.0502653	0.0437942	0.0786033	0.0435929	0.0974325	0.0814578	0.0460702	0.0586639	0.0616248	0.104431	0.0502624	0.0467199
IRS1	1.79526	1.94247	2.40603	1.37288	2.31555	2.66866	1.79126	1.55695	1.41559	1.83542	1.71473	1.49644	1.68474	1.66989	1.64171	1.3069	1.98232	1.78625	2.56699	2.58776	2.96909	0.937208	3.2314	1.63552	2.13719	1.61085	2.535	1.30109	2.01015	1.93806	1.61368	2.41558	2.24257	1.52288	1.51002	3.35477	1.57959	1.84259	1.31849	1.76019	1.98998	1.40366	2.19046	3.07835	2.48194	1.57541	1.42269	1.60045	1.56804
ABAT	1.25455	0.945857	2.05541	0.860255	1.79526	1.15914	2.00555	0.882548	0.998692	1.20615	0.919986	1.23947	0.966841	1.37062	0.882436	0.790927	0.780988	1.06883	1.61987	1.19948	0.974588	1.16192	1.28825	0.954705	1.45168	1.51912	1.59279	0.806728	1.20663	1.08836	1.28512	1.3739	1.41363	1.17846	0.75514	0.780988	1.16674	1.18867	0.855348	0.567942	0.83479	1.24213	0.802324	1.55283	0.699059	0.99459	1.20887	0.990416	1.09948
CAV1	23.0904	19.7822	32.0323	24.1697	39.7894	31.6987	27.9532	26.1615	22.7951	32.4993	23.7259	16.5082	51.2288	19.2883	22.9341	16.1862	24.3887	9.77743	21.5	17.8328	28.895	13.6045	28.1502	34.0653	39.2478	23.1967	19.4975	13.0821	24.563	15.7799	34.8293	26.6347	15.2331	24.062	23.5819	18.7262	13.2899	21.6098	20.3956	18.4649	19.3079	33.3355	28.7956	39.2925	17.0847	28.0415	30.9271	24.563	16.4029
ALDH1A1	2.23163	3.75127	3.47694	2.66866	4.23443	5.96736	2.76143	5.29229	4.99651	5.12779	5.97136	1.95179	12.2103	3.66426	2.97589	3.84068	6.53152	2.0491	6.34821	2.18233	10.6901	3.20237	3.74459	3.6959	5.1687	2.63879	3.99825	2.76511	1.23596	1.58001	6.25603	4.14841	1.18704	3.91834	4.68456	1.78514	1.87976	2.32394	2.60295	3.38608	3.69428	7.85689	3.57274	7.15835	3.39112	5.00014	12.8679	2.63234	3.26555
CYP1A1	1.52382	1.21782	6.3256	0.562121	4.35794	0.486091	1.11885	0.297268	0.0442957	1.37848	0.0762894	2.21784	29.6061	33.1242	0.248569	0.127944	0.784681	0.329501	3.2227	2.18233	0.23698	1.54216	0.250472	0	1.75846	0.147706	0.155316	5.59562	4.96462	0.537268	3.55078	1.48231	0.268644	0.383408	0.110055	1.68595	0.95004	1.88976	4.145	14.9015	2.04271	0.216154	9.95187	0.0592258	0.172007	0.127837	0.69823	0.43468	1.02584
DGAT2	46.1045	26.2084	37.5724	37.212	35.1018	34.1626	37.5337	27.9532	23.6889	43.8524	99.4788	27.396	9.93539	27.6597	34.8293	34.2268	26.959	32.0323	46.6212	53.9719	49.9045	32.6471	70.0713	22.6309	5.93467	28.9873	39.2925	55.5844	21.1714	51.8789	33.2479	42.1502	62.1532	39.2021	26.6438	21.1363	4.80519	38.5474	50.2113	11.2008	17.6791	16.5013	34.4906	24.6452	22.0681	50.3999	41.4132	31.1359	46.6922
ACSL1	42.2281	28.895	29.2123	36.7009	46.3647	41.8187	50.9044	27.7634	30.7702	67.7268	73.868	32.7362	28.3773	64.1889	52.5553	31.057	43.6807	46.4916	46.3647	27.6169	33.4297	35.1781	87.8904	31.9452	31.4233	45.7244	45.6638	58.78	46.1045	49.5991	49.4472	50.5922	40.6717	38.1008	32.1468	22.7822	27.4548	40.0643	55.97	42.5977	42.7562	27.5747	31.0954	27.7136	27.8459	35.6164	24.7419	35.5639	35.9984
ABHD3	1.94247	1.60045	2.23838	1.89783	1.97656	1.59881	2.11825	1.68615	2.95549	1.76595	2.0803	1.19978	2.46043	1.60002	2.47164	1.9627	2.48563	1.15703	1.96626	1.84622	2.30866	1.84282	2.46746	1.57924	3.10472	2.40382	2.64494	1.39315	1.76809	1.23991	2.08561	1.8086	2.69535	2.54941	1.86932	1.59343	3.16287	1.6775	1.31849	1.39456	1.88411	2.20963	1.99239	2.21784	1.71429	1.57195	2.16038	1.60496	2.35407
MAPK3	17.1827	25.0493	27.4548	18.6537	24.6285	23.0835	22.0681	24.5151	19.1421	20.193	22.6309	16.2637	30.4595	18.109	22.4865	22.2614	20.9149	13.1552	22.9476	22.2614	26.7194	17.9838	20.7679	17.4575	18.1181	16.3777	16.1724	21.6829	20.1817	13.5929	24.7881	19.1948	15.7347	19.0566	25.3284	9.88492	18.774	15.3046	25.4738	19.5649	26.3543	23.779	27.8358	28.4841	24.499	32.7648	27.7448	21.4463	21.5863
PTPRG	1.11372	1.30092	4.30685	0.743877	3.67728	1.10611	1.8275	1.1058	0.942355	1.75181	0.92877	0.375814	5.24547	1.37424	1.65947	0.629491	1.3322	1.25149	3.43492	1.3207	2.1322	0.683706	2.63142	1.03761	1.33669	1.92658	1.84553	1.02322	1.50517	1.06383	2.29762	2.58513	1.05932	0.868318	0.818083	1.26007	1.50445	1.36521	1.21137	1.06771	0.888749	1.43363	1.07356	1.11437	1.10624	1.2465	1.67586	0.770226	0.707966
BDH2	11.8905	10.54	15.2331	9.14341	18.7603	9.40003	13.3317	12.6781	13.348	9.40399	13.3667	10.0699	16.906	12.2652	9.21608	8.61814	12.8176	10.5989	9.33404	8.58503	11.267	13.5449	9.62214	13.3268	18.6629	13.3643	12.773	11.4949	13.4373	11.3999	19.1806	11.934	10.6635	12.6932	11.484	6.95503	9.69924	10.9264	8.4291	9.91085	14.5685	18.1003	8.7459	14.8113	7.64761	10.3844	20.9901	7.39807	9.97714
NCOR1	11.7386	11.1438	10.7059	13.4992	9.65928	12.3748	12.1628	9.96301	11.4323	12.8356	11.257	16.579	8.64222	15.0925	11.0195	11.9359	14.2221	17.0924	11.6755	11.8002	12.4447	12.855	10.1901	14.5192	12.4612	11.2314	11.9244	13.5299	12.2728	12.8905	10.6448	11.9863	11.1822	12.7469	13.1552	8.7448	14.3615	14.1049	17.0539	12.1327	14.979	10.8954	12.218	11.0243	12.6064	12.5999	12.8679	14.2248	10.9169
DPYD	1.26518	1.41061	1.75227	1.32658	2.64975	1.81561	1.27925	1.30279	1.84867	1.63369	1.76145	1.54504	2.74627	1.61949	1.6942	1.32	1.97027	1.66292	1.87542	1.31446	2.52755	1.01968	2.23245	1.63552	1.56575	1.40887	1.63732	1.55501	2.3171	1.15703	2.17644	1.77279	1.05932	1.97702	1.58244	1.4141	2.48165	1.23121	1.24805	1.31431	1.82772	2.12133	1.80289	2.10849	1.49874	1.96671	1.53814	1.81542	1.59841
PTGES3	30.5631	28.2917	29.3769	36.9385	26.1517	31.0062	26.2178	30.4347	31.3449	42.5456	27.9108	26.488	31.2149	36.2865	34.6338	35.8647	39.9252	36.3598	23.3927	20.9841	37.9782	27.6818	25.7446	43.2976	35.9984	28.9159	21.1946	38.6863	42.4442	25.9032	33.5879	30.2036	28.5609	37.0963	36.7806	34.4239	71.7207	28.5145	33.5879	30.398	31.3449	30.6402	34.3205	37.0582	23.5022	24.6285	29.8204	39.6989	25.0823
PLA2G4F	44.9085	26.1164	30.9271	30.8251	25.2691	29.7972	64.3136	15.5209	37.2711	35.4948	29.7476	44.969	5.92001	31.3971	32.4695	36.3972	21.2998	40.4831	50.6738	54.345	35.9984	43.1259	23.2256	35.7778	4.7759	24.7958	60.3431	26.0798	24.8978	79.0533	25.5736	33.1242	39.5159	43.4099	29.9425	33.6174	13.7343	64.4496	49.8303	27.1566	34.7994	22.1318	32.8539	36.1075	45.7244	49.0372	32.8242	53.2478	51.2694
HMGCL	6.07164	6.53977	8.33557	7.56303	7.11636	6.27142	6.0942	9.22458	6.22228	9.07357	10.7376	7.52631	6.15809	9.60304	8.77315	6.48867	5.11461	6.10755	5.72604	6.06427	6.67624	6.0081	10.6403	6.51737	7.64856	6.44455	4.94465	10.871	7.58528	6.3761	8.09728	4.88148	5.87562	7.05725	6.81743	4.10667	5.38093	6.72243	7.9024	7.91321	7.77849	7.31196	7.39448	7.5714	9.38975	7.82573	10.4376	7.81078	7.55753
ACOT7	4.89441	13.2037	4.06503	8.63789	4.04046	10.7679	4.25424	14.1252	5.0608	9.72828	7.07617	9.87341	7.11378	4.24248	5.80318	12.9234	6.00166	6.89649	7.99211	8.28731	7.88122	5.35527	10.2063	8.3187	12.5531	15.1693	5.86662	9.00934	6.62718	4.887	8.00198	6.63914	5.75195	6.35536	7.30569	9.85559	4.15151	6.12071	8.45273	8.66454	6.83404	5.30545	12.1111	5.28266	14.0943	5.48835	6.23157	8.29685	8.07214
SIRT4	0.817664	0.340506	0.720913	0.762464	0.667272	0.545346	0.717289	1.01058	0.742278	0.669207	0.90666	1.7875	0.341994	0.864351	0.919245	0.863327	0.494056	0.360872	0.308658	0.842386	1.07722	0.802324	0.473008	0.860255	0.605944	0.513381	1.10768	1.21333	1.17694	0.560718	0.863989	0.52388	0.593663	0.775032	0.985204	0.546867	0.826663	0.769252	1.19461	0.708219	1.5471	0.724446	0.769943	0.469431	1.96745	0.598715	0.929325	0.930115	1.00012
ABCD1	1.41078	3.02235	1.77629	0.991427	2.07343	1.72643	1.38795	3.07135	1.20966	1.60178	2.2089	1.67483	3.45587	1.28108	1.66907	1.71767	0.948681	0.646316	2.14999	2.27468	1.96132	1.46073	2.71249	1.36085	1.34963	4.8032	1.22474	0.912861	0.838478	0.986387	1.57924	1.8181	1.22896	0.912016	1.23688	1.72443	0.962549	1.60157	1.11843	1.6032	0.987874	1.49002	1.73069	1.86078	2.32044	2.33435	2.3035	0.963724	1.10496
ACAA1	11.4914	14.5605	9.98109	12.3447	11.5549	13.5785	10.5081	14.9672	12.3829	17.8671	26.0087	12.5343	11.1941	19.0945	15.4969	13.042	13.3993	11.0625	11.9863	10.1548	9.73773	13.1136	22.1578	12.9535	16.3851	16.9981	10.7296	20.5075	10.9492	9.86099	12.6302	10.8306	9.79796	14.9043	12.7536	11.1387	9.42777	10.9831	15.8314	13.5548	14.3801	13.6952	9.40399	11.0577	15.6623	10.7296	11.7887	12.139	11.9823
QKI	6.44529	7.98033	6.13254	5.67563	6.09808	8.18625	5.90016	5.36847	7.3741	9.76541	4.44396	5.41194	9.07729	8.36587	4.43667	6.30857	7.71486	8.39773	5.14689	3.54179	7.68652	4.81103	7.26936	8.53398	7.59237	5.78112	6.41023	5.47414	7.4094	5.83947	6.57297	7.33035	5.6103	7.38926	6.07164	5.57724	9.56606	5.90605	6.66181	6.51737	6.48124	8.04936	6.8665	5.61209	4.34818	5.57921	4.63554	6.93967	4.9743
CA2	5.30601	4.05175	6.15737	30.4867	7.91616	10.47	5.79555	4.17528	19.5127	8.30909	8.94743	11.804	2.36142	8.11749	3.91918	22.4932	9.54937	6.17544	8.52308	7.30656	19.7104	9.13993	8.34908	35.6341	2.70433	8.84981	6.67693	5.00014	8.57156	8.09121	10.6823	8.58833	6.50346	17.4426	14.7323	12.9146	19.019	7.53322	21.3285	6.10823	16.832	9.46105	18.2297	12.5216	3.54484	7.98133	7.37672	16.4663	9.64456
ACADL	1.88504	0.900368	1.59486	1.36854	1.64312	0.903156	1.35217	0.795286	2.50465	1.36651	1.62323	1.28072	2.16759	1.39854	1.02229	1.34569	1.30623	1.43673	1.74201	0.710845	1.10825	2.19652	1.11385	0.869552	0.670096	1.23045	2.57919	0.469826	0.497237	2.2408	1.28982	1.82439	1.93045	1.90094	1.51894	0.193436	0.562121	1.36521	1.58868	0.671686	0.840533	1.19567	1.44024	1.10511	0.625568	1.57905	1.26242	1.65232	1.21797
CRYZ	5.66197	4.03651	3.87768	3.02372	2.12003	2.99511	2.04743	3.31721	6.24562	5.20102	3.28152	1.886	3.77294	3.06472	3.23311	7.16171	4.0271	2.4825	3.45074	2.19911	4.51837	5.52364	3.13146	10.2207	4.78355	4.14186	4.01764	4.19675	2.44394	2.85797	5.6808	6.19865	3.88003	6.73439	4.0249	4.18612	3.17849	3.00868	4.63748	4.55572	3.78498	4.51116	4.87169	3.77018	3.76694	4.77536	4.84931	5.92267	5.50326
PDP1	1.57385	1.38559	1.50219	1.55611	2.19149	1.71154	1.57253	1.40839	0.975355	1.2432	1.44646	0.777975	1.87134	1.30341	1.65947	0.843806	1.67504	1.37168	1.67463	0.997133	1.83065	1.16616	1.81436	1.22155	1.30473	1.43575	1.66969	1.62046	1.2162	1.44024	1.56977	2.08365	1.46249	0.940113	1.45472	1.86031	2.71765	1.24633	1.33088	1.31769	0.987874	1.32874	1.47914	1.62224	1.14933	1.43608	1.35373	1.18575	1.41044
PTGES	9.25681	7.24819	6.91114	13.56	7.52631	7.048	5.42876	9.81999	6.67171	6.27002	15.888	14.8692	7.09475	6.35746	16.0951	10.0714	12.7491	12.4236	8.49093	19.3755	21.4174	8.00292	5.12289	8.7267	3.81758	2.2535	6.41448	8.99859	25.0578	5.47649	5.3634	6.68231	7.18702	8.9228	9.51469	11.0356	16.4663	6.79267	6.06029	7.11967	13.3224	6.67317	15.2119	12.3215	19.5602	16.0917	17.1827	11.6078	7.51262
SLC25A20	2.89782	3.0268	1.93569	3.00489	2.46072	3.97937	3.86164	3.47318	3.2304	3.44587	8.44952	3.23527	6.16906	3.97198	4.18436	4.13322	4.0271	2.7258	4.71917	3.82527	3.98018	5.1687	7.52795	3.26135	4.43052	5.44017	3.53426	6.32971	1.16394	3.32191	3.40028	3.43565	4.26548	4.02227	2.89021	2.35162	3.39567	2.08755	4.48415	3.5193	4.58173	2.87456	4.67524	3.59036	5.3236	2.06831	4.05642	2.95232	4.67723
GIP	0	0	0	0	0	0	0	0	0	0	0	0	0	0	0	0	0	0	0	0	0	0	0	0	0	0	0	0	0	0	0	0	0	0	0	0	0	0	0	0	0	0	0	0	0	0	0	0	0
SCD5	2.38768	2.06596	2.40603	1.71661	2.76635	1.5347	1.57577	2.38873	1.58302	2.6156	1.39205	1.05976	1.92446	2.60966	1.30142	1.37373	1.34412	1.4684	3.25619	1.41426	3.2304	3.35084	2.23765	1.72058	3.17919	2.7337	2.16465	1.03186	1.56634	2.63759	2.5089	2.47601	2.12057	2.41309	2.38303	0.780988	1.45921	2.00291	1.49832	1.72897	1.47029	1.79892	1.99239	2.03233	2.09912	1.15021	2.4749	2.00268	1.21797
PPARG	1.04523	1.1095	2.3928	1.46463	5.85635	2.58862	1.81304	1.70816	1.21242	3.91754	4.92601	0.251453	21.6098	3.37022	3.48773	0.769074	3.07038	1.00367	2.60821	1.33411	3.07566	1.25089	5.17745	1.24288	2.34944	3.38856	1.23164	2.25324	1.06883	1.07537	3.31334	2.92707	0.64659	1.61368	1.3924	1.5798	1.99381	1.20126	1.95202	1.25105	2.57978	2.46072	1.19355	1.67378	2.15787	1.86078	1.42269	0.61513	0.952587
ALOX15	0.15236	0.714352	0.0919308	0.316138	0.0820982	0.532946	0.105686	0.486626	0.420618	0.206666	0.36348	0.851648	0.669531	0.0930447	0.27829	0.705398	0.173029	0.354594	0.0608968	0.242117	0.293798	0.104219	0.561956	0.373695	0.385348	0.513381	0.169577	0.321817	0.370707	0.153985	0.347761	0.28655	0.125816	0.356963	0.205645	0.361807	0.195347	0.232545	0.424702	0.170698	0.282425	0.459586	0.86608	0.426185	0.586628	0.488984	0.431749	0.280979	0.621654
TECR	84.7809	66.8518	64.4496	81.2248	56.6715	71.5387	59.7697	76.5517	58.78	86.784	91.3199	99.4788	30.6669	70.7195	72.6144	90.4541	61.2916	75.3924	58.2467	78.3987	76.3501	78.3987	67.281	79.6991	55.2948	48.8536	52.3838	79.9055	67.4329	81.434	62.7675	55.1081	70.5602	75.9604	78.1902	58.78	46.6922	55.1081	89.3373	78.6167	57.1812	58.5706	92.1841	63.9357	103.569	77.1555	73.868	90.4541	85.7567
CYP4F8	1.39419	0.137097	0.353551	23.2036	0.215711	21.0256	7.40685	5.03801	0.308869	46.3002	75.0013	2.52302	0.223503	77.7666	57.5959	18.5178	24.8492	11.5695	0.125755	0.483032	0.0464249	0.110174	40.5314	10.8939	77.369	68.0285	0.308061	85.0218	0.0784316	1.96293	1.67028	5.5489	0.420466	58.028	9.2678	4.58551	0.245206	1.29448	34.1957	26.0798	0.287691	30.9009	0.839269	7.77098	2.10803	0.217801	0.198389	5.17293	4.42243
ADH4	0.781861	0.0996896	0.572822	0.255862	1.3228	0.732779	0.822176	0.0894379	0.279544	1.93411	0.0762894	0	2.13442	1.00717	0.7419	0.33939	0.710352	0.275906	0.452518	0.183563	0.208454	0.093909	0.311632	0.333753	0.123535	0.731639	0.36764	0.963608	0.125035	0.243389	1.03874	0.513443	0.0862032	0.192923	0.156429	0.265452	1.17071	0.238821	0.675771	0.525108	0.837691	0.719059	0	1.17887	0.852448	0.688002	0.165499	0.148865	0.784922
CBR4	3.31262	2.5653	3.35302	3.34828	3.743	2.76605	3.47997	3.31721	3.90341	3.72615	3.0016	3.34721	2.972	3.27899	3.90557	3.56503	2.55599	4.24288	2.93965	2.72124	2.34862	4.19148	2.72666	3.8151	3.70602	3.59075	4.11321	3.90474	4.28187	3.41857	3.71202	2.2506	3.45805	3.72654	1.87542	2.10203	2.27262	3.48377	3.59565	2.60526	2.7414	3.71752	3.07397	2.50349	2.25581	4.39292	3.92417	3.49259	4.53564
AWAT1	0	0	0	0.335791	0	1.03789	0.0514747	0	0.0385847	1.08032	13.2854	0.0514	0	0.624039	0.922731	0.14377	0.575967	0.103998	0.0482346	0	0	0.0353967	7.69778	0.0436098	0.0745811	0.34654	0	0.541805	0	0.0769183	1.67442	1.25118	0.0588646	0.324573	0.0351743	1.02794	0	0	1.09597	0.0704225	0	0.324474	0.195257	0.120653	0.0586639	0.0544593	0	0.197453	0.707966
ACAD10	5.05211	4.056	4.72935	4.74581	4.81675	4.50971	6.02776	4.42619	6.15737	5.541	4.82083	7.2827	2.46939	5.49797	6.57526	5.45514	3.18164	3.83208	6.01289	5.51286	4.69885	6.99545	4.36128	5.0781	5.35287	5.48294	6.053	4.72692	5.45685	7.31877	4.71969	4.40363	5.19829	6.26368	4.55333	3.43455	4.41115	5.22887	6.78092	4.09708	6.35258	5.3436	4.85796	4.80271	6.54793	6.19252	6.57373	5.41363	5.22425
CEL	2.17947	0.709656	4.81982	1.80438	1.0278	0.453863	1.45008	5.74498	0.400398	0.793404	1.24133	2.06738	0.715163	0.992896	0.840884	0.433476	0.334304	1.18424	2.05372	0.494649	0.575844	2.37113	1.35167	0.782905	0.859387	1.80817	0.758039	1.01209	0.497237	2.17118	2.87141	2.16759	1.13386	0.513803	1.47628	0.463451	1.75075	1.23581	1.64776	1.23429	0.924894	0.948215	4.26059	0.683784	0.619496	1.64671	1.14165	7.52447	0.701973
PTS	5.9775	5.55674	4.22488	9.10853	5.79618	5.65452	7.18164	6.53615	7.93504	5.25127	5.56997	5.20718	6.10219	6.74927	7.73642	5.18287	10.3265	8.62265	6.62867	6.9527	4.25741	6.89174	5.98723	6.61334	8.07814	7.47922	6.7856	8.7935	7.67181	8.69947	5.90405	6.80344	9.06129	6.81662	7.47566	10.7586	11.342	7.10547	4.94724	5.56517	6.81743	5.92001	5.10313	5.44919	3.97068	4.53423	4.78307	5.05488	5.54833
TP53INP2	2.4499	3.25966	3.70202	2.09576	2.99669	6.39206	2.91999	3.4297	2.62703	3.29626	4.57311	1.53395	13.295	3.16789	3.00974	3.06207	4.54902	2.53527	5.3144	2.83371	2.83683	3.75696	7.06461	3.28295	5.6109	5.21558	3.12179	5.63962	1.18819	2.64259	3.43492	5.90939	2.91669	2.36065	2.55776	5.70456	1.87339	2.43292	3.41199	4.22442	2.49641	6.42927	3.15977	3.62385	2.5664	3.68172	3.23277	1.76167	3.01208
AKR1C2	7.56667	10.2547	18.4565	8.87603	16.5363	13.3317	4.0819	21.1478	4.6171	6.53538	16.9754	7.02864	7.16598	19.0477	16.1657	6.3848	7.0923	4.42716	7.47922	7.56127	15.239	5.88935	11.5787	8.51315	9.02342	5.13974	6.5255	9.35084	3.79232	4.49833	39.0279	9.77227	4.2628	8.1719	8.36793	8.48672	4.10355	9.37356	8.77421	5.77171	10.7586	7.22474	11.1182	46.4916	12.3348	16.3249	18.8059	7.21188	19.1901
UBE2L6	7.71574	8.26212	8.4603	15.6255	12.0656	8.48048	6.53691	8.50995	12.2826	7.56752	8.46354	12.043	13.7766	5.78988	10.5684	13.0911	8.93305	8.02461	9.90947	12.0202	15.741	5.8776	7.98334	9.08733	8.5263	4.21855	5.2039	11.2382	11.7688	6.33115	10.7892	6.21946	8.30404	9.54937	10.7263	7.95564	13.5424	6.31843	7.16834	10.9003	10.1693	8.87938	12.393	14.5106	15.8404	10.7423	14.7598	11.8979	13.6312
PCCB	4.26548	5.1687	3.38021	4.21319	3.21805	5.5224	2.83403	4.89853	2.68061	7.75482	7.92622	4.05642	3.2893	6.18151	4.27741	5.3088	3.98018	4.54055	3.45301	3.72815	3.70528	3.40616	8.47211	4.54005	4.43294	5.88271	3.17106	6.70381	5.4353	2.50495	4.73091	4.5141	3.40239	4.6679	4.57658	3.56849	4.06462	3.53321	5.18781	3.80267	3.1271	3.51443	5.03146	3.6682	5.31722	4.23945	3.24327	5.50449	4.41115
PRKAA1	6.82609	5.96799	6.85623	4.97212	9.25681	6.73517	7.45508	4.1848	7.38125	7.50291	6.04603	5.80775	10.4974	6.36601	5.46263	4.90558	6.36601	6.73981	6.24633	5.37392	4.42243	6.16695	5.79492	6.6672	4.89284	6.18414	11.8642	4.94671	5.48477	6.30494	7.50291	7.18702	5.36676	5.5057	5.27114	5.20829	6.10755	6.27949	5.49568	5.10969	5.24487	6.86253	3.84891	4.74632	3.57999	6.74143	4.82136	6.17331	5.38313
GSTP1	160.561	108.472	119.582	110.24	117.974	104.766	162.728	108.938	100.201	139.708	108.938	133.179	117.974	129.094	135.951	122.999	101.312	110.24	135.951	163.807	109.396	97.3344	129.094	102.044	118.477	95.3091	135.951	145.322	148.8	132.475	135.951	135.24	168.254	94.9516	110.698	136.718	116.482	142.032	119.582	122.456	138.176	98.7481	125.074	129.739	158.47	107.203	112.107	135.951	138.917
FADS2	1.62243	2.01995	1.48944	27.4548	2.91324	59.6594	2.77656	4.42619	2.18966	117.974	174.424	1.08761	2.83084	54.6265	78.3987	9.90817	34.4573	8.44335	1.0605	1.62463	1.44412	1.4477	162.728	5.53443	12.3509	44.791	1.29765	62.1532	1.30419	5.42399	42.8378	36.1275	0.552539	39.2478	1.6587	11.1455	0.756094	3.73409	74.8148	19.8788	1.05414	14.8055	5.27522	9.27678	4.37111	3.2545	1.35373	3.06102	24.9306
ADH1A	0.0928191	0.114289	0.105393	0.0844771	0.242638	0.135537	0.113009	0.0695334	0.0547243	0.0381199	0.148446	0	0.32404	0.0203497	0.212015	0.10674	0.138426	0.232083	0.140834	0.148752	0.191753	0.0990155	0.279425	0.0436098	0.0477572	0.0301194	0.500965	0.0309281	0.0965186	0.196762	0.12178	0.144892	0.125816	0.121671	0.102066	0.0579246	0.131821	0.0580616	0.0828007	0.100704	0.184118	0.0923305	0	0.177407	0.0586639	0.187298	0.0826979	0	0.0394588
LIPH	3.17952	1.12366	2.0803	1.85047	1.67772	1.99474	2.63402	1.89114	1.53689	2.39101	2.06714	1.80289	1.29263	2.4372	1.7948	2.36785	1.70436	1.40657	3.30438	3.06775	3.50527	2.05589	2.77624	1.27374	1.35577	2.36065	1.82635	2.60496	1.5265	4.39105	2.2056	3.22688	3.91877	3.04572	2.02577	1.23394	1.15051	2.11596	3.47245	2.33735	2.19625	2.19861	2.78756	2.70799	1.59163	1.65211	2.03572	2.18179	2.5907
CYP4F3	1.73199	0.48653	0.932748	1.35185	0.476969	1.19932	0.929325	0.43306	1.3605	2.1157	1.97283	1.14139	2.34082	1.35834	0.7266	1.73705	1.36258	0.954838	0.881353	1.54082	1.5347	1.42086	2.22798	1.25577	0.855457	0.972655	1.74287	2.15937	1.12595	1.91021	1.47592	1.17398	2.51056	1.11953	1.04985	2.01324	1.00339	2.21655	1.5083	1.03377	1.45385	1.22702	1.23447	2.31853	1.59702	1.40989	0.848342	1.27419	3.45301
CYP7A1	0.0568324	0.0285086	0.0259319	0.0767669	0.0820982	0.0275671	0.0920328	0.0894379	0.0442957	0.0381199	0.0598688	0.0380434	0.107054	0.0999945	0.0308074	0.0221568	0.0468297	0.103998	0.111416	0.0571238	0.0544489	0.0284446	0.0499379	0.0569094	0.0191892	0.0105113	0.0754471	0.038481	0.0286695	0.040159	0.0242116	0.0211591	0.07646	0.0460287	0.0219356	0	0.0558445	0.0580616	0.0485212	0.0222917	0.0572738	0.0117566	0.0656114	0.0217279	0.0586639	0.0184029	0.0446449	0.0367274	0
APOC2	0.711482	0	0.271871	0.812372	0.39729	0.0335736	0.431172	0	0.0732929	0.338672	0.0598688	0	0	0.30192	0	0.374542	0.0468297	1.02335	0.668866	0.69724	0.385953	0.38218	0.273621	0.451157	0.448527	0.130277	0.255703	0.236825	0.061522	0.799619	0	0.334191	0.612783	0.567741	0.322145	0.310289	0	0.158927	0.117907	0	0.807345	0.0243531	0.261592	0	0.514569	0.0312444	0.0897501	0	0.102214
ASAH2	0.317449	0.515366	0.124033	0.269897	0.128161	0.201704	0.138269	0.151794	0.232749	0.388909	0.229771	0.196296	0.195293	0.180715	0.216914	0.886714	0.173029	0.555599	0.176132	0.157397	0.421884	0.38218	0.130649	0.161054	0.171901	0.205835	0.228422	0.340949	0.309984	0.282965	0.310995	0.171866	0.216857	0.351242	0.148932	0.601719	0.211767	0.232545	0.723463	0.265774	0.69823	0.393124	0.139225	0.177407	0.0674549	0.174603	0.256707	0.251581	0.332798
HADHB	19.9438	18.6629	20.2725	20.3528	19.8788	19.5839	21.4233	17.9298	17.0276	26.8824	27.406	19.8939	26.488	33.684	25.4738	23.2995	23.0284	21.9198	22.3121	19.7467	23.0835	19.3805	29.3769	21.4115	24.71	23.9029	15.8717	31.4233	20.9437	14.8781	23.8884	20.0366	17.0613	21.987	17.9086	14.9183	25.9732	17.0769	21.8562	20.5514	27.6818	19.6793	23.8809	19.3755	16.8952	23.0418	20.2725	20.5678	19.3221
CROT	5.73552	3.75497	4.05952	5.31664	3.4673	4.74845	3.22161	3.7968	6.06752	8.828	5.20333	4.07286	3.25934	4.84159	5.27924	7.10461	4.29046	4.37951	2.96749	2.96381	4.072	6.05831	5.48835	8.0643	4.49971	6.53977	6.17678	7.77849	10.5837	6.15809	6.82529	4.39802	5.71712	5.36168	3.35582	6.37098	4.98077	6.17946	4.61659	5.21729	6.74538	6.63545	5.10809	4.60746	4.09199	7.42945	4.10883	6.32118	7.72683
SRD5A2	0	0.0358822	0.0212366	0.0307322	0.0168512	0.0216217	0.0256341	0.0542081	0	0.0177529	0.0518886	0	0.0691424	0.0157174	0.0308074	0.0221568	0.0528512	0.0458167	0.0418502	0.0493217	0.0464249	0.0168655	0.0428994	0.0307464	0.0592963	0.0301194	0	0.038481	0.0286695	0.040159	0.0420854	0.077655	0	0.0168758	0.0219356	0.0326809	0	0.0580616	0.0651981	0.0345996	0.0435929	0.0544935	0.0443855	0.0217279	0.0491511	0.0963051	0.0522494	0.0367274	0.027186
ASAH1	39.6989	23.7571	32.7505	24.3105	22.7822	26.488	28.0855	18.109	21.3227	26.0984	17.2052	17.4462	19.6038	23.8525	14.7891	20.2299	25.8241	22.249	24.1844	18.3477	31.4768	23.7186	20.8009	27.2401	13.5832	26.045	41.258	23.328	12.5977	38.2033	31.877	30.3373	49.5991	28.0191	24.2074	12.8005	15.0084	29.8455	32.9698	23.8525	28.8289	25.7788	26.045	28.0415	12.3409	21.969	24.7881	32.795	27.2957
INMT	0.874737	1.51471	1.71385	1.27128	2.7258	1.05398	0.8114	2.64025	1.46397	1.05169	2.04597	1.01678	2.53188	2.11977	2.41531	0.971758	1.51856	0.491602	1.40782	1.408	2.70953	1.47276	1.03917	1.07066	1.68899	0.840639	0.611545	1.01552	0.626149	0.697656	2.30779	0.921896	0.816825	1.1151	2.0328	0.874027	0.386196	0.856203	1.0589	0.817567	1.47554	1.91381	1.86661	2.46852	2.4239	1.73912	4.99548	0.990416	0.717838
ADSL	8.50995	5.91527	8.99146	6.72167	9.26423	7.38388	8.0613	8.52961	7.53697	10.1799	8.45162	7.98831	11.4874	8.09321	10.4625	7.65042	7.37585	5.68716	9.53433	9.14117	7.69965	7.68746	7.73352	7.85493	9.58572	6.89567	6.26719	7.99117	11.7386	7.61822	10.0543	7.14579	7.6594	7.33652	7.11718	8.437	10.5758	7.56217	7.03031	6.56644	7.60686	7.23977	7.66507	8.36793	7.88889	5.97681	8.71443	7.69309	8.42469
ERLIN1	4.27874	3.68947	3.51597	3.82971	3.68445	4.50403	3.63272	2.87807	3.02579	5.16981	3.6319	4.03608	3.90896	3.30659	3.38892	6.00881	3.36078	3.70014	3.16755	3.36371	6.45765	2.57717	4.53659	5.51645	2.8586	2.50269	3.74887	4.85897	6.18479	3.35826	4.62852	3.58655	3.61388	4.21407	5.49797	4.17997	6.41793	3.73409	5.02536	3.3677	4.11803	3.94216	5.37204	4.74223	4.68017	4.914	2.94128	5.61623	5.03801
XBP1	17.2197	36.6626	27.5341	26.5247	25.0994	22.3908	18.4001	18.0251	17.1002	17.8538	28.3019	8.47319	18.7877	32.882	25.9376	15.206	35.8134	26.045	38.1398	21.3344	29.9425	30.8766	25.6671	8.86149	18.4263	20.7006	13.0398	17.3748	10.8775	16.0346	25.0663	34.7008	22.7418	15.143	30.7451	29.9916	32.9409	13.2809	17.9256	21.6829	15.4903	21.7936	14.9732	23.8076	16.2905	25.4236	21.7999	7.49061	15.3226
MIR182	0	0	0	0	0	0	0	0	0	0	0	0	0	0	0	0	0	0	0	0	0	0	0	0	0	0	0	0	0	0	0	0	0	0	0	0	0	0	0	0	0	0	0	0	0	0	0	0	0
GPAM	1.16659	1.37609	1.389	0.82421	8.62153	2.31765	0.788521	0.912966	0.674792	6.68917	1.08717	0.660082	2.19377	0.864351	1.25182	0.738554	0.870375	0.410718	0.522208	1.278	1.3677	0.861753	1.11016	1.02584	0.946897	1.17366	0.919245	0.820786	0.795729	0.874323	5.59131	1.6833	0.917551	0.55797	0.576808	0.729249	0.595728	1.45902	1.1041	0.619833	0.600751	0.755891	0.437974	1.03074	0.394851	3.98811	0.754935	0.952227	0.984604
ACSF3	4.95196	4.36083	6.07095	5.16763	5.07589	4.40264	5.77171	6.74143	5.67181	5.20102	5.72604	7.42056	2.99357	4.83674	5.84332	6.53615	3.6729	6.28788	5.73738	5.74812	5.45966	5.59433	4.9716	5.06131	6.81424	4.65778	5.01984	6.39711	5.64942	5.31385	4.63954	3.49663	5.05155	4.87889	5.3436	3.7866	4.51691	3.96611	5.34537	3.94176	6.62867	4.70688	6.14503	4.67233	9.6017	5.33836	5.85701	5.36282	4.78054
ADTRP	3.68481	5.82623	2.23838	5.99512	2.78121	7.90147	3.27935	3.05209	5.37329	10.9847	10.1975	4.60265	1.96501	5.25885	7.24819	8.53613	6.8982	5.0705	3.49297	4.87682	3.86531	3.78538	15.7608	7.20686	4.33236	6.10622	3.29734	7.83702	4.09451	5.26106	3.82608	4.43005	5.46624	5.37683	5.33353	6.78247	5.41591	3.34685	10.567	6.16221	3.46875	6.50267	5.32828	5.90605	3.46617	4.10843	1.88954	7.82852	9.73633
CNR1	0.592725	0.481507	0.87576	0.227807	2.5994	0.348215	1.625	0.204037	0.517188	0.404189	0.622818	0.251453	6.9251	0.619025	3.22827	0.304147	0.248961	0.154209	2.25427	1.31446	1.5347	0.436355	1.13356	0.25797	0.470108	2.5994	0.69823	0.826225	1.28543	0.574214	1.85915	1.14541	0.639454	0.301656	0.296042	0.476969	1.73466	0.493614	0.808397	0.312371	1.72544	0.560073	0.307159	0.725143	1.04858	0.555178	0.511968	0.221324	0.477211
LPIN3	15.6561	12.4255	10.842	10.5895	11.5097	11.5676	26.6725	10.0039	24.1697	7.93602	16.8544	13.7661	12.9622	12.2041	21.4404	14.6403	9.92695	10.4347	16.8284	11.8662	10.9539	20.7451	11.0275	12.0602	13.2015	25.0663	27.4353	18.2631	10.2838	22.0999	10.1352	11.7723	18.2213	17.7194	9.94217	12.8242	10.3251	27.2584	20.9496	10.3875	22.6729	18.3477	10.1916	11.604	10.0543	18.3782	12.2765	12.2594	15.94
ALOX12B	22.1318	12.5426	22.8296	16.8248	9.1845	13.2899	19.6943	16.7822	16.7281	9.77886	12.5386	10.9703	0.250793	10.8482	11.1352	20.7555	12.3308	14.0822	23.4949	27.4748	26.2178	11.9686	8.67708	4.64834	0.402588	4.91449	22.8296	14.8928	17.9919	18.0251	11.441	16.3886	36.1845	18.5866	20.4064	31.7947	25.5736	19.6091	17.9704	10.7844	24.6931	8.89343	25.5233	11.8417	20.4703	30.4867	16.3184	17.2124	31.6432
PLIN5	0.792055	0.549725	1.61648	2.35618	3.78053	3.06242	2.08776	0.642141	0.795574	4.46532	8.66128	0.306476	7.70241	16.3217	5.3605	1.33616	3.61267	2.40522	1.24116	0.812286	1.17382	1.15591	14.3986	0.595447	2.26508	5.90672	0.385893	9.3288	1.59822	1.08836	1.30575	2.79934	1.14614	5.78988	0.770041	2.19296	1.26164	1.19658	5.10487	1.694	1.75477	1.94173	0.88145	1.34569	0.833127	1.25455	0.660495	0.984204	2.0467
IDH3G	13.2015	13.4444	15.2331	14.3349	18.2029	14.8251	13.4373	13.5574	14.3854	14.0744	15.5057	14.6376	16.3217	15.6124	14.3108	18.0578	13.8366	12.3768	16.6038	17.3945	17.3908	15.3316	15.3535	14.9295	16.7138	10.2532	11.9743	13.0999	14.3695	15.9863	15.3286	16.6688	13.1459	13.4637	15.4215	14.0846	12.0243	13.073	12.581	13.6312	13.109	15.5833	20.5018	17.073	18.1135	16.3777	15.8782	17.5256	16.4207
BPHL	5.50264	5.01869	3.6777	6.36674	4.64449	5.55375	4.93251	7.00674	5.01591	6.39354	5.86215	6.89248	5.65326	5.35584	5.1179	6.43577	5.15007	5.37507	3.78743	4.92294	4.77343	6.44747	4.34353	7.25838	7.7766	5.18069	5.45514	6.0265	6.46575	5.57791	4.8421	4.79439	5.23624	6.83951	6.83084	4.30593	3.85923	5.35232	6.81266	5.46084	5.87296	6.25884	5.83889	4.81053	7.82852	4.42475	7.46848	6.51215	5.26828
ELOVL7	7.92721	4.26458	5.31216	8.3335	3.89978	6.29411	5.0287	6.15466	5.22425	5.58357	5.68716	2.98369	3.73976	3.50564	3.04537	5.58168	7.84166	5.25015	4.37577	5.03857	5.32585	3.64043	4.60887	5.22709	1.38492	4.06933	8.86924	8.07409	5.76544	9.69376	4.09921	4.751	7.65573	5.97945	6.39354	11.7592	7.35842	7.19691	10.0714	6.04537	8.1965	4.80519	6.51668	3.77539	3.23208	7.83788	3.97323	5.88075	8.29685
ACO2	8.99859	12.436	10.6034	11.6644	11.5969	13.0064	9.36347	10.797	9.188	14.196	13.0307	13.3153	9.91361	15.1192	13.0463	16.0379	11.5023	10.0557	11.9567	10.8063	15.0783	9.40266	15.6025	11.9017	15.7063	11.1873	8.83842	16.5471	14.404	7.54423	11.7279	12.566	9.02824	13.1761	14.541	12.4488	13.8366	10.1886	12.3529	9.5898	13.6263	13.8315	16.3316	13.3876	21.0427	13.9381	10.771	12.6085	10.9984
S100A10	81.434	96.995	93.3724	129.739	100.953	108.938	81.434	130.433	102.044	83.564	109.812	124.775	111.165	103.569	139.708	85.7567	129.094	89.0619	89.0619	105.163	108.938	78.6167	77.5717	140.44	142.032	72.6144	54.057	87.8904	130.433	63.6833	115.968	86.5153	80.7806	106.365	117.974	127.755	118.477	89.0619	83.1102	116.976	74.0533	91.6168	111.165	110.698	87.6281	113.481	123.589	116.482	90.7433
ODC1	3.87393	17.5493	6.72547	8.51208	8.9228	7.38388	5.41418	10.8905	4.82953	12.4632	4.55041	5.72911	9.98647	3.36806	8.05036	5.0062	16.8105	5.11297	16.7244	11.562	4.94988	4.56229	11.2229	4.21584	11.4874	19.2982	2.69961	2.91164	5.12289	10.5491	6.16358	9.89057	10.2252	5.68215	10.5852	28.3452	28.4527	3.85014	14.3029	7.47566	3.43082	3.67375	7.8314	9.03216	3.58345	8.01371	7.07367	4.77443	3.75086
GLYATL2	0.0657287	0.179584	0.45523	0.645305	0.187469	0.5243	0.0644538	0.346754	0.611641	0.265907	0.408226	0.251453	0.0833697	0.992896	0.553018	0.87753	0.780988	0.288287	0.249551	0	0.361754	1.30058	0.109249	0.228723	1.58753	0.337726	0.0903987	0.327841	0.11554	0.0479847	0.201026	0.977902	0.198437	1.42623	0.688189	0.353799	0.356253	0.493614	0.272046	0.23353	0.85705	0.814535	1.19355	1.61146	0.342554	0.834987	0.307768	0.0502624	0.0927208
MSMO1	21.1129	13.2832	8.56506	31.8907	7.93107	23.3716	9.24931	20.0263	11.6329	45.2786	44.7301	8.87827	7.68746	21.5504	32.6471	18.2339	28.3452	10.628	9.69924	12.1017	14.9265	10.0954	47.2351	15.0925	11.3788	22.8784	15.2512	27.7634	14.6154	13.5299	25.8857	23.6396	20.3363	22.1969	41.6198	19.8278	12.4033	14.0943	33.1866	21.3107	23.4293	14.8809	17.5171	10.3251	12.9146	9.19896	9.58842	14.439	14.3324
ADIPOR1	29.3526	30.6669	28.4316	30.2655	18.9442	27.1078	27.6066	25.0493	19.8634	28.4731	23.3572	26.3355	15.3535	34.1626	15.4215	24.8818	28.2152	32.7052	22.5759	23.0418	30.7702	22.1318	29.4899	26.1713	12.855	22.3239	30.1906	29.1661	30.7702	29.0088	26.5807	28.3235	27.039	28.9873	30.9271	36.4361	37.737	28.8518	30.3497	32.8539	29.6295	25.3034	33.3052	24.7721	24.1225	28.1708	25.4403	30.6669	28.9399
CYP4V2	1.16659	1.62463	1.33737	0.8832	2.26048	1.97445	1.45347	1.74001	1.75888	1.15835	1.33235	0.915259	2.10175	1.66606	2.77592	1.06609	2.08827	0.935289	1.75497	0.663453	1.82071	1.83321	1.16689	1.22838	1.61967	1.40141	1.28398	0.988367	1.14498	1.00047	2.59653	1.8368	0.718886	1.1451	1.95526	0.705596	0.919986	1.55555	0.871501	1.26934	1.39315	1.93877	1.55054	2.00291	1.09977	2.06476	2.09888	0.643729	0.800312
ABCD2	0.0397926	0.0358822	0.0640499	0.037187	0.242638	0.0981517	0.0447359	0.0316082	0.0385847	0.0910023	0.0291088	0.0380434	0.107054	0.026252	0.0546682	0.0338602	0.040815	0.0349278	0.191294	0.0797499	0.0623621	0.0284446	0.0359985	0.0245789	0.029929	0.0536286	0.0754471	0.0237986	0	0.040159	0.127689	0.123256	0.0407452	0.0208457	0.0277439	0.0326809	0.0497311	0.0502653	0.0651981	0.0222917	0.0243364	0.0426914	0.0504086	0.0270381	0.0410752	0.0825333	0.0671888	0.0367274	0.0323097
CYP4A22	0.11286	0.0675649	0.567806	0.0767669	0.309074	0.0216217	0.138269	0.228394	0.0608674	0.0453334	0.0985689	0.0891564	0.256707	0.213015	0.0790224	0.0479847	0.0843623	0.133018	0.0745535	0.103988	0.0464249	0.0630726	0.0577255	0.014639	0.100291	0.0536286	0.385893	0.153392	0.141527	0.124212	0.195689	0.077655	0.174112	0	0.0351743	0.14643	0.0558445	0.330701	0.105686	0.0412124	0.0572738	0.0755602	0	0.0328985	0	0.108889	0	0.113033	0.0394588
ACAD11	7.79453	6.96314	7.50203	5.72345	6.58126	5.96007	10.1945	5.57724	15.8372	6.0537	6.55083	7.22128	5.49568	6.70849	7.87353	4.82083	7.53413	10.2177	7.88222	7.42409	3.83658	9.5624	4.71811	6.59536	12.7879	10.3579	11.1907	6.61406	6.95026	11.9017	4.58173	6.89485	6.99879	7.12468	5.94493	5.63243	4.79125	8.11853	6.83728	7.02465	6.37393	7.50647	2.93642	5.8109	3.87016	7.67459	4.13276	5.43467	7.87158
DPEP1	0.309199	7.41023	0.39938	0.276079	0.289636	1.42928	0.0854601	3.39497	0.526723	2.04597	0.0985689	0.267821	0.476697	0.206639	0.201873	1.60002	0.090494	0.826126	0.231411	0.129192	0.0939167	0.20692	4.28641	1.68142	9.10611	11.158	0.107168	0.353418	0	0.439772	0.356843	1.34703	0.145384	0.301656	0.19879	0.22992	0.0888856	1.92495	1.66153	1.51761	0.595377	2.02333	0.165259	0.414441	0.20692	1.77537	0.178589	0.297969	0.152466
ACBD4	3.66746	2.91544	4.63554	3.93477	3.95885	3.90557	5.36787	4.04951	5.43654	2.82272	3.83486	4.52648	4.62949	3.56582	3.56205	3.65468	3.74658	2.531	4.5657	3.93433	3.42398	4.95293	2.93898	3.41199	4.95669	3.80873	5.13859	3.18882	2.78571	5.06783	3.11941	3.32511	4.3141	4.16543	3.76461	2.76143	2.75936	4.55754	3.54484	4.11504	4.23399	5.56221	3.65232	4.15499	4.90407	3.75818	5.56456	3.76422	4.67086
HSPH1	9.38231	4.87276	4.30311	7.66321	4.83163	6.51428	6.93484	8.02359	6.04338	5.08747	6.29696	4.24248	6.29624	5.64942	8.10641	10.49	18.5534	4.2556	8.45607	7.60868	11.6078	7.1516	5.93072	8.19345	7.73352	8.59061	6.27142	6.13959	7.49151	6.03381	6.2336	7.07025	7.78136	7.53322	14.3135	15.5587	83.8064	5.72788	6.33255	6.24491	5.98601	5.0331	6.75939	7.15341	9.02342	4.60595	5.01107	5.7146	6.7856
ACSF2	24.8573	15.9761	16.7281	14.3162	18.4127	15.9173	40.8186	14.8781	25.7278	18.9078	27.039	21.8821	25.8685	29.1889	18.4479	14.8055	16.6872	25.59	29.4002	15.4869	12.24	31.4496	21.0769	14.9963	23.3784	24.7419	39.4726	28.8728	14.2011	27.783	15.5337	16.6688	40.0168	20.7555	20.8241	9.7695	8.75612	29.736	21.9072	24.1538	30.8766	22.9409	12.3667	19.7518	25.2269	19.5886	17.1479	21.6953	21.3529
PTGES2	11.6005	11.1112	11.3681	11.3979	14.3108	10.5203	12.1921	15.0584	11.2451	10.1723	14.3668	15.278	12.6649	16.775	15.6561	17.3392	13.9785	12.7599	11.4447	15.4088	12.8928	14.1697	12.7104	12.7276	14.2195	12.9367	12.628	14.5962	12.8529	12.6106	13.1807	12.399	12.3768	11.1616	13.2434	22.0423	10.8386	15.1222	11.267	12.397	13.3109	11.228	11.9398	13.6744	20.0574	10.7346	11.5894	13.8938	16.1487
FAAH	8.13338	4.04607	5.21173	5.64942	4.54902	4.55526	8.13848	4.13322	7.588	4.28097	5.22073	7.33652	3.10641	5.73294	7.54509	6.03724	5.03093	5.89683	9.00104	6.54119	4.39848	9.14341	4.60887	4.45538	9.38603	5.70265	8.08535	6.9527	6.00615	9.12052	4.6176	5.4353	7.14992	7.66905	4.67913	7.17914	5.29787	7.74445	5.26883	6.16565	7.70914	4.00884	3.55344	4.06979	6.8712	5.69577	5.47177	6.25257	7.32053
ENO3	3.58692	3.38202	4.09538	3.24086	3.65119	3.27334	5.54221	5.58044	4.15842	2.65891	2.83996	3.4955	3.06679	3.32583	6.45989	2.26586	4.43476	3.63272	6.21604	5.06516	1.92263	4.61512	3.76657	2.58324	6.59316	3.33548	5.4759	3.31757	2.25942	5.67627	2.00363	2.80742	5.69265	3.07102	2.59213	5.561	2.28655	5.61387	3.24159	3.91676	4.75941	2.49303	2.30095	2.68587	3.45624	3.64653	2.45215	1.93022	3.95885
LIPI	0	0.0221461	0	0	0.0215034	0	0	0	0	0	0	0	0	0.0203497	0	0	0	0.0458167	0	0	0	0	0	0	0	0.0105113	0	0	0	0	0	0	0	0.0208457	0	0	0	0	0	0	0	0	0	0	0	0	0	0.0502624	0
PCCA	5.5057	5.86662	5.10147	5.73616	4.39848	4.93465	5.3575	6.2336	5.3071	7.96339	5.24256	4.09624	6.67317	6.43073	4.00106	6.21534	5.32887	6.38121	5.39936	5.20495	4.40411	4.77135	4.9006	4.94108	7.32764	5.93008	3.63155	9.39229	4.12873	6.41653	5.53443	4.98799	6.81424	5.08854	4.72841	4.5523	4.18878	6.91604	6.39427	7.60781	7.54156	5.15611	5.90605	5.07921	5.90214	5.01984	5.59861	4.77443	5.87166
MTOR	5.36621	4.74845	4.76391	5.78619	5.60233	6.67101	5.75372	5.38424	4.83366	7.24736	8.50995	6.75786	5.5057	6.28442	7.54509	6.46208	6.69223	5.1851	5.93272	5.80967	5.37266	6.29411	6.52399	5.8453	7.93012	6.05569	6.65203	6.46066	4.60265	4.56422	5.64386	5.81029	6.01153	5.74172	6.0481	7.1668	5.09764	5.64027	5.67305	4.94257	5.85128	5.13247	4.81569	5.49508	8.15528	4.79285	5.40118	6.3603	5.83763
PCBD1	5.84266	6.88051	6.86569	7.85591	6.9794	10.3905	6.71087	9.34565	8.11039	10.0383	12.6302	6.26647	13.9579	5.65711	10.6793	8.76634	6.37759	4.31281	11.0472	8.75495	14.6542	5.91807	9.06013	5.60909	12.0106	5.59497	5.45094	7.68288	6.37393	4.50923	8.92046	8.46877	4.14841	7.71668	9.37733	4.89176	8.11749	5.80389	5.66943	7.09788	7.47388	9.35453	10.3221	15.4342	12.2613	6.98721	17.7682	8.27046	7.88797
SDHC	26.1713	31.8907	25.3536	33.8719	32.9846	34.1957	19.8531	35.9239	27.0788	41.2094	37.6959	27.8459	29.8949	34.7319	35.3886	38.225	28.9399	26.1713	24.6763	23.3062	32.6173	27.7448	36.2529	36.5507	29.6295	34.2268	20.4965	40.5755	37.6531	22.7274	37.6959	32.7648	24.3105	33.9052	33.9405	26.6347	20.2889	24.8035	37.1715	26.469	29.9549	31.5329	37.4144	33.0297	31.4233	32.0895	31.2657	39.1134	28.8061
ACOT2	4.23443	3.03171	4.26458	4.66116	6.58727	7.362	3.84443	4.47617	3.17368	5.60659	15.6025	3.72857	8.02359	7.20526	5.49679	2.84029	3.11222	4.6894	4.1206	4.22208	4.61609	3.40616	14.439	3.11157	6.18609	4.51067	2.9474	5.40291	3.75778	2.64259	6.65886	6.25884	3.83824	5.14254	3.54484	3.15566	3.03602	4.89176	5.6109	4.21225	4.99959	4.49413	5.04934	4.3786	6.76307	6.14093	4.4074	4.29899	4.05475
CYP2A6	0.0657287	0.121223	0.16848	0.255862	0.128161	0	0	0.0766357	0	0.159351	0.0762894	0.138914	0.367064	0.114242	0	0.0763677	0.040815	0.262898	0.183616	0.112144	0.129268	0.0284446	0.0499379	0.0914833	0.123535	0.109314	0.061338	0.110095	0.0530804	0.0672819	0.0863145	0.0282765	0	0.127557	0	0.17569	0.219071	0.121094	0.0709847	0.028313	0.0435929	0.0974325	0.188153	0.0592258	1.72686	0.0825333	0.0446449	0.221324	0
PPARGC1A	0.597573	1.5347	1.1955	1.44324	3.18402	2.1185	0.849057	3.38344	2.12536	1.39786	1.42894	1.7875	0.6042	7.41625	1.76485	1.36468	3.50414	2.42552	1.32451	0.619568	1.64269	6.24562	1.48055	1.41723	4.68606	4.00714	0.662664	1.91567	0.226812	0.509528	1.82681	2.81402	0.504521	3.35653	4.61913	0.463451	1.1022	0.804328	1.14063	1.61526	3.05076	2.76363	2.30541	1.66627	1.59702	2.08851	1.33288	1.02652	0.339271
ETFA	16.6508	20.9378	15.9074	21.0769	12.4093	21.2935	15.5337	25.4738	23.7186	26.2809	22.1642	17.4108	25.508	24.4676	18.7078	22.3374	21.8562	19.4826	15.7218	13.5905	16.1829	20.8462	24.8978	23.5607	18.2078	29.3288	19.2834	30.8491	19.4148	14.6597	20.0677	18.7692	16.7675	29.074	19.4242	14.4068	22.666	20.3199	20.5344	19.9808	25.5411	22.7	24.71	17.2419	16.6545	16.8213	14.7323	25.0994	18.7518
CYP2C8	0.178028	0.2394	0.277609	0.276079	0.121697	0.0981517	0.119778	0.257154	0.301443	0.159351	0.141221	0.325945	0.223503	0.0401757	0.120008	0.178089	0.115314	0.232083	0.0814346	0.119931	0.129268	0.232404	0.184662	0.29567	0.204619	0.25141	0.204046	0.194907	0.201203	0.386535	0.0974219	0.13057	0.0957918	0.257591	0.117963	0.37802	0.176784	0.245094	0.15268	0.285402	0.416725	0.133588	0.225787	0.159572	0.162945	0.174603	0.287631	0.18908	0.175513
PANK2	6.61938	4.5751	5.81918	5.65581	4.54571	4.27827	7.55846	4.66499	4.96143	4.67184	6.60071	8.25595	6.07027	4.95772	5.71397	5.67563	4.88098	5.21503	5.52305	6.15257	5.51349	5.3436	4.92655	6.20364	5.03912	5.17519	6.053	5.44134	4.92347	5.27522	6.82529	5.22594	6.24984	6.06362	5.63419	5.96196	6.89567	6.25603	5.28038	6.48867	5.55858	5.04016	6.65423	5.96067	7.72779	5.69577	6.11719	6.65128	7.17914
MAPK14	9.53938	9.36974	10.8791	9.47297	9.03573	7.86662	9.06013	7.78136	8.53715	10.6464	9.05894	9.29892	8.34686	9.72563	7.88222	9.73493	9.33134	11.3437	7.76813	7.90626	9.52518	8.45607	7.88022	9.56868	5.52364	7.59151	8.2281	10.7296	11.6737	9.24931	11.0924	7.44539	7.93602	9.42277	8.62721	11.6812	8.38722	8.79591	10.1708	10.3723	10.2717	7.85023	8.8186	8.8532	9.06496	9.50933	8.83013	9.34695	8.88167
AOC3	1.54594	5.99972	8.4291	2.89934	15.593	7.60781	4.54667	6.83404	7.11137	6.60071	4.17654	3.01407	18.6583	2.89501	8.36185	3.98439	7.82952	2.18591	6.07916	3.62347	8.13747	3.92249	4.55754	5.64942	11.7279	4.23945	2.37655	3.86732	2.90972	1.60553	9.4381	4.23672	1.44558	3.12377	4.31752	2.23943	2.96909	3.53769	3.91185	6.83241	5.83188	10.517	5.9788	5.18395	4.87525	7.2729	6.70538	3.18232	1.25545
FABP3	1.5962	2.0491	1.34123	1.37288	1.19047	3.08818	16.3739	4.3398	2.13318	2.0238	4.96143	1.51584	4.78506	1.87316	6.7771	1.58964	4.74529	1.2763	5.82303	4.93251	7.53054	2.16285	1.89714	1.38587	2.01637	1.14193	1.96407	2.68003	0.807139	1.58001	2.09001	1.69574	1.00326	2.06278	1.71385	0.968201	2.35564	1.36977	0.920236	2.27369	2.64586	2.54046	3.2573	2.12259	5.52364	2.06476	15.3535	0.978308	1.04146
SOX9	2.23163	8.08127	4.77745	3.10506	18.2848	7.61236	1.97027	9.34565	5.62363	10.0801	6.80656	2.85037	14.1049	13.3455	7.98634	6.59316	5.36621	6.27727	5.02645	1.26037	5.88603	7.38467	11.0875	5.35806	16.9355	9.82405	0.544499	7.36532	0.752331	2.80497	10.3751	11.3116	1.34651	6.31421	5.62363	2.6562	6.22015	2.48563	7.4399	6.70695	4.20738	17.1625	5.1912	10.2645	4.98127	8.7935	3.80426	1.38658	2.42312
SLC27A1	4.20694	4.07156	5.40063	4.07111	6.14847	4.97924	6.70538	4.41913	6.10823	3.75248	5.86215	5.96605	6.03381	4.29449	7.82852	4.23672	3.75006	2.96716	6.48798	5.32585	6.15667	6.53538	4.95772	4.47334	6.75635	4.61913	4.75444	4.34818	3.99483	3.94424	5.07642	4.66741	6.09072	5.21341	5.23455	3.01074	3.72175	4.01007	5.15665	4.75693	5.99578	6.19457	4.497	7.68205	7.10719	6.62793	6.36807	4.99755	5.51878
ILVBL	14.6099	17.0613	14.8515	15.1222	11.2864	13.8087	16.1966	16.152	12.513	14.146	19.5224	20.0263	10.3294	14.8781	15.3535	14.1671	11.9168	17.6107	14.6292	14.0744	14.7656	17.1147	20.374	14.4717	15.5462	17.5296	12.8401	15.9106	12.3645	19.6291	14.4774	12.1306	17.8578	11.6329	12.4632	14.7351	9.49382	14.8898	19.5602	13.6905	11.7426	13.614	13.1621	16.789	21.7013	22.589	16.7675	14.4938	18.422
YWHAH	11.9473	16.5721	10.9052	16.1452	12.6713	16.6219	18.3607	18.2803	13.109	13.7195	13.5277	12.2319	30.7202	10.6034	17.2932	18.1003	16.6142	9.78445	12.6127	13.8242	18.4522	11.5419	17.6913	18.066	15.8563	9.98109	10.4837	14.5357	16.4277	9.06245	14.7323	14.0116	11.5276	17.3592	12.8948	15.7576	26.0984	9.72966	10.3905	19.6091	13.8087	13.6524	23.2256	14.0744	19.8531	13.0155	16.9981	13.7119	12.7469
HAO2	0.227807	0.206471	0	2.65799	0.0215034	3.39676	0.683866	0.624753	0.0385847	4.14545	10.6886	0.0967684	0	4.78962	4.02143	1.40492	2.49188	1.12366	0.0814346	0	0.0544489	0.022389	8.06909	0.497369	1.95738	2.65652	0	8.0613	0.0869642	0.372499	0.685479	1.52324	0.0957918	3.5433	0.341457	0.940724	0.0648215	0.313033	1.47239	3.20377	0.0243364	1.27013	0.240026	0.733044	0.180899	0.0133597	0	0.643729	1.30943
DPEP2	0.680942	0.422716	1.14063	0.288617	1.04523	0.883323	1.49168	0.521666	0.841408	0.454417	0.755714	0.643309	0.231109	0.383443	0.651193	0.381599	0.600474	0.39362	0.993846	1.16721	0.996128	0.540191	0.681016	0.639648	0.596092	0.619118	0.723005	0.29861	0.363888	0.625153	1.81282	0.483599	0.670725	0.440293	1.02216	0.22992	0.0971575	0.43996	0.517188	0.677195	0.303243	0.708219	0.602978	1.73158	0.688652	0.960808	1.77716	0.536801	0.69128
ALDH6A1	2.22851	1.69463	4.29899	1.36484	2.94383	1.79714	2.28869	1.22791	1.17741	3.12146	2.26823	1.709	2.03863	2.55864	1.83797	1.60399	1.42894	1.31292	2.47052	1.39753	2.46072	1.10596	3.31192	1.35304	1.54155	2.16064	1.80027	1.88177	1.46589	1.34685	2.76605	2.18491	1.65523	1.93759	1.51894	0.912756	1.59722	2.01443	2.28813	1.02621	1.73831	2.01948	1.85704	2.95201	2.5971	2.70953	2.06525	1.8359	1.6942
TH	0.276028	0.137097	0.429448	0.168107	0.227526	0.251502	0.359278	0.228394	0.123107	0.139694	0.425127	0.138914	0.0391073	0.0702284	0.354548	0.318154	0.090494	0.193048	0.169166	0.325064	0.251849	0.1399	0.365558	0.0569094	0.136938	0.210688	0.391986	0.153392	0.250686	0.553018	0.329633	0.164847	0.309899	0.222236	0.770041	0.500523	0.22723	1.7591	0.22559	0.0860556	0.20991	0.138601	0.261592	0.437776	0.412361	2.17496	0.13299	0.23687	0.127665
ACOXL	0	0.0285086	0.032132	0.037187	0.0275071	0.0335736	0.0256341	0.0187295	0.0225472	0.105074	0.036623	0	0.0615678	0	0.0308074	0	0	0.0392295	0.0359775	0	0.129268	0.00894853	0.0289286	0.014639	0.029929	0.0078958	0	0.102354	0.0446084	0	0.0242116	0.0439112	0	0.0208457	0.043218	0.0401562	0	0	0	0.0222917	0.0852683	0.0298035	0.0734564	0.0661002	0.0586639	0.0101631	0.0522494	0.0580202	0.0323097
MFSD2A	35.1018	29.5819	30.3373	59.5983	19.9705	31.2657	71.0334	16.152	74.8148	27.0788	24.7015	27.7027	0.472	17.2733	17.9008	34.0324	16.3956	53.6993	49.8303	42.7562	29.5704	40.5314	34.6683	37.3944	3.56542	24.1538	34.7008	13.8468	25.8857	84.7809	12.5531	44.4343	62.8945	48.7027	76.5517	13.0686	17.3313	52.99	34.2587	18.5625	33.2024	22.0184	51.0642	50.7469	33.4611	29.4232	24.6122	35.3707	36.5897
PRKAB2	6.24137	5.52423	4.49363	4.18967	4.31506	3.43638	5.6212	1.74928	3.71904	3.32406	3.50527	4.94412	5.11351	4.30546	4.50835	2.33407	3.7533	3.81072	3.03961	3.50564	3.97648	3.92542	3.62923	3.15352	3.07701	4.92875	8.00975	4.44263	4.61425	6.40443	5.6212	3.50033	5.40063	3.56205	2.93609	3.41458	3.62309	5.09819	3.8522	5.05211	6.14779	3.21527	2.63759	3.8817	2.95995	5.22709	4.32831	4.11759	4.94935
FA2H	1.26934	0.96745	1.59048	3.09208	2.17921	2.86552	1.14892	2.33953	0.942355	4.54902	6.6475	1.46479	1.1485	6.32194	2.86615	1.76526	3.11633	3.06341	1.30193	1.9222	1.60633	4.51067	10.3429	1.35758	3.1519	3.14985	1.23164	2.70463	0.579798	1.16631	2.52476	4.98229	1.55262	3.59415	1.82071	2.30458	1.98307	0.743611	4.68217	2.89338	1.9775	2.29268	2.72548	1.74201	1.57866	1.49442	1.73408	0.978308	1.70795
PLA2G4D	5.16055	3.57877	6.45405	3.54704	2.62913	3.3301	5.81724	2.75113	4.92762	5.87166	5.44977	3.80385	10.9554	3.40425	5.92618	5.76101	4.48126	4.11147	5.37564	4.79831	8.07607	5.22189	4.79072	2.68347	0.208892	5.66575	3.4211	10.4493	4.30822	11.2931	2.67671	4.79439	10.2673	5.48356	3.35582	19.0098	7.62272	5.63652	8.52741	3.44772	8.5456	7.85991	4.27229	3.89687	6.94875	9.23181	5.59861	3.42185	10.8922
PDK1	5.33717	5.28488	4.99392	4.78355	3.73328	2.87711	6.45405	3.51856	4.51262	5.89351	3.06172	4.12104	1.75544	12.399	3.28442	3.44334	4.99703	12.9911	4.63503	2.99263	1.8691	3.60782	3.10035	5.33717	2.1157	1.75251	5.8275	6.75861	11.0195	7.00119	3.15387	4.77187	7.3689	5.01703	4.93407	6.05831	11.1616	6.91271	3.78783	5.11461	6.20576	3.60041	3.39567	2.69535	5.31273	4.19323	2.48537	4.90877	3.83699
ELOVL1	94.5867	36.3598	60.6932	48.555	36.0357	48.6297	70.4007	47.7954	51.9626	46.3647	80.3475	51.6305	29.236	44.0272	51.396	62.524	48.0689	35.4055	73.6942	86.5153	84.5357	49.2933	105.561	38.8789	20.4481	47.5019	72.8037	72.9812	36.7414	88.4717	59.6594	65.5545	105.163	82.1232	62.1532	61.6676	42.1249	86.2525	86.2525	50.984	74.4355	45.6638	76.1593	49.1455	78.6167	68.4941	63.286	68.8198	81.2248
ADH7	0.122277	0	0.752987	0.144332	0.0275071	0.123123	0.0644538	0.0766357	0.0442957	0.159351	0.19387	0.10471	0.0987914	0.107088	0.0671319	0.0479847	0.0468297	0.0392295	0.0482346	0.0493217	0	0.1399	0.137549	0.0976381	0.0477572	0.0238212	0.115433	0.194907	0.0446084	0.144603	0.602575	0.736854	0	0.285282	0.0764038	0.115418	0.141237	0.158927	0.14044	0.028313	0	0.113157	0.139225	0.238377	0.189975	0.260508	0.215984	0.280979	0.192108
DLST	19.429	18.4306	26.4315	16.4311	24.1074	17.776	24.9645	15.4311	19.8736	20.7904	17.8966	20.2987	18.9829	23.5751	21.7936	15.6967	21.2348	28.8061	26.3756	18.6811	17.5376	20.0574	22.5338	19.1519	18.2631	19.3413	23.6467	18.6629	28.4527	22.8917	22.1065	24.0931	21.1421	19.5743	17.1974	21.5622	23.6606	19.3079	16.899	16.8391	18.623	18.6272	17.6517	20.401	16.0447	20.374	19.8583	16.8915	17.2234
APOA5	0.103011	0	0.0384466	0.102428	0	0	0	0.0624569	0.0179266	0.181183	0	0	0	0	0	0	0	0.0458167	0	0	0	0.00894853	0.0737599	0	0.0191892	0.00602555	0.0323817	0	0	0.057	0.0298759	0	0	0.0208457	0	0	0	0	0	0	0	0	0.0504086	0.0737278	0	0	0	0.0426184	0.0323097
SLC45A3	0.858125	1.84463	0.913455	0.645305	0.820053	1.24055	0.845363	1.59199	1.30926	0.697732	1.05197	0.801749	0.847586	1.23504	0.930616	0.871708	0.972043	0.567259	0.628861	0.670366	0.787058	1.12746	0.83948	0.839591	1.31262	1.48531	0.407788	0.641636	0.218033	0.580883	1.02666	0.816942	0.447831	0.805088	0.959693	0.761052	0.595728	0.666817	0.916309	1.01578	0.763762	1.26644	0.79045	1.2258	1.50445	0.787615	1.31262	0.721016	0.989526
ETFBKMT	0.662578	0.398025	0.45523	0.724901	0.797877	0.681951	0.400457	0.568483	0.716485	0.474175	0.460332	0.846195	0.659878	0.744589	0.587826	0.65377	0.482352	0.445163	0.642998	0.366153	0.638973	0.540191	0.759891	0.76863	0.704812	0.49598	0.717931	0.694082	1.02988	0.648991	0.829283	0.639374	0.76561	0.703013	0.698852	0.369676	0.624039	0.695316	0.564329	0.807664	0.843806	0.676375	0.675285	0.804676	0.744503	0.721539	0.655456	0.764971	0.805538
ADH1B	28.6733	17.5572	60.4584	3.6856	91.9023	25.0578	57.289	10.5187	18.1949	35.5284	41.8187	2.55343	150.54	33.5879	50.7469	5.29732	11.3911	3.47318	65.8449	50.2879	86.0023	12.6911	44.8779	6.39782	10.1901	27.8256	74.2457	19.3367	12.3868	6.25603	79.27	49.6753	10.3091	18.5356	19.9963	5.36168	21.347	18.2549	22.5615	11.0227	45.4038	39.9252	8.35968	70.8764	23.3431	51.2288	59.1003	7.45241	20.3956
AKR1C1	5.88013	6.97683	8.23606	8.48457	46.1711	15.1999	6.01356	25.2873	5.82943	4.32012	14.7351	5.96007	13.4897	5.51996	11.5676	5.79049	8.57939	4.49747	15.7158	10.6854	22.1453	7.21624	11.6364	5.866	16.1829	12.1056	8.46354	23.5322	5.28543	2.70922	39.2478	13.8566	4.78405	7.71668	14.8084	6.45479	5.98473	10.2748	5.70898	6.41235	21.4292	15.2662	9.35581	35.9239	11.9131	12.5322	19.1519	4.78355	9.34329
DAGLA	0.371806	0.624817	0.591654	0.248162	0.734546	0.528605	0.405589	0.584807	0.424677	0.383443	0.500896	0.289904	0.691763	0.532806	0.497088	0.32524	0.382886	0.219752	0.70384	0.721818	0.756255	0.289214	0.554405	0.388323	0.559239	0.524163	0.319307	0.124328	0.218033	0.275413	0.459425	0.613739	0.285124	0.307206	0.45716	0.336789	0.262595	0.324231	0.305525	0.431617	0.361322	0.416337	0.437974	0.559762	0.520903	0.294734	0.605194	0.297969	0.25555
PLA2G4A	2.0355	2.63908	1.12353	2.75451	1.04523	2.48109	1.04062	3.32264	2.52532	2.27443	2.39366	2.14035	1.39769	2.41531	1.76038	2.75268	2.39152	1.9095	1.04062	1.62889	2.70953	2.16633	1.96883	3.1895	2.10732	2.68949	2.09124	2.08249	2.29814	1.71135	1.82091	1.98357	1.66969	2.46435	3.06575	1.81897	2.51056	1.6936	2.55285	1.84421	1.58102	2.33139	3.23805	2.44505	1.60223	2.6993	1.67111	2.49386	2.13965
DLD	10.2048	9.55848	7.92721	10.2943	8.58612	10.6403	7.5825	8.56183	10.0369	16.832	12.3308	7.69778	10.5097	13.8689	9.58298	11.8152	12.4177	12.528	7.35494	7.83616	8.63574	8.83131	16.1793	13.2809	9.32997	11.2008	9.92695	13.8767	12.0161	8.84535	11.8758	11.5133	9.47694	9.90008	8.4603	8.437	11.2687	9.23558	11.0489	10.695	7.84166	8.71556	9.24427	8.97003	5.96933	9.2755	6.60884	9.72563	9.35324
LPL	0.94445	1.60045	2.05079	0.92877	4.79881	2.14493	1.40386	1.02465	0.910895	5.43654	0.611329	0.458758	32.9698	2.1033	2.47737	0.580841	1.4499	0.763667	2.31424	1.45527	3.56582	1.49608	2.77624	0.921223	1.05009	2.70654	0.893759	1.08251	0.484117	1.00047	6.58727	2.22903	0.454941	0.845138	0.75514	0.990033	1.31817	1.30623	2.18865	0.984204	1.32561	1.46145	1.19778	1.3605	0.802507	3.95195	1.28543	0.454673	0.577332
AKR1C4	0	0	0.032132	0	0	0	0	0.024821	0	0	0	0	0	0	0	0	0	0	0	0.0647524	0	0	0	0.0245789	0.0111708	0	0.0469875	0	0	0	0	0	0	0	0	0.0490282	0	0	0	0	0	0	0	0.0460702	0	0	0	0	0
NCAPH2	8.4982	8.43801	10.0816	9.92415	10.1534	9.06129	11.5347	11.9206	10.0427	9.18068	10.4508	13.7814	9.20873	8.98338	10.6004	10.1338	9.45351	9.05652	12.4857	12.8088	8.65221	11.8979	8.58833	10.6966	11.9281	9.65928	9.99074	9.00333	7.0101	15.6092	9.1952	10.3339	11.9725	8.27479	9.25051	11.6382	9.07124	8.90044	9.72035	10.709	7.38746	8.80729	8.93792	10.5772	10.8856	10.7059	9.57119	10.8741	9.50933
LIPC	0.194984	0.643488	0.288951	0.341713	0.203838	0.48191	0.16197	0.606762	0.320363	0.174401	0.161695	0.497598	0.378313	0.174282	0.190967	0.0838	0.3533	0.167402	0.256222	0.157397	0.244709	0.275141	0.458417	0.317282	0.288788	0.0874185	0.0823886	0.117226	0.11554	0.124212	0.376488	0.192252	0.125816	0.290814	0.468172	0.310289	0.105489	0.22617	0.345536	0.258912	0.19008	0.302913	0.494586	0.568013	0.249839	0.200494	0.83025	0.336097	0.219505
CPOX	3.40239	2.37004	3.53006	3.6856	2.55514	1.97702	2.93385	2.44172	3.74459	2.80187	2.972	3.73409	3.19433	3.86854	4.08613	3.30118	2.21423	2.33953	2.16161	2.57223	3.2545	3.5968	2.46746	3.52306	3.22864	2.35678	3.65468	4.13051	4.83267	3.16789	4.74632	2.20584	2.57139	4.37026	3.36479	3.0671	4.92136	3.09484	3.31578	2.56558	4.24733	3.05176	2.96811	2.62793	3.35721	2.69564	2.35407	4.14756	3.85631
GSTZ1	8.63574	5.93533	6.85148	7.14662	5.57545	7.44811	7.19284	9.48749	5.38037	8.49303	11.1093	7.93998	6.09072	6.79415	6.65203	9.03913	5.74812	5.26333	5.93911	6.76699	5.42342	7.8398	7.30387	5.72538	7.44174	6.75939	5.78494	10.1603	5.28155	7.8398	9.34955	7.22213	5.74686	4.82649	6.13402	5.85701	2.44316	5.91206	8.62153	6.99207	6.37834	6.88051	5.91206	5.37084	6.8712	8.32083	8.36899	7.38217	9.57872
GPD2	3.36806	3.47923	3.98146	3.64884	3.70364	3.25619	2.88374	3.33439	3.69149	3.08886	2.46377	4.98906	1.88229	4.46717	3.24195	4.06585	3.22973	4.01461	2.55228	2.17045	2.72009	4.06715	2.05055	3.93176	2.25787	2.29942	3.09964	3.1995	5.87889	3.03072	3.75539	3.2573	3.05109	4.32236	4.18878	2.66358	5.35345	3.29448	5.38147	3.4426	4.65829	3.53354	3.99984	3.40028	2.52614	4.23443	2.49075	3.56317	3.4823
ACSL6	0.0748693	0.0917551	0.244622	0.0605975	0.198407	0.242507	0.150162	0.0462535	0.204263	0.429272	0.141221	0.196296	0.0466342	0.225675	0.0362457	0.0685022	0.298566	0.160847	0.183616	0.467876	0.0464249	0.1399	0.123924	0.193369	0.268767	0.162919	0.061338	0.244017	0.0784316	0.0479847	0.127689	0.185551	0.155134	0.204245	0.117963	0.0849801	0.0497311	0.0809793	0.0770914	0.142091	0.0706315	0.176725	0.261592	0.0460702	0.300723	0.0616248	0.0598613	0.0580202	0.027186
UGT1A8	0	0.0515921	0	0	0.0956381	0	0.169007	0	0	0	0.0762894	0.227922	0	0	0.226686	0.0685022	0	0	0	0	0	0.0814811	0	0	0.0592963	0	0	0	0.133662	0	0	0	0	0	0.0939346	0.104174	0.186208	0	0	0.0704225	0.0852683	0	0	0.214735	0.113548	0.0384694	0	0	0.278072
PDPR	3.03303	2.81615	3.98769	1.78257	3.81229	4.51359	4.89699	2.63287	2.59099	3.80631	3.67461	5.28155	2.86242	4.357	3.22161	2.06714	3.82203	2.5066	3.72615	4.22805	3.01407	2.82148	4.00756	4.16634	3.70602	5.38369	4.16851	3.1995	2.62942	4.56422	3.57799	6.60071	3.12776	1.64457	2.60087	3.11325	1.96338	4.37625	3.60125	3.57039	2.87111	2.64586	3.19192	2.94673	4.35333	4.76989	4.56908	4.50641	4.07459
PECR	0.694881	1.16425	0.596254	1.96453	1.03847	3.77819	0.529968	1.23886	1.01356	6.15531	8.43902	0.915259	1.57618	3.31861	2.84249	1.40141	2.19248	1.11117	0.658368	0.732865	1.26212	1.04533	9.47297	1.55363	2.04482	2.0803	0.678576	3.12842	1.21168	1.05323	2.31607	2.17771	0.779603	2.3684	1.36819	1.45726	0.902801	1.01968	2.88886	1.82888	1.05076	1.54865	1.10147	1.57618	1.30008	0.900268	1.18977	1.46092	2.11266
LDHA	94.9516	101.688	108.938	108.938	125.941	84.0455	93.3724	103.957	91.0314	131.8	106.365	91.3199	95.6462	158.47	124.159	93.3724	137.432	140.44	85.0218	77.9829	109.812	100.584	83.3388	113.969	89.3373	80.5628	62.7675	119.025	162.728	93.3724	113.481	105.561	78.6167	109.396	103.204	129.739	156.366	113.481	98.0082	103.569	103.957	101.688	104.381	92.4893	90.4541	124.775	83.1102	108.258	86.9247
TYRP1	2.29547	27.4257	4.64251	21.9198	4.45257	29.8455	1.26132	27.8685	4.06252	13.1736	7.09152	8.08914	0.174796	1.65523	7.14156	9.59366	17.159	12.1979	1.38544	7.54689	15.966	4.2878	10.406	29.143	4.56422	16.906	0.678576	7.35842	22.0118	8.60796	17.9086	8.01073	1.69071	14.7744	6.10959	26.7964	2.55514	17.6716	7.60229	7.56752	5.23568	2.81959	43.7899	6.47525	2.90906	38.2656	12.3051	8.67135	9.69511
SCD	3.90385	11.3031	4.91873	2.98369	32.4993	8.05638	2.06882	9.36222	1.3951	42.1754	4.22348	3.42765	3.2893	2.20815	12.7083	5.38539	4.73292	3.43675	1.90461	5.40471	6.28924	3.39497	9.79531	5.49327	4.16543	15.7799	3.00868	5.40837	5.62803	3.04776	34.5266	6.55967	2.4369	2.15861	4.81726	11.2965	2.36302	8.71777	4.32281	6.17879	3.31372	4.00884	4.20163	9.87201	6.69301	32.5556	2.574	1.69721	3.3465
PEX13	2.32129	2.57919	1.46325	2.98369	1.70184	3.0039	1.87473	2.17394	2.45544	3.46655	1.90232	2.58594	2.26974	3.54103	1.99877	2.30119	3.11633	3.16389	1.48269	1.56008	2.17798	2.0223	2.8705	3.07634	2.42581	2.2272	2.08319	3.94724	3.74177	2.15601	2.04317	2.44143	2.27262	3.03303	3.06575	2.50524	4.84159	2.23889	2.40247	3.0281	3.42731	2.11193	3.41894	1.95549	3.2719	1.98283	1.36924	2.76391	2.03166
ADIPOR2	9.13641	8.81508	10.8646	7.62176	14.6648	7.76623	9.33537	6.37759	5.34596	7.96339	8.65105	7.40333	12.4919	10.7892	9.0998	6.58727	7.66905	6.15597	9.14713	8.20374	9.86238	6.85623	9.8596	7.16834	5.82045	7.86959	9.50019	9.43672	7.56846	9.11206	9.37108	10.4406	9.79262	5.37204	8.55085	14.1565	10.1708	8.71101	7.61337	8.09017	9.04029	5.78676	6.37465	7.40422	7.54872	9.35204	8.09425	6.96791	8.17486
AKT1	19.0802	17.0691	15.5274	11.3116	16.2802	15.3195	14.4097	14.0744	15.9565	13.2692	15.5366	15.7158	19.2202	15.5739	15.7902	13.9989	19.6291	14.6877	18.7877	14.4365	16.6219	15.9173	14.6984	16.2092	21.5126	14.141	11.1387	11.8905	13.6694	12.218	14.7104	18.3607	12.3094	15.1486	14.4884	15.9933	16.1624	14.4176	13.7739	16.4769	15.0954	16.899	16.5326	17.0017	16.2092	16.7138	15.8654	14.5488	14.2063
ACACB	4.61659	4.64449	20.2463	1.49041	14.679	4.06799	9.2381	2.984	4.53469	5.45627	4.12226	2.38411	22.9744	9.31143	4.66987	2.71765	3.78906	2.69719	19.8481	4.23399	5.18564	4.61185	10.0296	2.26131	5.03912	9.15409	4.00927	3.0567	2.50408	2.25246	8.30091	7.22563	3.08582	3.34367	3.01568	2.4261	3.72654	4.58122	5.14421	3.53545	6.28227	5.14421	2.16814	4.20969	3.61123	4.96517	4.15499	1.51815	2.32603
NR1H2	20.1192	14.4884	22.2364	15.0756	17.107	14.9128	18.5677	14.4365	13.2785	13.7887	17.9662	21.0542	18.0919	14.3722	13.8061	15.2482	16.2164	16.8544	23.5322	24.1994	19.3656	14.0419	19.3856	14.9072	13.456	12.5722	17.0276	16.7421	16.0951	21.5245	15.1486	18.9539	21.8178	12.9492	17.039	17.9746	13.3781	15.9466	15.1401	15.4648	14.3854	13.6358	20.1711	17.4655	20.7289	17.4349	18.0746	16.9094	17.8163
TNFRSF1A	19.8531	33.1242	28.4629	28.2595	32.6173	31.108	19.7368	29.1661	24.8492	32.2646	36.0357	39.1134	35.3886	34.9667	40.8642	39.5615	46.6212	52.6372	25.7021	36.5139	41.8187	26.263	23.7499	40.3649	26.9409	16.6401	16.7675	42.2863	60.5712	14.183	27.9312	23.2554	18.834	33.4931	33.6174	40.2482	36.6453	21.7816	29.7726	33.9052	32.7648	27.1173	43.4607	32.6173	47.034	32.061	27.445	41.5686	30.5631
ECHDC2	40.4831	26.045	41.4657	41.9213	45.9181	39.1134	70.5602	27.396	66.2621	34.0004	46.9036	41.4657	36.4361	43.0246	54.057	34.999	39.3399	45.2154	52.0412	32.4993	27.2584	69.4549	36.9783	36.0711	52.8122	51.8789	61.4235	40.0168	28.6733	61.908	34.7008	39.2478	49.6753	49.5237	37.0963	26.9015	27.1566	45.9181	46.0445	34.8293	47.4051	47.7217	26.8824	41.9213	27.3146	48.3438	41.2337	36.82	40.7206
CPT1B	7.3741	4.02966	4.62065	5.39826	5.06348	4.28593	8.77763	2.58594	8.68379	3.35408	3.81674	6.24633	5.86477	6.13959	10.5807	6.20507	2.70829	7.07367	8.617	6.27513	5.92815	11.274	3.16789	6.42514	6.17051	7.70148	6.1629	8.5404	9.13756	10.5416	3.24327	4.5523	9.91361	6.06688	5.86215	5.67305	8.21741	5.79234	8.04132	6.37834	6.29337	8.4815	1.93692	4.40031	8.86035	6.52474	6.00166	5.06623	6.75478
PDK2	9.76142	7.97013	10.057	5.69265	10.6665	11.5513	11.3487	6.54428	5.50138	9.99955	9.08864	9.55311	7.75012	6.59243	6.68155	6.86102	3.055	5.08195	9.96156	7.16834	9.80477	9.16355	11.2636	5.94298	6.28717	7.46848	8.76737	7.22213	5.58835	7.2001	9.25555	7.0745	8.50441	8.60047	5.7083	4.09538	3.08916	5.21558	8.25064	8.7584	8.44841	10.6603	9.82941	14.0547	10.9052	12.2221	10.7586	8.08439	9.2866
ACADVL	111.165	105.561	91.9023	91.9023	87.8904	109.396	161.627	68.1721	140.44	67.1395	143.667	100.953	124.159	134.548	133.882	99.4788	128.446	113.481	142.032	117.477	73.6942	127.755	122.999	88.1678	151.496	148.8	163.807	146.252	68.4941	150.54	81.434	94.9516	149.673	122.999	97.6741	107.203	114.459	155.333	108.043	120.741	153.392	121.281	64.4496	92.7791	112.107	104.766	75.0013	88.7774	115.968
PTGR2	2.22353	1.21782	1.73488	2.58776	2.05856	2.05612	1.9172	2.02087	1.97073	2.36463	1.47628	2.03305	1.87796	2.40382	2.35618	2.48222	2.26077	2.19478	2.12156	2.03166	2.34862	2.70142	1.44447	2.51309	1.99403	1.71407	2.40247	2.06255	3.23311	2.54046	1.99474	2.18491	2.35864	2.53159	1.97099	1.39888	2.38683	1.76957	2.23372	1.68857	2.11314	2.06451	1.88797	2.55977	1.59702	2.47136	2.17973	2.79037	2.11266
PEX7	3.70565	3.64078	3.17475	5.15499	2.72247	3.24261	2.01972	5.03801	3.65545	5.36906	3.48996	3.79637	2.37278	4.59192	2.07198	3.98852	3.94682	4.70945	2.10231	2.39253	1.88954	3.30293	3.57613	3.84891	2.26508	2.93673	2.56261	5.05488	4.20115	3.5478	3.91918	3.86206	3.81634	4.43476	4.3725	3.35477	3.17138	3.91754	3.95072	3.53729	3.69027	2.86424	4.4879	2.80346	3.85754	2.28548	3.1771	4.66887	3.54969
PLA2G4C	2.59594	2.42118	2.21655	1.94461	2.44451	3.45439	2.36275	2.96057	7.72036	1.57215	5.53567	2.85288	5.42399	1.22868	2.55921	3.50602	3.24883	1.65051	2.97749	2.20815	4.24961	2.48306	1.49499	2.49359	6.55014	1.77906	1.99023	2.7806	3.23701	1.11044	1.68676	1.3312	1.60045	4.43476	2.73161	1.45726	1.84063	1.07968	1.35559	1.91178	2.84282	2.63202	3.61701	2.86303	4.61609	1.37373	5.20548	2.11977	1.56396
CRYL1	2.88851	5.77049	6.36881	3.43007	4.88044	5.69951	3.31861	8.62609	4.51262	4.53038	4.55901	3.90058	7.86382	4.33468	3.60898	4.38091	4.59932	2.33654	4.61468	4.13847	5.80454	3.86772	4.56857	5.05647	8.7993	4.09068	2.20434	3.53805	2.89934	2.97524	6.17051	4.09538	2.89369	3.31406	4.37673	3.6682	2.48935	2.95489	2.99635	3.63747	4.55475	5.83633	3.96352	6.40738	4.13488	4.74175	9.05301	2.41663	3.86007
GNPAT	9.24812	3.85141	5.3745	7.59774	5.27407	8.38406	7.45864	6.83951	8.28082	7.03115	11.3278	7.20606	5.62864	8.12555	7.07283	6.25955	5.93272	6.18757	4.91244	6.52249	7.42772	6.42365	11.1788	7.84832	7.74267	7.64949	12.0829	8.38406	8.41402	7.04712	6.31979	8.57381	9.78578	7.1668	6.51285	5.58712	7.4374	7.92721	7.62176	6.0968	6.78719	7.61733	6.77167	5.99051	5.59622	7.29778	5.98076	7.70055	7.70814
ABCB11	0.194984	0.2394	0.0517184	0.102428	0.254209	0.0532974	0.255471	0.0624569	0.133097	0.0910023	0.187469	0.0967684	1.04263	0.174282	0.0790224	0.0763677	0.0776185	0.186613	0.308658	0.0957318	0.0939167	0.0630726	0.244454	0.104431	0.0592963	0.25141	0.148174	0.153392	0.0965186	0.153985	0.102584	0.123256	0.07646	0.0947594	0.102066	0.394252	0.158831	0.265322	0.193549	0.0786033	0.0852683	0.123232	0	0.0460702	0.0586639	0.77786	0.118406	0.10393	0.102214
HSD17B12	12.5066	9.44213	9.03079	9.62613	10.4867	10.9948	6.19178	7.2863	8.47532	12.9668	10.4974	6.13328	6.99797	12.585	9.51062	7.4933	12.8221	9.74163	8.04321	6.74217	11.6812	8.09826	8.90975	8.76634	8.437	7.33652	7.62922	9.34826	14.6263	7.44269	14.4884	11.7723	11.2416	11.0049	12.0866	11.3647	9.26065	12.3328	12.7944	10.4808	10.6998	10.193	9.6883	8.42686	4.27049	8.13541	6.55752	12.581	10.8467
TBXAS1	0.615886	1.38996	1.26212	0.488133	0.5691	0.914932	0.722129	1.23886	0.412262	0.674391	0.778333	0.601646	0.87949	0.569712	0.633993	0.525714	0.870375	0.550354	1.39141	1.50353	1.83065	0.79597	1.84373	0.508695	0.757633	1.65811	0.855654	0.753658	0.67536	0.405182	1.88481	0.718347	0.250458	0.397192	0.565659	1.20167	0.333618	0.428919	0.599318	0.653453	0.581629	0.596254	0.645394	1.02139	0.467448	0.539604	1.47083	0.448741	0.497555
ETFB	18.7967	21.2469	22.8296	22.2803	28.5609	24.4676	13.7243	29.9425	16.3352	21.4882	22.8709	24.0468	36.9385	27.3345	20.6236	26.5247	18.2382	17.9879	20.1611	21.5863	22.249	26.6725	24.1074	19.4876	27.8047	16.7526	12.399	24.1225	15.3472	15.6655	24.8035	22.5212	15.4936	19.2883	20.1817	17.4966	14.3615	12.4692	19.6581	28.1708	21.2872	21.1363	23.6326	25.9032	22.7418	21.347	25.2873	19.9654	28.729
SERINC1	21.3107	16.1624	22.8784	17.8671	25.6767	20.612	17.1222	14.8634	15.8945	24.71	15.8436	11.9112	29.9673	23.7186	14.3562	11.3082	22.5615	18.2893	19.2883	10.5051	20.7904	12.1075	23.5322	23.0974	17.035	20.2136	20.1981	18.7078	19.6943	16.1119	25.201	23.2413	15.2691	21.264	20.3688	10.1961	21.1946	17.7841	18.5625	14.4502	18.9168	23.5679	18.066	22.7274	10.6433	20.8814	21.9751	18.6811	12.248
ALDH1B1	0.412871	0.866195	1.07628	0.591497	1.22774	3.016	1.28758	1.23135	1.86055	2.58655	1.20937	0.770721	3.65192	0.790833	1.60913	1.17544	1.94102	1.07675	1.46286	0.716259	1.66648	0.802324	1.90139	1.59802	1.61666	0.848946	0.869083	1.16338	0.775032	0.419191	1.37546	0.961181	0.268644	0.76226	0.764971	0.698139	0.892263	0.904386	1.18366	3.37412	1.61467	4.59241	0.989643	1.98446	0.833127	1.52956	2.07639	1.05121	0.583399
HADHA	28.9873	22.769	22.6027	24.7569	20.9042	22.2992	24.2946	24.3569	19.4049	32.882	27.4353	27.6169	27.2957	29.6531	23.7499	27.9957	25.3034	20.5402	26.4126	27.8904	28.1708	21.7816	28.1708	27.1566	27.783	21.9072	18.0411	35.5284	25.7788	19.8685	28.6733	26.8063	20.557	25.8857	23.9412	18.903	27.5747	20.887	28.8289	27.0587	30.7702	22.7204	30.615	23.7643	28.9873	26.0625	28.7402	29.0309	28.6058
CYP2B6	0.0397926	0.0171387	0.0212366	0.0605975	0	0.0399004	0.125618	0.0187295	0	0.0975758	1.39205	0	0.0391073	0.0203497	0.0308074	0	0.023552	0	0	0	0	0.00894853	0.0881686	0	0.0146412	0.0301194	0	0	0	0	0.285478	0.0282765	0	0	0	0.0490282	0.0648215	0.105291	0.0881837	0.0627596	0	0.00913222	0.0443855	0	0	0.0101631	0	0.0367274	0.0323097
DPEP3	0.0397926	0.0438892	0.0986133	0	0.0401731	0.0164524	0.0710944	0.0316082	0.0275823	0	0.036623	0	0	0.0857672	0.0362457	0.0221568	0	0.0458167	0.0814346	0	0	0.0168655	0.022689	0.0307464	0.0191892	0	0	0	0	0.0769183	0.0358236	0	0	0	0.0351743	0	0.0558445	0.105291	0	0	0	0.0544935	0	0.0528925	0	0	0.0598613	0.0426184	0
IDH1	8.26537	4.7599	5.21173	6.798	7.08209	9.21248	4.78758	6.19795	4.44694	14.7297	21.6159	5.1431	10.1437	8.49197	10.6635	6.07095	6.64524	3.50958	6.20974	4.42571	6.38556	5.03685	19.9186	7.92523	7.5038	10.7376	5.8275	11.3559	6.16153	4.3725	13.2573	7.61996	4.25472	7.21883	4.25516	5.30485	3.69857	5.07152	9.45603	6.74927	4.83108	6.58947	5.78362	8.04628	4.74951	7.22213	6.57827	6.58499	7.59599
ENO2	3.07701	7.91723	9.24682	4.44694	5.0532	4.95293	8.30091	6.16833	6.89977	2.58655	4.98127	5.80318	5.19558	7.31963	9.84309	3.51254	7.31963	6.15881	4.72438	7.51262	7.11218	5.93337	3.30016	5.22709	9.84447	4.47852	4.10926	4.42334	9.04144	4.34631	3.10783	3.80712	3.90135	6.92357	6.44529	6.32345	16.4311	5.69701	3.45112	6.21045	8.26212	8.65788	5.01984	7.06788	7.7316	5.18181	9.31876	4.61468	3.94051
ACBD7	0.142761	0.0833559	0.0707845	0.168107	0.140388	0.135537	0.0318531	0.158045	0.0442957	0.105074	0.0598688	0.180899	0.244412	0.161522	0.0479779	0.0913891	0.248961	0.0522927	0.0482346	0	0.111026	0.0562894	0.0808246	0.0782446	0.0477572	0.0769716	0.115433	0.146414	0.0446084	0.0953568	0.0739202	0.077655	0.115063	0.0872361	0.0939346	0.0757435	0.0734564	0.0580616	0.315047	0	0.0503066	0.102981	0.247197	0.0874914	0.103998	0.0759276	0.0297904	0.0809414	0.119354
PTGS2	0.627355	1.91469	0.311462	4.01045	0.163986	1.60341	0.19494	0.673102	0.247197	0.166611	0.28424	0.497598	0.492466	0.213015	0.248569	0.32524	4.92347	1.75227	0.243792	0.42117	1.54983	0.145317	0.468276	1.40954	0.356309	0.158234	0.132141	0.561481	1.18181	0.290814	0.372082	0.274652	0.125816	0.747805	1.77906	1.01356	3.67375	0.284276	0.294675	0.946199	0.346052	0.951445	1.15051	1.42729	0.440222	0.359355	0.287631	0.506066	0.38353
SDHD	14.1252	11.3559	12.5044	18.6365	16.6688	18.109	11.3559	13.7047	15.6779	26.5807	15.6406	9.809	20.5459	21.0769	16.2092	16.3459	21.6403	17.7605	13.1973	8.88049	15.9138	12.3789	18.7348	22.5275	19.8531	15.0869	11.0755	23.3784	17.3511	11.1524	21.1129	18.17	12.7668	17.3982	19.0283	14.3509	22.0184	15.5739	15.9535	12.8768	16.417	19.5695	16.0205	18.145	11.3681	10.6296	12.7622	17.0095	14.1201
HSD17B8	9.6183	8.46674	8.24849	11.6885	8.31977	8.94862	6.49302	9.1977	7.15672	10.5293	7.45327	15.209	3.9873	10.9735	8.61586	13.2155	8.61586	9.27435	5.48654	9.32132	6.29411	11.189	6.43507	12.0829	8.60796	5.86281	5.57301	9.60304	13.8087	9.13031	8.81621	7.21795	8.67248	9.91624	12.303	8.42469	7.56037	8.03935	9.61959	9.68178	6.25392	7.38034	11.0147	8.57939	8.89119	8.94145	9.54307	10.3106	11.3134
PRKAB1	5.53017	4.19367	6.89011	5.13801	6.42514	4.25741	5.78796	5.40063	5.38597	6.06231	6.86963	6.11852	10.9881	6.24633	6.20837	5.3088	4.69688	4.91087	4.50403	6.67693	4.27141	4.98542	6.0331	4.93251	5.59682	5.53443	4.34443	5.55314	4.93847	5.31901	7.11378	5.01926	4.77443	3.65352	4.14366	4.64834	3.77539	5.32945	4.8559	5.07694	4.59435	4.10926	5.42579	4.47757	6.59167	4.4808	7.06461	4.70945	4.26234
PON2	17.5817	11.3664	13.341	15.0438	18.422	15.0668	20.3582	12.5914	19.7417	17.1147	13.9811	10.4792	18.5729	13.6023	22.3374	15.7281	14.2975	12.9081	15.5833	12.4404	13.1482	17.6478	21.5126	15.5772	20.2516	24.232	23.5454	16.565	16.6581	20.4117	17.2014	17.4267	25.6937	16.2164	12.5194	18.3343	16.4802	19.5985	13.8911	11.5459	19.3174	19.4148	12.1921	15.6561	9.40133	14.5357	11.8568	12.7022	22.857
KMT5A	14.1125	12.7879	9.45855	12.141	9.47954	16.2303	9.79401	8.44432	13.8767	15.1192	9.17819	9.93266	7.81352	10.5113	10.3859	13.588	12.2574	11.7101	8.90737	9.04376	11.6543	12.7837	11.5933	14.5713	9.85136	9.48346	14.7104	10.9118	9.10237	12.1248	11.5987	13.8517	9.97856	12.7901	13.2899	13.2297	10.2091	13.1296	14.8338	13.0887	9.56375	14.146	13.7912	14.6848	11.3841	10.4479	8.61586	14.6648	12.8905
EDN2	1.32382	10.54	1.12845	2.40045	2.19982	1.41667	5.57364	4.54523	2.87487	7.47203	0.267854	1.18484	2.99357	4.60791	2.37546	1.74606	0.713853	3.47774	0.972417	3.03171	3.35477	1.57559	2.32341	0.723921	3.0016	3.85464	0.447667	4.45257	16.1487	2.68258	2.77254	3.08043	0.440293	1.46232	4.10803	1.26007	75.0013	3.43303	2.95134	2.0693	3.84606	5.65072	3.04235	4.4729	4.07798	1.36383	0.791226	0.897654	2.28076
DAGLB	7.93208	5.18452	6.62013	5.8685	4.62495	4.54619	7.11718	5.20217	6.09949	4.68456	4.69541	8.77646	4.47897	4.84727	5.0243	5.884	4.46904	4.48462	5.49146	7.10461	5.20442	8.61023	4.65635	4.06979	3.48884	4.16014	7.6755	6.77089	4.88962	8.03546	4.497	5.95342	9.54686	4.33369	4.77954	5.50201	5.83947	8.10946	5.58652	6.68839	5.36223	4.93524	4.73192	4.44544	7.46936	5.55557	5.72472	5.13145	6.2118
PCK1	0.122277	0.470729	0.3909	0.288617	1.39873	0.281141	0.0989861	0.158045	0.117277	0.409302	1.04775	0.0514	4.56373	0.582583	0.930616	0.0913891	0.120868	0.329501	0.464069	0.394124	1.37658	0.211857	0.996496	0.0710539	0.627646	0.683038	0.539168	0.646066	0.0700194	0.445081	0.924782	0.619568	0.0862032	0.461366	0.0764038	0.238821	0.236599	0.784082	0.382975	0.142091	0.469957	0.207244	0.121573	0.318954	0.20692	1.37831	0.0968309	0.0809414	0.0927208
OLAH	0.13244	0.0754965	0.198437	0.184515	0.360077	0.405307	0.150162	0.0695334	0.06761	1.03648	0.988606	0	1.5692	0.296679	0.856098	0.0913891	0.090494	0	0.376917	0.103988	0.102167	0.0876562	2.70403	0.0782446	0.0477572	0.619118	0.0903987	0.862098	0.242117	0	1.24633	0.346454	0.07646	0.187021	0.0597357	0.426413	0.141237	0.0809793	0.564329	0.23353	0.0919308	0.0243531	0	0.0806608	0.133504	0.0133597	0.0826979	0.148865	0.497555
HPGDS	0.721204	0.752249	1.28398	1.20215	0.591993	1.78536	1.14892	2.04339	1.40313	0.45991	1.33651	1.50089	0.373142	0.372901	0.324872	0.867219	1.0487	0.561209	0.937208	1.49832	2.19886	0.756255	0.67016	1.79694	1.09013	0.558953	1.23164	0.766756	0.511731	0.679313	1.17057	0.947261	0.816825	1.16616	1.29214	0.816354	0.930755	0.542008	0.768409	1.01938	0.946085	1.46446	1.17756	1.39456	0.914288	1.08864	1.71154	1.61506	0.989526
CIDEA	2.15763	2.40045	1.61648	6.10891	1.46754	8.80844	3.19767	0.633554	2.19322	26.0087	55.8774	3.54665	36.0357	22.1642	18.5957	7.44079	11.3963	7.36454	4.08017	1.09856	3.14464	1.73661	35.8455	7.96139	7.78039	9.98109	1.80027	32.9553	0.497237	4.28912	8.96532	7.00928	3.13747	6.93642	0.65352	8.93792	1.63495	1.7591	12.7359	7.61911	3.63783	8.69403	2.5287	3.84068	3.62813	2.46573	0.465821	2.12865	9.65524
MIF	75.2074	97.3344	80.1205	84.0455	95.6462	66.2621	72.9812	95.3091	74.6257	73.6942	80.1205	83.564	69.6915	63.8111	119.582	87.8904	60.5712	86.2525	73.868	85.5095	79.27	83.3388	67.4329	76.1593	94.5867	71.1998	36.7806	79.6991	112.566	69.7691	87.6281	68.4941	68.9793	56.3752	76.3501	80.7806	97.6741	55.8774	55.8774	74.2457	78.1902	67.4329	76.7534	68.8198	127.151	84.3062	82.6308	74.2457	94.5867
MLXIPL	1.08703	1.59702	9.16118	0.860255	7.3689	7.13981	5.27924	1.34897	0.841408	4.07926	3.7179	3.54065	10.9735	3.18299	5.35465	2.21499	1.09921	1.22518	8.47632	1.278	2.1869	1.78706	4.34673	1.79015	5.24197	5.13697	4.86377	1.16822	1.02988	0.868424	2.32734	2.96026	0.736963	6.03242	2.2277	0.900834	1.17071	2.81243	2.66808	1.20487	3.69746	2.46318	0.392371	1.06486	0.880151	3.41603	0.497598	0.685759	0.851728
PCTP	1.4406	3.22619	2.24857	1.87654	3.29698	2.57251	1.63693	3.12409	1.29624	2.45623	6.68155	1.13209	4.36696	2.39907	3.52232	2.10402	2.14748	1.14261	2.35432	1.61949	1.81163	1.48772	6.65494	1.37288	2.68087	6.04201	1.3764	3.70288	1.21168	1.22931	3.2314	2.78665	1.37479	1.52288	1.81698	1.43826	1.82132	1.12156	2.54714	2.25529	1.73831	1.75371	1.7377	2.17022	1.63429	1.5353	2.4749	1.45707	2.09376
ADH1C	0.419149	0.273988	0.558269	0.168107	0.711162	0.227487	0.267889	0.423665	0.213493	0.289636	0.392333	0.0660569	2.16759	0.407846	0.298858	0.135488	0.465584	0.20001	0.674883	0.325064	0.761365	0.20692	0.163858	0.116711	0.272936	0.316017	0.511614	0.181193	0.0360955	0.282965	0.538112	0.483599	0.0676061	0.246316	0.335192	0.265452	0.409906	0.136033	0.486382	0.212223	0.32498	0.701411	0.157019	0.779718	0.592052	0.406906	0.402846	0.258704	0.19971
SIRT1	4.20115	1.89888	3.32081	2.9474	3.20237	2.46129	3.36874	1.86258	2.89213	3.55907	2.87548	2.5673	3.30152	2.9655	2.23245	2.31424	2.91291	3.03633	3.13344	2.37059	2.53446	2.32923	2.84973	3.67132	2.2457	2.79654	3.90429	3.32442	2.6538	3.93007	2.552	4.02838	3.88424	3.47886	3.06575	3.05109	5.8453	3.37554	2.71136	2.35299	2.81864	2.44172	2.83307	2.35056	2.62005	2.0722	2.84571	3.61429	2.31083
ABCC1	3.11668	4.63902	2.97391	2.80377	2.18789	3.63473	3.14027	3.0661	2.43463	3.33584	3.2485	3.68871	2.666	2.83307	3.15566	3.87885	3.60125	3.10849	3.77215	4.05262	3.59191	2.38958	4.56325	3.57688	4.65478	4.18921	3.91513	2.63234	3.55041	2.06954	2.78419	4.11759	2.81243	2.17194	3.44514	7.10041	4.70945	3.77539	2.9907	3.48847	2.82118	3.40099	3.28006	3.41821	3.92083	3.27154	2.37546	3.1406	3.44924
SLC27A2	0.399202	0.193668	0.386227	0.438666	0.187469	0.387034	0.482521	0.257154	0.256865	1.53161	1.74087	0.204317	0.709174	0.428269	0.337106	0.406768	0.474795	0.742987	0.249551	0.452983	0.761365	0.211857	1.28381	0.364656	0.158831	0.37802	0.453167	0.734772	0.458822	0.372499	0.717995	0.921896	1.00974	0.727615	0.383816	0.546867	0.303287	0.55074	0.628268	0.185058	0.416725	0.281379	0.573228	0.808929	0.379683	0.193776	0.563739	0.721016	1.36854
CYP2C9	0.979544	0.496904	0.664135	0.812372	0.187469	0.464905	1.08032	0.188699	0.689798	0.697732	0.134417	0.618435	0.0466342	0.471521	0.175212	0.525714	0.470485	1.16394	0.399268	0.563003	0.129268	0.658522	0.317906	0.520759	0.0191892	0.386615	1.18527	0.870375	0.11554	1.47029	0.634528	0.192252	1.07401	0.538493	0.205645	0.336789	0.356253	0.474045	0.643729	0.576207	0.995239	0.23187	0.392371	0.276099	0.27548	0.174603	0.220687	0.669787	1.50848
IL1B	0.211911	0.259432	0.762912	0.282238	0.134375	0.612925	0.0787056	0.129146	0.187021	0.483032	0.408226	0.0736554	0.0987914	0.769845	0.13197	0.14377	1.15021	0.0908087	0.28962	0.379739	0.72331	0.12178	0.512628	0.167498	0.0146412	0.201519	0.36764	0.762551	0.85335	0.219071	0.227487	0.513443	0.731409	0.204245	0.125611	0.265452	0.630695	0.198653	0.294675	0.128092	0.124635	0.30748	0.0974055	0.165557	0.133504	0.0892838	0.125556	0.10393	0.167734
BMPR1B	0.13244	0.200528	0.16848	0.412402	0.284447	0.201704	0.231453	0.134621	0.292934	0.321578	0.120447	0.282289	0.237839	0.180715	0.169751	0.256734	0.404462	0.226183	0.169166	0.112144	0.327595	0.127958	0.116458	0.240684	0.154267	0.1149	0.313407	0.139273	0.553072	0.235265	0.133233	0.151266	0.0862032	0.10844	0.191561	0.221177	0.43884	0.172742	0.187825	0.258912	0.227134	0.211957	0.276564	0.208601	0.103998	0.168143	0.159438	0.0809414	0.24087
TECRL	0.0397926	0	0.0259319	0.037187	0	0.0100299	0.0256341	0.024821	0	0.194314	0.0915072	0	0.122721	0.0702284	0.102981	0.171384	0.0348589	0.0839201	0.0418502	0.0438123	0.0399895	0.145317	0.0737599	0.0638788	0.0111708	0.0421033	0	0.146414	0	0.134054	0.0189152	0	0.0588646	0.121671	0.043218	0.14643	0.105489	0	0.0651981	0.0627596	0.0307812	0.0196191	0.0504086	0.0460702	0.0410752	0.0312444	0.0446449	0.0367274	0.0688291
GAD2	0.0321812	0.0221461	0.0212366	0	0	0.0100299	0	0	0.0225472	0	0.0518886	0.0442845	0.0466342	0.0157174	0	0	0.0290172	0.0392295	0	0	0	0.0284446	0	0	0.00847536	0.00602555	0.0398041	0.061882	0.0530804	0	0.0242116	0.0155225	0.242494	0.0590205	0.0219356	0.0326809	0	0	0.0437942	0.0177746	0	0.0359619	0.0443855	0	0	0.0101631	0.0237576	0	0.0323097
LTC4S	1.23581	2.56848	1.64413	1.8541	1.71599	2.85101	1.52527	2.27106	3.83526	1.15835	1.77087	2.97391	1.59145	0.851648	0.638409	3.03539	1.43989	1.69133	1.71364	1.52117	2.33867	3.37057	1.3862	1.69553	3.43119	0.848946	1.41705	0.968331	1.01369	1.1866	2.12839	1.78019	1.84668	1.50199	2.01347	1.1955	0.575895	1.33172	0.325194	2.7882	1.65947	2.54829	2.54596	2.9662	2.90214	2.22798	2.31055	2.21146	2.34785
CYP2A7	0	0	0	0	0	0.0275671	0	0	0	0.0132336	0.0171843	0	0	0.0328755	0	0	0.023552	0.319222	0.183616	0	0	0.0121982	0.0577255	0	0.0745811	0.0238212	0	0.061882	0	0	0.0482346	0	0	0.0208457	0.0277439	0	0	0	0	0	0	0	0.105053	0.0217279	0.712404	0	0.0237576	0.0426184	0.0323097
IL4I1	0.122277	0.377639	0.404111	0.511161	0.181617	0.420144	0.0644538	0.336097	0.292934	0.174401	0.273484	0.282289	0.216049	0.174282	0.298858	0.197464	0.889628	0.674974	0.103328	0.48894	0.433476	0.110174	0.137549	0.45991	0.132453	0.141931	0.282554	0.181193	0.775032	0.104842	0.144488	0.069505	0.233974	0.275268	0.31541	0.476969	0.776422	0.0430445	0.134991	0.10795	0.105593	0.176725	0.284611	0.308155	0.224102	0.337168	0.268361	0.0809414	0.298676
MORC2	7.15916	4.86217	8.40752	6.32118	6.34751	4.28187	7.51362	6.02506	6.1436	6.05763	6.18757	7.56752	4.98177	5.78988	6.8484	6.40667	5.04504	6.0879	5.6193	8.14528	6.62322	5.86788	5.11733	5.13359	5.52116	5.51107	6.6437	6.36235	6.49445	5.98916	5.93204	4.83267	7.42857	5.8306	4.93901	5.89479	6.10481	5.67563	7.17314	4.78911	7.89074	5.16321	6.88292	5.42228	7.39013	6.35328	7.44811	5.22946	6.69065
CYP2E1	5.0243	1.8763	3.38892	5.60787	2.4885	1.25657	4.19633	0.912966	6.36881	3.64963	1.73551	5.32643	1.31983	2.99635	1.439	5.0993	3.21697	5.40779	4.20025	5.94693	2.47965	5.02212	3.49035	4.6128	1.80773	3.91637	6.51805	3.64493	3.6837	6.40808	2.84282	3.97853	5.61685	3.92249	3.6035	2.93353	1.38795	3.53769	4.68893	5.16055	4.92084	3.16287	5.42579	3.41341	0.880151	8.3283	1.76485	6.96791	6.01221
ADH6	3.801	0.723638	0.659409	0.144332	0.221786	1.12994	4.24601	0.182374	0.261377	1.32399	0.278856	0.236009	0.273942	0.307447	0.26883	0.374542	0.334304	0.532898	1.51815	0.704308	0.458048	0.222087	1.51471	0.782905	0.242025	0.757464	1.91634	0.465419	0.125035	1.76276	0.305582	1.63227	2.50604	0.36266	0.528368	0.238821	0.253862	1.87542	0.628268	0.279589	0.572124	0.909741	0.233045	0.329501	0.386767	1.35012	0.460919	0.80127	0.3199
ACOT4	0.13244	0.150581	0.288951	0.316138	0.380145	0.415735	0.225675	0.373385	0.157749	0.679227	1.18735	0.196296	0.262927	0.582583	0.392987	0.310949	0.221565	0.206983	0.217411	0.287861	0.327595	0.2171	0.728814	0.234591	0.225965	0.351887	0.132141	0.304472	0.280921	0.243389	0.493371	0.542008	0.207725	0.257591	0.191561	0.361807	0.105489	0.113469	0.47006	0.318065	0.139003	0.18576	0.26883	0.318954	0.300723	0.235833	0.340197	0.0659137	0.248054
AIG1	4.67575	4.76989	3.74263	6.40146	4.21721	5.3105	3.81964	4.99959	4.45069	6.77089	5.06516	5.45685	6.01835	3.73529	4.91299	5.47297	5.93596	4.37951	4.3165	4.44172	4.55089	3.76381	4.16502	5.01057	3.75778	3.1399	3.39567	5.51878	6.16906	4.15667	5.53017	3.86609	3.429	5.15275	6.16695	5.18234	7.39899	3.62155	5.32643	5.08252	3.96934	4.42811	6.20773	7.15835	5.24723	5.33836	5.63962	6.35105	5.72279
GRHPR	20.5678	22.0681	20.8814	24.1994	21.0076	21.264	20.5344	23.6962	19.8481	26.8063	22.3576	25.8857	20.0784	23.5607	21.8562	27.514	21.1421	19.8531	19.4926	20.0932	21.5504	21.5978	18.6947	24.3105	25.7106	19.9438	16.4099	25.3198	19.4926	17.7194	24.3263	22.3374	18.7078	25.2523	23.0418	16.579	16.9355	18.4437	23.1602	23.5022	22.7626	22.4289	25.4907	24.7254	25.9376	24.0168	23.3502	25.9376	26.5807
APOA4	0.103011	0	0.130382	0.127308	0	0.0399004	0	0	0	0	0	0	0.144488	0	0	0	0	0.0972759	0	0	0.0544489	0.0284446	0.123924	0	0	0	0.107168	0	0	0.114752	0.47411	0	0.155134	0	0.226256	0.441895	0.12283	3.10641	0	0.0412124	0	0.207244	0.130515	0.0270381	0	0	0	0.0502624	0.16064
GABARAPL1	11.5133	18.422	27.2098	11.2364	22.9744	15.9273	22.9951	14.2893	13.5762	12.1825	14.3108	6.36881	29.7601	24.1697	11.5583	8.08127	16.4516	12.528	21.969	12.8005	14.9015	16.7491	24.4367	8.97258	19.7974	21.1478	24.0696	13.9067	12.1921	9.61191	16.9908	20.0212	15.3316	16.6545	21.7999	8.35117	19.2202	10.8224	11.2143	19.0566	28.5145	25.8156	12.641	20.9496	10.7044	12.5615	16.058	6.17811	11.4607
ACLY	7.06544	9.28909	4.84262	6.93565	11.1667	9.79531	5.57364	9.4215	6.32699	13.56	13.9406	6.7046	8.51646	8.48785	11.7404	11.5566	8.23113	4.44788	7.17746	6.88843	10.3622	6.56792	11.1735	8.44841	9.71643	8.70269	5.9515	8.16046	7.99211	3.84566	10.9635	8.15837	5.38539	8.79819	7.88797	8.62832	7.01404	6.35105	10.3106	7.03951	7.3689	7.39628	9.56737	7.59687	10.5714	8.14045	6.63475	8.79471	6.85399
HMGCS1	29.5819	23.0418	12.7751	38.2656	10.728	32.0021	13.1459	20.2299	17.3054	52.3838	34.7661	13.2059	4.6588	28.495	20.438	26.4126	33.2479	18.422	10.2487	10.4686	12.6781	13.2037	44.7301	23.6467	10.5837	35.9598	29.1889	26.0984	28.8518	21.5376	25.3198	28.7177	23.6755	26.045	61.7859	49.4472	27.3555	19.7665	31.9195	26.959	27.9957	18.6722	23.7499	12.7751	12.0733	12.2633	9.3658	17.6315	17.6439
CYP4F12	30.7702	14.7044	15.4709	18.4738	14.6877	15.0584	31.9739	12.7253	38.2656	17.3868	17.513	27.2203	5.57607	14.1616	15.9595	17.0539	12.8423	14.5383	16.4207	19.3656	14.9904	36.3218	7.70814	17.6235	5.53203	15.3969	40.9156	20.0879	14.4911	49.3697	24.9146	14.7656	29.1661	25.1159	18.2382	14.11	5.79234	37.039	22.287	13.0552	25.59	17.4309	18.717	15.9898	9.64852	34.5793	17.7841	22.4425	36.3785
TDO2	0.186645	0.0221461	0.0259319	0.127308	0.0215034	0.111322	0	0.0542081	0	0.0310828	0.0291088	0.196296	0	0	0.185698	0.256734	0.452108	0.0458167	0	0.242117	0.0464249	0.0496201	0.0173717	0.436862	0.343895	0.0649093	0.0398041	0	0	0	0	0	0	0	0.156429	0.0401562	0.0648215	0	0	0.0412124	0	0.0923305	0.173321	0.171433	0.113548	0.0184029	0	0.18908	0.18403
SMS	5.78733	6.84583	4.94007	6.56792	5.83253	5.51107	5.08084	6.47525	5.77544	5.89542	6.12213	4.0853	6.86253	6.65494	4.95196	4.81363	6.57373	5.36621	4.28366	3.29911	6.18894	5.23241	6.42858	4.7064	8.67478	6.74062	6.053	4.35606	5.95612	5.57791	5.59682	6.60958	10.1166	6.5842	6.12574	5.85701	9.97295	5.35232	5.13917	7.29963	6.97439	6.19457	5.39067	6.85071	3.34901	4.24248	5.40894	5.42342	5.33595
AKR1C3	6.59463	6.48649	7.37239	6.74697	12.3588	10.6665	4.55184	16.6581	4.65585	5.0287	16.0614	3.99525	14.8084	3.4254	6.2532	4.66116	7.43557	2.91003	6.59243	9.11206	13.8366	2.71948	9.28275	5.71829	8.41706	4.72745	9.13756	6.56939	4.24039	3.7919	11.9763	7.37851	6.62088	5.6103	5.24723	4.4893	3.44406	7.15754	5.44309	3.38608	11.416	6.76617	8.98563	14.4285	6.44077	8.88751	11.6793	5.33836	7.29077
PRXL2B	3.24228	3.33832	2.775	3.04841	3.33047	2.72186	2.42445	3.63553	2.78479	2.36758	4.46392	4.57802	4.24288	2.58295	4.53516	3.43416	3.28553	3.37805	2.84315	3.77975	4.52847	3.44998	2.64025	3.20964	4.07372	2.51961	2.22695	2.62089	2.75632	2.35513	3.82608	2.93158	2.80742	2.22877	2.61944	4.44125	2.99357	3.26588	2.68379	3.4834	3.13919	2.58177	2.97942	3.76133	5.8109	4.09113	3.681	3.36009	4.17029
GPX4	55.7854	61.2916	67.1395	63.4153	77.9829	69.9248	63.9357	81.2248	57.4872	60.1075	98.7481	70.0713	122.999	78.8313	74.4355	61.5454	74.0533	60.9903	72.8037	73.3413	77.7666	65.278	72.9812	63.0134	87.6281	60.8082	52.8995	81.434	38.6061	47.1672	72.6144	70.5602	45.7244	57.807	62.4019	52.8995	54.345	47.7217	60.1075	78.3987	69.4549	75.3924	63.9357	81.434	87.8904	64.3136	95.6462	55.6859	58.9898
CPT1C	2.17194	3.99107	1.51835	2.60793	1.14179	3.0403	1.92197	4.10758	1.14272	1.50811	2.68828	2.1078	1.45081	1.0306	2.97103	3.64842	1.72138	1.69133	1.85338	2.7707	1.85183	2.06809	2.96256	2.01995	2.32627	4.73626	1.97213	1.72919	1.31616	1.13013	1.89044	1.43575	2.68681	1.67915	2.10969	2.4261	1.50445	2.43292	2.23058	2.09077	1.95319	2.40708	2.45378	3.01042	4.06043	1.95011	2.13342	2.65007	3.22619
IRS2	5.99904	3.47923	6.67554	3.60197	4.43522	3.46655	4.79881	1.54576	2.23423	2.72609	2.36357	3.35122	5.07866	3.98935	2.0851	1.44133	2.00895	3.53653	4.35426	3.52306	4.8513	2.63317	6.27002	1.70838	1.45168	4.06626	4.85032	2.69992	3.17608	5.25589	3.61123	4.99282	6.12355	2.81927	3.60702	2.81895	7.08297	4.49077	3.28368	2.55835	4.3219	2.46852	2.93642	4.12917	5.92481	3.58997	3.42798	2.51194	3.11837
ECHDC3	9.5649	6.55458	8.10843	4.18523	6.66106	5.23915	6.25257	4.43052	3.39884	9.97434	5.83124	8.98227	4.35001	11.5695	5.59926	6.228	3.51443	6.04272	6.42858	5.43959	6.50267	3.99904	8.7584	3.05871	5.04394	7.57873	5.06783	8.00669	5.07866	5.61149	9.1553	6.74697	4.90825	2.70022	5.69016	4.0258	2.51056	7.12382	5.12877	6.24137	3.2719	4.11888	6.9794	4.03484	9.22458	6.03657	3.6833	8.13041	5.81468
CPT1A	3.10438	4.76546	3.98146	2.22695	3.68832	3.75858	3.91143	3.12409	3.89978	2.30326	5.3745	3.94769	8.57496	6.50634	5.00068	3.70364	7.36702	4.08145	6.57603	4.49555	6.48729	5.71585	6.02231	3.01241	6.81905	5.51645	3.24504	5.52364	2.1195	2.89434	4.96092	5.35696	3.88003	4.57562	2.77406	3.4481	7.66803	2.11596	3.45991	9.06617	7.79257	3.96568	5.18395	5.00122	6.13536	1.76957	3.92791	4.29899	4.41115
PTGS1	28.3452	16.169	11.1702	27.9312	9.2704	21.8947	12.0884	14.1357	17.6636	18.0536	17.8246	29.5588	0.884069	10.0543	5.1179	25.59	24.6452	20.5402	9.57346	21.2406	15.3046	20.8128	8.6046	30.3009	1.72077	7.45065	33.4611	17.3828	18.5001	25.2269	15.8156	13.5623	16.1086	18.9491	17.5256	19.2202	8.27479	24.4289	29.9194	24.5313	12.2021	12.2021	25.4403	7.36972	19.4736	29.5588	19.6291	33.7767	19.429
CEACAM1	0.657154	0.670797	1.4968	0.797451	3.40758	0.972882	0.999618	1.65791	1.60892	0.823988	1.64651	0.359528	0.905554	2.84315	2.55921	0.801175	0.855994	1.22969	1.14486	0.175273	1.52415	2.20659	1.29279	0.528978	1.11314	1.86772	0.344752	1.56008	0.280921	0.153985	1.73007	2.24648	0.355524	2.1107	2.0328	1.39315	1.89389	0.537351	1.0589	0.61559	1.64007	1.71661	1.28825	1.88108	1.44024	1.9362	0.582645	0.174093	0.346018
SREBF1	14.8309	30.288	18.9731	19.1806	40.7709	29.4677	21.0199	32.676	22.9607	33.5548	36.3972	22.5472	23.1822	32.4119	52.2944	23.5679	30.5379	23.6606	23.2699	22.2364	21.5799	39.7459	28.3878	21.4754	29.5819	29.6295	25.2438	23.9866	17.6555	21.6588	23.9262	34.5976	17.2813	19.6484	52.8122	43.6242	15.8848	32.5556	25.8241	27.5963	19.1088	35.8839	20.6005	36.5897	30.6402	38.6479	22.371	15.7701	29.1208
SUCLG2	5.68832	5.96799	4.57062	7.02614	5.40593	6.89734	3.15667	5.49387	6.91039	9.64588	6.11719	5.74235	7.61533	8.13747	4.80861	5.3605	7.10127	7.00592	4.78106	3.43963	5.34829	5.26602	6.99631	7.75574	5.09819	4.5523	4.67965	6.82688	7.85299	4.78809	7.07367	6.31137	4.51644	6.96314	6.65805	4.8452	5.8453	5.43593	6.53691	5.45514	5.14587	6.57014	6.55606	6.35181	4.11631	6.18825	5.43055	8.49721	5.74109
CYP2A13	0	0.0221461	0	0.037187	0.0215034	0.0216217	0	0	0	0.0310828	0	0	0	0	0	0	0	0	0	0	0	0	0.0173717	0	0.00847536	0.0078958	0	0	0	0	0.0298759	0	0	0.0208457	0	0	0	0	0	0	0	0	0	0	0	0	0	0	0
ACOT9	5.61387	5.4902	8.08824	4.69885	7.32311	4.49363	7.79453	6.33043	4.41913	4.98698	5.37981	3.70091	9.97982	6.47372	7.43369	3.042	6.12142	4.2556	7.71761	6.1629	4.95346	4.8457	5.56573	4.3426	7.77098	6.89174	6.01968	3.66704	4.83267	5.72472	5.95938	7.76071	6.05569	4.20969	5.25357	5.08469	5.76293	6.13818	3.55262	5.26106	5.15611	5.00122	4.39151	4.74223	4.46052	5.5099	6.32901	4.51644	4.16502
UCP3	0.972977	0.317185	0.932748	0.57709	0.910668	0.490601	1.24918	0.743956	0.494323	0.409302	0.865302	0.741799	0.847586	0.462378	0.95004	0.69607	0.526237	0.532898	0.852097	1.22791	0.949326	1.18977	0.65498	0.731859	0.697945	0.89449	1.1786	0.627021	0.452983	1.25009	0.412871	1.01236	1.13043	0.651121	0.396035	1.21057	0.446366	0.945742	0.855348	0.493436	0.361322	0.521086	0.591806	0.891967	0.704913	0.711677	0.568093	0.555049	0.887644
GPX2	4.16193	2.55628	2.99357	3.37022	3.4673	4.67184	3.99361	2.66721	2.81402	3.96854	5.32418	4.91188	1.09884	5.11086	10.8612	8.14238	3.37805	3.50958	4.40874	5.15062	7.60047	4.31321	13.1924	7.56939	9.04725	2.35299	1.82635	9.87621	22.9744	3.54294	12.5788	9.76811	4.84159	3.62231	6.08928	7.38125	18.4738	2.88633	3.65468	4.83218	6.63545	4.38922	6.40597	29.4441	17.513	3.14365	4.52456	4.15499	27.7245
CYP2G1P	0.0321812	0.0358822	0	0.0605975	0.0682529	0.0216217	0.0318531	0.0142591	0.0179266	0.0132336	0.036623	0.0514	0.0331818	0	0.0308074	0.0279914	0	0.0392295	0.0482346	0.0493217	0.0544489	0.0168655	0.0134088	0.014639	0.0146412	0.0185128	0.0323817	0.038481	0.0446084	0	0	0.0155225	0	0	0.0597357	0.0326809	0.0734564	0.0360487	0	0	0.0370397	0.0243531	0.0504086	0	0.075904	0.0312444	0.0446449	0	0.0394588
ALDH7A1	11.4521	13.6263	8.95941	11.804	10.3875	14.9556	7.92425	12.7901	10.455	21.5186	13.0999	10.9569	13.341	14.7516	12.87	16.8391	10.5714	10.3181	8.89343	8.92386	10.9365	10.7044	16.1417	19.5695	17.1222	15.5028	10.1137	21.4754	21.8562	8.67248	20.0521	13.6312	9.73633	13.4017	9.8119	13.1667	10.7108	17.1661	15.9074	12.8312	16.9643	15.6907	14.8309	14.5988	12.7599	17.1443	13.0933	17.0691	15.8216
PRKAG3	0	0.0285086	0.032132	0.102428	0	0.247003	0.0447359	0.0624569	0.0179266	0.252999	0.0839999	0.537202	0.0391073	0.0622205	0.180546	0.0989861	0.221565	0.0392295	0.0359775	0.0647524	0.0464249	0.0562894	0.0428994	0.29567	0.123535	0.0592328	0	0.038481	0.0286695	0.0672819	0.0739202	0.0521174	0	0.0525859	0.0597357	0.0401562	0.0648215	0.0360487	0.0770914	0.114936	0.139003	0.241227	0.0504086	0.0737278	0	0.0133597	0.0897501	0.0659137	0.0616953
RDH16	0.939989	1.13209	0.985089	1.29847	0.61201	0.768992	0.836121	0.637883	0.716485	0.669207	0.897654	0.887235	0.256707	0.882151	1.27158	1.55482	0.984204	1.5055	0.893375	1.91064	0.908741	0.683706	0.83948	0.772538	0.427982	0.47875	0.62993	2.62647	2.06618	0.857584	0.563625	0.653935	1.88481	0.809664	1.00367	3.05109	2.59887	0.798709	1.0589	1.25105	2.44564	0.726976	0.909142	1.03932	3.65816	0.977902	0.733505	0.776103	1.93547
APOA1	0.371806	0.526386	0.250059	1.50219	0.0606113	0.104597	0.0710944	0.382518	0.237979	0.259624	0.112992	0.0660569	0.341994	0.0622205	0.0417134	0.0685022	0.0702584	0.868651	0.0608968	0.318154	0.153617	0.544876	1.0487	0.205241	0.496508	0.197013	0.169577	0.0701213	0	0.2683	0.65402	0.035973	0.242494	0.0389592	0.341457	0.845363	0.972655	0.560213	0.411313	0.686792	0.0435929	0.0974325	0.640473	0.408964	0.440222	0.0892838	0.0745673	0.395939	0.0542151
CYP8B1	0.0836305	0.0438892	0.0986133	0.0767669	0.198407	0.0462434	0.105686	0.0462535	0.0493188	0.068482	0.0442718	0	0.0908672	0.0401757	0.120008	0.0338602	0.0702584	0.0584409	0.0677472	0.0571238	0.0939167	0.0284446	0.0499379	0.0436098	0.0592963	0.0238212	0.0754471	0.0309281	0.0286695	0.104842	0.0482346	0.0607867	0.07646	0.0267101	0.0277439	0.0579246	0.150508	0.0430445	0.0598726	0.0860556	0.0370397	0.0703267	0.0734564	0.0460702	0.075904	0.108889	0.0522494	0.0580202	0.0394588
PER2	3.67573	5.48356	5.93204	2.40438	4.60547	6.30639	7.84347	2.19982	6.20153	3.94979	3.99198	2.46236	1.94294	5.14845	1.7567	4.11101	3.37805	8.34479	14.8055	6.4827	4.68312	6.89011	7.74445	5.75802	2.44061	3.77899	7.4933	3.27793	4.3622	12.7145	1.95526	10.6448	12.7858	4.97595	7.61911	2.18715	3.4754	5.22366	6.1629	3.12612	2.38437	3.24159	5.52059	5.97203	2.79037	4.90456	2.67016	3.49885	3.89732
THEM4	2.24934	1.77391	2.86647	2.39644	3.30513	2.45763	2.85797	3.11496	2.89021	3.12744	3.77937	2.9059	3.37196	2.71278	4.00842	3.08482	2.38169	2.77225	2.55228	2.54886	2.02018	3.28116	2.24232	3.7309	3.9393	3.19327	2.54277	3.47886	2.4546	2.09789	3.97813	2.38989	1.5471	2.35538	2.30779	2.46772	2.58566	3.05739	3.55527	2.07343	2.41693	2.78946	2.24729	2.34511	2.79813	2.77129	3.2573	2.98875	2.57775
HSDL2	6.99051	5.08029	4.42243	6.42587	4.15887	6.23505	5.5224	4.67867	4.8907	5.7304	6.43294	3.80385	5.49568	4.96304	4.587	5.8453	4.70188	6.27583	4.92294	4.41818	4.85542	5.86788	5.6463	6.01698	3.31013	5.02588	5.94235	8.66911	5.15224	7.46215	4.80271	4.7084	7.40857	9.75359	5.09022	6.10481	5.33003	5.42579	8.66911	5.13303	5.4645	5.86349	4.95721	6.92913	4.0875	7.46215	5.55193	7.10461	9.68972
LPIN1	6.02167	2.86804	8.39773	2.84603	7.51362	3.73369	10.4715	2.96516	3.50782	4.98077	8.52418	2.7414	3.87016	11.6329	6.58499	2.73585	4.08407	6.16565	6.42858	3.80267	3.43267	4.29495	9.56868	2.03211	4.21584	9.47169	6.30214	3.92001	3.78013	4.76836	5.79555	7.48092	4.5983	3.29698	3.70447	4.78209	4.28641	5.02809	3.49813	3.51331	5.54339	3.82122	2.45378	4.6949	2.68003	2.37167	3.02065	1.82332	2.01108
HSD17B7	5.33061	2.98651	3.80467	4.24371	2.55514	3.60237	4.86163	5.58044	4.53469	4.5141	6.68155	4.53564	4.28009	5.8115	5.84866	4.59677	4.52895	5.30763	2.44368	3.67728	4.24961	4.80169	3.87016	5.27693	6.40366	4.78707	6.18218	4.27647	6.06492	4.97325	4.94935	3.51331	4.64251	4.51262	5.30142	4.28956	4.53854	5.48356	5.65517	4.54335	5.17183	4.85693	5.22946	3.28223	6.34681	2.95995	3.82285	3.59343	3.73936
ACSL5	0.949762	1.05465	1.17194	1.83542	2.08851	1.81875	1.00417	1.0921	1.34806	2.49075	4.42289	0.472163	7.05404	2.51194	2.44343	1.02008	2.55118	1.27207	1.36819	1.21197	1.60633	0.858682	2.44904	1.36417	2.33222	1.65811	1.05945	2.41612	1.05507	0.799619	1.51397	1.44698	0.606685	1.40746	1.30109	1.22172	1.17429	1.73259	2.04433	1.15036	1.35815	1.29624	1.19355	1.34979	1.52099	1.04249	1.39664	0.843916	0.845363
LYPLA2	15.6685	15.8749	14.3267	16.3739	13.722	12.9429	15.684	15.7933	12.6713	12.976	16.8691	19.0383	12.9168	12.8816	17.2197	19.5511	15.3439	15.0954	15.9595	20.5133	15.1133	14.4176	13.5646	15.6438	13.5229	16.6947	12.5364	18.0919	15.5803	18.6272	13.064	12.4836	17.0171	12.0961	16.522	20.8068	12.566	15.2421	16.3956	17.2052	10.7073	11.1667	17.4309	12.6713	19.429	17.2419	14.2569	15.5306	16.5721
HACD4	0.837036	0.629244	0.506634	0.462966	0.591993	0.753658	0.44299	0.707181	0.754843	0.76943	0.500896	0.497598	0.462249	0.291108	0.324872	0.946634	0.784681	0.414965	0.577172	0.40727	0.673604	0.558269	0.591576	0.613357	0.751216	0.58528	0.57565	0.421986	0.920774	0.863009	0.794363	0.328865	0.64659	0.727615	0.641792	0.59439	0.363549	0.631628	0.643729	0.769074	0.412262	0.563898	0.619263	0.823988	0.284403	0.739958	0.660495	1.19843	0.875966
PLP1	1.79015	3.83248	3.2893	4.39848	3.68445	5.02375	1.41292	3.12776	3.44961	3.89561	3.23909	2.48137	2.09279	3.14709	4.17739	1.63988	5.65007	3.13747	1.28964	1.76317	5.72279	2.10896	2.45986	5.19506	7.01088	2.83772	2.62823	2.18564	2.84093	3.07006	1.83386	2.68003	1.42729	3.41532	4.19761	5.33893	1.51912	2.94609	2.4239	2.9053	2.09961	5.48775	3.9221	4.76546	1.98589	3.09794	2.84093	2.08709	2.66387
TYSND1	7.15507	3.99655	5.27981	6.32765	4.73782	5.0287	6.26091	5.83002	6.00166	5.65267	6.45838	9.84874	2.71278	5.67003	8.06231	7.41802	3.01503	6.14026	5.34537	7.53789	7.6755	7.60138	4.4893	5.13359	4.67233	4.37765	6.72766	5.6212	6.50992	6.25124	5.71712	5.13583	6.90964	6.44747	6.39924	4.97377	3.71401	6.35105	6.44455	5.70898	6.42441	4.72229	6.6808	6.10551	11.2864	8.4473	7.25327	7.4569	7.96534
MDH2	37.6127	37.212	31.5329	35.9239	34.4906	36.5507	25.9906	37.6959	26.5983	51.4764	40.6231	45.0295	28.5384	39.6545	31.3182	48.3438	32.8539	38.6061	27.6169	38.6061	30.9009	34.1321	37.4144	44.1401	32.8242	25.1756	26.0087	47.1672	42.8095	26.6725	37.8959	36.4361	33.5548	30.2421	35.0665	41.4132	29.6061	29.9795	41.258	41.8187	32.5556	30.589	43.2078	28.3878	46.1045	42.4916	34.4406	45.1511	44.3733
G0S2	0.632526	5.46808	1.6936	0.752331	14.757	6.47525	2.01418	12.6868	0.866311	7.54156	3.7179	0.251453	49.0736	3.0304	10.7523	0.971758	3.33584	2.00291	4.65036	1.76317	12.3094	4.43759	5.32136	0.884324	1.92197	4.6156	0.391986	2.40017	6.22084	1.21153	7.93899	7.11547	0.65958	1.74375	1.10496	1.4692	11.0324	3.44478	1.89644	1.12055	4.25283	2.0948	0.84874	3.42258	2.32603	11.363	0.856321	0.460729	0.483094
CRAT	3.02713	7.11137	7.45418	8.44124	7.57503	11.64	4.16098	9.90688	3.05567	37.1533	76.3501	3.74263	11.3188	12.1348	7.25838	4.96462	8.48048	3.84647	6.54192	5.85895	4.90358	3.31542	44.4343	5.88665	7.17828	13.859	2.88501	9.36097	2.96122	2.74871	14.4661	11.0577	2.47907	6.75478	4.26548	3.97853	4.05351	3.74497	33.684	5.25357	3.50816	6.07233	4.12617	7.93699	10.5187	5.66703	5.96196	3.1271	7.55047
HPGD	19.5317	8.01371	13.7687	8.45814	8.60357	9.14829	16.0379	8.94495	7.95266	9.529	7.22386	4.40827	7.92425	7.16171	3.16254	5.75615	10.8514	8.12453	8.52308	5.61869	9.94499	6.41309	14.0244	6.25534	2.78665	11.8225	31.0827	16.1353	2.71013	19.9757	9.66983	16.2835	22.7	7.68465	8.7584	7.89666	6.07986	11.4894	12.8744	8.10024	20.4481	8.92386	8.05036	8.15325	3.04939	8.38937	6.34542	7.87056	11.7222
PLA2G4B	14.9501	9.76142	19.6091	10.2077	9.71776	6.76464	24.1994	7.4214	17.039	6.51502	13.1973	12.3909	11.5221	15.7513	19.4639	17.0652	13.7515	15.6655	14.9845	12.7668	10.4317	17.4108	10.7391	9.35581	11.0907	12.5552	11.3171	20.073	13.6815	20.5018	8.65221	12.5893	16.5721	15.9898	14.0444	26.4315	21.6281	12.7083	23.6033	12.248	26.3947	9.51062	11.2931	11.2451	19.3905	17.5979	7.68205	8.61814	21.7999
GPX1	32.1468	27.9957	51.0642	26.8622	52.6372	24.9974	31.589	33.6515	24.7958	29.4002	39.1134	28.7177	61.2916	29.7972	58.5706	26.6528	29.3769	25.2691	49.1455	40.3395	43.5745	19.8126	29.8455	26.6821	36.0711	30.695	26.7101	29.7726	66.8518	23.5454	51.5588	30.7451	24.4831	22.6869	24.6285	29.9425	58.4653	27.0984	19.6142	25.7446	35.7034	28.8623	31.0062	37.9358	48.0689	32.3524	49.2933	23.6177	28.9055
MECR	7.36454	5.82239	6.65886	7.77849	9.44213	7.67181	6.6724	8.74252	6.97038	11.8002	24.5794	9.04953	5.52546	10.4317	9.73242	9.44598	7.77473	7.94884	7.14579	8.49515	6.03724	9.66983	12.4919	5.43593	8.80959	7.53973	5.01984	10.328	8.78435	6.73823	7.82662	7.11547	6.31349	7.0745	6.21673	6.90227	4.16416	6.47159	9.01623	7.43117	6.22591	6.74373	7.46848	8.24849	4.83784	8.66802	7.74086	6.73139	9.20995
PDK3	1.4354	3.45151	1.67111	1.44753	2.93803	1.72643	1.11385	3.82244	1.90051	1.2241	1.97283	1.72941	1.58715	3.50995	1.45885	1.82132	1.42497	2.06572	2.05372	1.42012	2.15422	2.70983	2.18286	1.17726	2.59383	2.66297	0.850236	1.77583	1.78019	1.82843	1.84915	1.88155	1.07401	1.69907	2.31503	1.30805	2.12685	1.25058	1.31401	2.26611	1.51207	2.17593	1.69721	1.29355	2.45488	2.60821	1.18527	1.16323	1.0791
APEX1	37.4949	25.6937	30.2421	30.7451	32.9409	28.7629	27.0198	27.9312	24.7721	36.9783	31.8907	31.6154	28.9628	32.9109	30.615	32.0895	29.9673	37.0963	25.5233	28.8518	24.1994	25.3198	29.5588	35.8134	36.5139	29.236	35.7406	32.061	35.0665	37.4949	31.6293	30.5379	30.2655	27.0984	27.0984	27.2776	25.201	38.7935	27.3762	26.8241	28.6283	28.8623	29.8204	23.0149	22.1065	27.3555	28.8518	28.9279	30.4347
AMACR	1.95035	0.871591	0.886425	1.78771	1.0278	1.61608	0.506698	1.59702	0.850236	2.17721	3.02406	0.898562	1.44662	1.67648	1.45885	1.5311	1.28414	1.14757	0.708321	0.89592	1.44412	1.17007	6.50772	1.79015	1.33253	1.36258	0.979756	2.75238	1.26806	1.01589	1.80396	1.39904	1.69071	1.63673	0.842588	1.1955	0.717655	1.35595	1.33088	1.41025	1.59423	1.74928	1.8359	1.50624	1.31194	1.6585	1.10624	2.16997	1.84529
ACOX2	1.06798	3.41713	1.86145	3.63272	2.52614	7.25583	2.93898	5.4384	3.10641	5.82623	17.0924	1.47029	4.24288	6.53977	6.06888	3.27258	6.86253	1.90461	2.72785	2.06255	2.02018	2.49275	7.83324	2.71555	8.83501	7.27467	1.66112	9.11558	0.847459	1.1044	3.24681	2.18155	0.842662	3.851	2.56937	1.32609	1.20307	1.39277	5.03417	4.24039	1.13154	6.03381	1.55462	3.46247	2.07485	2.58267	4.05219	1.86888	2.17824
THRSP	0.317449	1.17979	0.39513	11.7189	4.09366	27.6818	0.436969	2.44172	0.06761	35.9598	105.163	0.180899	1.15982	20.8241	13.5375	4.05129	14.5605	1.7567	0.0482346	0.858569	0.266628	0.52023	52.469	3.31937	3.24401	14.9043	0.0754471	19.6581	0	1.25009	9.0197	5.83695	0	11.5824	0.764971	3.07466	0.0734564	1.20126	21.347	4.9743	0.0782669	5.35465	1.31769	2.49836	0.153681	5.42997	0.0598613	1.69721	3.54969
CYP4A11	0.15236	0.0754965	0.162372	0.213344	0.274356	0.0671022	0.105686	0.102428	0.0787537	0.068482	0.0915072	0.0967684	0.268575	0.0328755	0.108613	0.0685022	0.109344	0.0392295	0.148158	0.0647524	0.0464249	0.115846	0.0737599	0.0569094	0.167743	0.351887	0.061338	0.153392	0.149502	0.124212	0.0920783	0.115182	0	0.06532	0.0514747	0.0490282	0.0648215	0.136033	0.15268	0.0786033	0.0243364	0.0923305	0.0974055	0.134555	0.133504	0.069042	0.198389	0.0659137	0.0927208
PRKAG2	4.18921	4.99651	8.2423	3.1895	7.6059	4.06545	6.55307	5.07416	4.66544	4.18567	4.34673	3.51819	8.45711	6.61031	4.13051	3.68211	5.20217	3.57958	6.7022	4.6894	4.11365	5.64754	7.5714	4.14671	5.40412	8.79819	6.67101	3.1341	3.15254	4.13847	5.39243	6.63247	5.08029	6.02974	4.5983	3.61123	3.6852	3.81189	3.75415	4.53854	5.33061	5.15611	3.98439	4.67772	3.56353	3.84647	4.73885	3.26379	3.35441
GPAT2	0.645305	1.42623	0.305801	0.378953	2.44088	0.585423	1.06678	0.763094	1.29308	0.861126	0.720714	0.164405	2.99867	1.09384	1.33253	0.426518	0.631554	0.213422	3.46285	0.795477	0.740289	0.671396	1.3091	0.716136	0.666516	1.66807	0.490299	0.627021	0.620666	0.580883	1.57924	0.736854	0.65352	0.60504	0.678844	0.434183	0.865193	0.445278	1.20757	0.567942	0.80333	1.48269	0.87141	0.611061	0.944594	1.37373	0.440524	0.244149	0.332798
GSTM2	83.564	47.2351	59.428	50.8211	59.1003	43.7899	119.582	33.5086	119.582	45.7244	61.908	67.5715	42.7021	63.5461	36.5139	37.776	67.5715	74.6257	59.9937	53.6004	27.9957	96.995	45.1511	49.6753	83.8064	80.3475	138.917	36.7414	30.1906	142.855	59.428	65.278	103.204	83.1102	54.6758	44.8473	18.3389	116.976	53.072	48.78	96.995	68.0285	31.371	74.6257	25.5736	69.1479	70.8764	49.7129	87.8904
CYP4F11	0.0568324	0.0285086	0.117738	0.316138	0.157487	0.486091	0.16197	0.215464	0	0.434365	0.475643	0	0.216049	0.394312	0.0308074	0.520416	0.543367	0.307685	0.103328	0.359711	0.8895	0.320783	0.224885	0.348444	0	0.00602555	0.132141	0.405749	0.608768	0.057	0.95447	0.323173	0.391155	0.0267101	0.322145	0.0401562	0.898094	0.290568	0.325194	0.028313	0.524663	0.0359619	0.405644	0.38364	0.386767	0.193776	0.450641	0	0.530217
NR4A3	0.169413	0.871591	0.506634	0.282238	0.895441	0.47411	0.364546	0.495924	1.00212	0.464651	0.536801	0.10471	0.69452	0.388479	0.417175	0.197464	1.09921	0.863646	1.44204	0.882548	0.983209	1.32689	1.81436	0.49225	0.306556	1.01993	0.464598	0.364725	0.579798	0.673102	0.171901	1.42535	0.682966	1.27079	0.422902	1.25455	0.843193	0.318008	0.424702	0.38495	0.645305	2.63789	1.15051	0.214735	0.533759	0.386279	0.159438	0.0809414	0.175513
PDHB	9.89736	10.1065	7.68372	10.9085	10.7423	13.8366	7.12636	13.3174	9.94637	18.307	13.7195	8.19044	13.5953	11.0082	11.3788	16.4244	10.1352	7.82104	8.0326	8.73677	9.78847	8.81508	16.4029	11.2074	11.8623	13.5203	6.99879	15.7799	10.2899	7.8493	17.2619	11.216	10.6018	11.7334	9.2755	8.44432	8.39989	8.85093	11.0019	9.19643	9.85421	11.416	12.3728	11.416	8.76957	10.1352	11.4196	12.2785	11.47
DECR2	6.13254	5.85768	6.60585	5.25415	6.18544	4.05772	5.77921	6.05156	3.89561	4.79072	7.79927	6.11446	4.83784	7.49844	8.67478	5.47297	6.8332	5.99313	5.49146	7.75482	3.71202	5.59797	3.8526	5.73552	8.01557	4.51067	5.28716	5.3312	5.60412	5.9775	5.83508	6.28788	5.66703	4.45403	5.102	7.36114	4.09113	7.96442	5.60787	6.20222	4.8047	4.76339	4.41437	5.85063	5.63357	3.72695	6.91039	4.86811	5.0287
PPT1	6.41863	7.30387	5.99972	7.70055	7.96534	9.84309	4.98026	7.94783	6.13888	12.0941	8.08634	6.44077	9.63112	7.35226	9.3288	7.8398	8.24849	5.76986	7.24318	5.99117	12.3447	5.95678	8.41813	12.6064	11.0674	5.69513	6.2378	8.20067	9.24427	5.10914	12.5788	4.7759	6.54192	8.3335	10.7439	6.67926	5.68339	6.6437	6.96393	6.34097	6.60958	8.80042	10.7313	10.5353	8.51424	8.64222	10.4302	9.03079	7.78798
ECI1	12.4427	10.1266	14.5825	11.9743	18.1003	11.6774	10.5942	18.3435	10.6665	16.9429	23.9703	12.6085	18.6	18.6583	16.0277	13.3599	11.0941	11.4768	17.6716	15.6655	15.1722	13.8035	17.4068	11.1075	19.4195	11.2814	9.61959	17.5296	9.38603	10.628	16.4378	17.3392	13.0043	10.628	13.3575	10.6356	9.1553	9.41524	13.8689	12.9847	11.2586	12.2123	13.3268	15.391	17.8328	13.8417	17.4886	9.68434	13.6045
DHODH	2.36357	1.41508	2.2277	1.85822	2.4239	1.3677	2.20382	2.03189	1.8691	3.08886	2.01589	2.14849	2.45735	1.91829	2.70224	2.4209	1.95526	1.67895	1.78771	2.50379	1.62243	2.0223	1.31245	1.8073	1.74669	1.23447	1.55168	1.81282	2.85007	1.6542	1.95202	1.67483	1.77779	1.64457	2.00675	2.38491	2.35564	1.48038	1.38349	1.09042	1.60281	1.19567	2.5287	1.94461	2.39253	1.73912	1.99381	2.16539	1.73028
PNPLA8	4.66499	3.51707	3.77736	4.3743	4.23443	4.27229	3.81472	2.5267	3.95499	4.41301	3.67047	2.08876	3.92288	4.16193	3.07871	3.52195	5.51645	5.54402	4.13804	3.32081	2.61301	3.08043	4.99959	5.66575	3.71678	4.75844	5.42522	5.8383	4.05082	6.47301	3.01764	5.13196	6.9671	4.13363	5.12877	4.94108	6.78636	3.93135	4.44596	4.45675	3.68599	4.61233	3.38458	3.55719	1.95224	2.77874	1.99381	4.00312	3.83699
PHYH	4.5618	3.81268	5.42697	5.70765	5.26494	4.65829	3.96978	5.8109	4.11504	4.8022	6.74291	5.15224	7.84257	5.20046	4.02143	4.42667	4.84262	4.00537	5.74558	3.56353	5.01372	4.17117	4.42906	4.46805	5.31664	3.29734	5.32249	3.9631	3.23311	4.02664	5.11137	4.83944	4.27827	4.91979	5.25357	2.9261	2.94546	3.22864	4.86109	3.75539	3.60389	4.89751	5.40779	5.59252	3.1909	4.84783	8.14432	4.96041	4.28232
RETSAT	17.3203	14.7715	11.7189	12.6954	11.8511	14.0343	17.4462	10.7108	9.57233	15.2179	19.1901	22.1772	9.59109	13.1273	10.9831	12.2499	9.55977	10.1079	13.518	19.3559	11.9686	11.874	11.9359	10.6529	7.49935	14.2168	17.7119	15.9933	11.5714	16.9025	13.2343	12.4156	13.0618	11.7261	10.4273	13.5548	10.4564	14.8515	17.2658	14.3162	11.7517	9.72966	13.9863	10.7139	15.0699	20.438	14.439	14.5877	13.7986
FABP2	0	0	0.0212366	0.0307322	0.0168512	0	0.0256341	0	0	0	0.0223915	0	0	0	0.0253106	0.0176161	0	0	0	0	0.0544489	0	0	0	0.00674859	0.0078958	0.0323817	0	0	0	0.0298759	0.0155225	0	0	0.043218	0.0757435	0	0.343179	0	0.0177746	0	0.00728682	0	0.0460702	0	0.0101631	0	0.0502624	0.0323097
ACAA2	3.96894	7.73452	6.75002	5.48175	5.36787	11.3015	5.83763	9.02705	3.65893	14.1125	26.254	2.63402	17.6913	15.446	11.7963	4.96041	8.48457	4.91925	8.86688	4.19148	6.30713	5.48117	32.3376	4.89853	16.5896	13.9785	4.91764	15.7063	2.14521	3.82446	9.77088	10.461	2.38275	7.30478	2.83996	2.43264	6.09488	3.35826	11.3876	8.45711	6.05763	6.79951	4.55617	7.60781	4.88401	4.40645	7.93504	3.48152	5.90538
FMO1	3.48665	1.39493	1.97148	1.27515	1.52324	2.45763	1.73321	1.21768	3.22654	6.59167	1.3091	2.70497	1.22141	0.917919	1.99877	6.3848	1.41442	1.72544	1.24116	4.13363	1.91945	2.51822	1.20526	2.3576	0.660153	0.509453	0.841307	5.20718	2.39907	2.19099	1.80396	1.2802	1.38779	2.60622	5.98341	1.294	0.782609	2.52642	1.18366	0.797451	2.96087	2.17245	4.99392	1.00393	3.66704	4.62996	1.86953	4.5652	4.44493
TREX1	15.9795	13.3199	15.281	24.4211	14.679	17.6596	15.8216	15.2989	13.4204	14.8928	18.1873	28.1069	14.2273	13.0911	13.9785	17.0924	9.38975	18.0453	17.1147	22.5472	13.8566	15.2209	14.077	16.7959	10.2989	10.8939	11.3365	16.7244	10.1872	20.9263	14.439	13.9687	28.8289	14.5192	17.2658	15.6685	9.00573	14.8113	16.9168	19.043	10.6933	11.9493	20.779	23.9412	24.1617	26.3543	21.5245	17.7484	23.7186
ME1	5.87296	3.07566	2.4239	4.22946	2.13418	4.94108	2.69625	4.23579	4.45819	6.76541	5.79301	1.8086	1.4868	3.56241	2.39478	4.86484	4.12446	3.38165	2.4479	2.82526	3.01698	2.79528	10.1799	3.62347	1.16763	5.99904	5.30084	5.2524	2.78878	4.53088	6.17331	5.53017	5.76671	4.23672	4.43294	4.81363	2.70433	6.05437	5.76923	3.55379	3.88805	3.0471	3.58074	3.81836	2.0154	3.10506	1.91989	5.46324	6.34097
AOAH	0.627355	0.809664	1.07149	0.152209	0.314048	0.933357	0.590956	0.856203	0.700349	0.464651	0.901826	0.325945	1.18992	0.513803	0.114462	0.502004	1.02503	0.817496	0.302973	1.58615	0.904023	0.298676	1.24774	0.648732	0.496508	0.396122	0.666239	0.790364	0.476828	0.226922	1.1517	0.447605	0.454941	0.210315	0.275685	0.291336	0.287348	0.465174	0.336633	0.682211	0.617578	0.629666	0.444707	0.426185	0.540076	0.494817	1.28964	0.280979	0.339271
CA6	2.06349	3.27334	2.08388	3.70683	11.0115	11.0772	2.93385	26.2719	6.27442	4.59982	6.92913	2.09453	19.5127	5.40118	5.38481	4.88962	11.9763	5.66013	2.90649	0.379739	2.57341	28.6733	18.9829	0.831048	15.203	3.95842	1.34305	7.50469	0.061522	1.63075	4.45307	13.2854	2.31185	4.14756	7.07534	0.804564	0.575895	1.30125	5.89612	3.98935	1.99239	15.3997	4.62301	6.11027	1.27972	20.0574	4.58077	0.289636	3.2573
MCAT	4.17739	4.05907	4.18436	5.42757	3.92331	4.44928	3.29001	6.30785	3.54218	4.28097	5.2775	6.38121	3.51216	4.6664	4.68169	5.67181	3.20862	5.16001	4.31321	5.8453	4.06462	4.35426	4.15842	3.38056	3.9869	4.37765	3.0427	5.73294	4.36791	4.05129	4.44306	2.73673	4.30267	3.24817	4.55754	6.19865	2.88405	3.81552	3.98349	5.12123	3.46875	3.0868	5.61747	3.55719	6.67317	4.73438	4.52081	4.85641	5.01703
LONP2	8.98227	6.23505	7.91723	7.85023	9.7817	7.56581	9.08231	6.51285	13.4707	10.824	9.86386	9.86533	7.92425	10.1038	9.33801	9.17334	8.45711	10.1166	9.2678	8.82906	7.73819	19.0992	6.79492	10.1886	7.82757	12.3152	13.8865	6.97206	7.05806	10.5626	7.60499	6.83404	5.96605	12.4692	7.22128	5.91465	5.95212	6.92194	11.4985	7.95466	7.34968	11.4717	6.26025	10.2838	4.91032	10.2133	8.93908	7.96534	9.18679
SESN2	1.65603	2.36302	2.63375	1.3113	1.53831	1.20679	2.05372	1.53319	0.821831	1.18913	2.45623	2.01038	2.58922	1.42447	1.4752	1.26344	1.34004	1.02841	2.86273	2.8097	2.1869	0.969822	2.93353	0.869552	0.757633	1.9217	1.80773	1.59526	1.23596	1.56977	2.17268	1.74439	1.65968	0.99249	1.09431	3.41458	3.99698	2.11044	1.35559	2.26131	1.68676	0.99249	1.93228	1.3605	2.31112	1.83234	2.22561	1.34651	1.8181
UROS	6.8665	6.21117	5.99183	8.26947	7.6208	6.85543	5.36223	11.4967	6.81743	7.33035	10.9316	8.30606	8.24013	6.17051	8.85553	8.226	6.45692	6.31496	6.71533	7.73352	7.55483	8.07607	8.50556	6.98721	9.08231	8.1729	6.79492	6.60585	5.86349	8.51866	7.78414	5.88795	5.79367	6.00098	7.40243	7.86479	3.79025	5.99512	9.39873	7.47922	6.65423	6.39061	7.14496	7.18867	7.78505	7.2044	10.6388	7.12468	6.86963
SCAP	20.3528	18.0494	21.1597	14.9584	17.0206	14.115	24.115	11.0179	14.6984	18.3435	25.623	25.3371	10.9508	22.6591	21.7199	14.278	14.4856	25.4236	19.5075	18.8059	16.5755	21.1244	18.8798	17.9746	20.9669	18.4001	21.6953	17.9256	14.8223	24.9564	14.0092	17.2973	17.9746	16.0645	12.9189	14.8723	11.8376	21.6342	18.8429	16.4029	17.0311	14.1539	13.1785	14.5019	20.4272	21.2065	14.3668	18.9396	18.4437
MCEE	7.02539	4.95502	4.39389	7.75482	5.41769	7.2616	5.70265	7.00198	8.98563	8.06813	5.60233	6.41935	6.30565	8.01371	5.17745	6.39132	6.50561	8.54153	4.75494	4.06167	3.95236	6.53538	6.76233	9.7966	6.24137	6.37255	7.34522	13.4039	10.1635	8.04628	5.72148	5.71212	6.18544	8.10946	6.90561	4.70945	6.56197	7.59954	5.79749	6.44747	7.71486	8.82545	6.58727	6.34097	6.05229	5.74558	5.41591	7.70914	6.6505
ACOT8	8.15732	9.04844	7.75293	9.15999	6.07579	7.63643	9.1683	8.0613	8.64555	7.82484	9.55575	10.352	4.97058	6.79724	9.52242	9.5624	6.82529	6.90315	8.39458	9.69511	9.06129	7.92721	6.53691	7.61822	6.03453	6.90716	7.89166	9.14945	8.05835	8.46465	7.95078	7.10547	12.3688	10.6201	9.35453	5.49508	6.0481	8.686	9.88345	7.61236	9.74163	7.94981	9.25937	7.88022	13.0285	7.97013	10.1603	8.511	9.99221
CYP2J2	4.87276	2.18052	2.73249	3.37735	1.76359	2.89934	3.77373	3.20202	3.85965	3.16892	2.79781	2.63402	0.367064	1.70525	1.36417	4.932	2.763	3.87475	2.51879	2.61025	3.1271	2.92029	1.29571	2.72816	1.02975	1.5221	2.48509	1.94919	1.50106	2.75387	1.91469	2.10503	4.42381	3.28654	4.2954	1.3797	0.859123	3.82406	4.8559	2.0693	1.69133	2.16869	5.47943	2.42858	3.50886	3.32406	2.05762	4.43379	4.32831
MIR30C1	0	0	0	0	0	0	0	0	0	0	0	0	0	0	0	0	0	0	0	0	0	0	0	0	0	0	0	0	0	0	0	0	0	0	0	0	0	0	0	0	0	0	0	0	0	0	0	0	0
ALDOA	143.667	177.147	188.331	148.8	160.561	144.453	153.392	175.835	143.667	179.935	193.17	167.127	130.433	217.413	205.398	168.254	170.667	156.366	143.667	171.924	171.924	162.728	149.673	170.667	170.667	125.373	105.959	177.147	196.448	135.951	162.728	157.381	134.548	157.381	153.392	128.446	186.844	147.144	173.136	169.522	156.366	152.42	164.855	146.252	213.104	215.202	156.366	147.915	162.177
RDH11	9.04725	8.52086	4.64985	8.97384	8.93305	11.1112	5.95212	8.14238	7.53882	13.3575	14.8987	5.35345	6.42858	11.3788	8.83131	8.1074	11.874	7.91829	6.868	6.41723	10.1207	7.51452	19.3459	9.00333	8.77195	12.3409	8.39356	11.6296	7.55047	7.16171	10.6589	12.3509	9.23558	8.66802	9.49899	10.5881	6.40808	9.73493	10.871	8.10439	9.27921	9.68046	7.40775	8.80267	6.11097	8.13132	5.26773	7.03455	9.76811
HACD2	6.84262	4.16193	3.8817	7.41023	3.43675	4.7574	5.04558	2.73704	4.71709	9.13156	7.61911	5.44193	2.54366	6.66411	4.94257	5.57057	6.03175	5.72409	3.70961	4.25696	5.76607	3.86007	8.90975	6.0474	4.06167	5.12982	5.08854	7.11547	7.60319	5.11569	5.72788	6.06297	4.40216	6.47372	5.83763	4.5618	6.6437	6.40738	6.77245	4.26548	5.63419	4.71361	5.56337	4.87734	4.60313	4.73438	4.29586	7.48553	5.15224
TWIST1	2.86179	7.30055	6.53691	2.40045	6.18544	9.82541	4.43005	8.0613	4.10355	5.73677	8.0473	2.60054	10.3399	2.74294	8.39881	2.83053	6.25465	2.61763	11.0407	6.68611	8.28291	2.51194	5.54402	5.61327	11.0389	3.783	5.46507	4.60073	6.20837	2.23193	5.94625	6.11446	2.60652	5.11902	4.59435	4.61425	9.3288	3.09484	3.07532	4.50166	6.67474	9.45229	6.66256	10.9914	7.96237	5.32887	10.7506	3.79764	3.98146
ASAH2B	0.847459	0.526386	0.359381	0.842588	0.805265	0.575895	0.348215	0.491376	0.828577	0.892632	0.911652	0.807034	0.75415	0.699751	0.669628	0.77531	0.855994	1.13759	0.314321	0.57604	0.662024	0.596631	0.370646	0.847919	0.682302	0.739653	0.717931	0.739459	0.984332	0.61195	1.07968	0.504056	0.579878	0.619343	0.65352	1.00062	0.87114	0.73878	0.688788	0.534982	0.520555	0.494712	0.546313	0.559762	0.394851	0.688002	0.511968	0.711099	1.02584
AUH	4.63954	3.0055	4.01547	3.75415	5.28657	3.52968	3.98852	3.50452	3.94094	3.40904	3.44887	2.55343	4.44976	6.02909	3.63592	2.61915	3.39957	4.914	4.09068	3.3695	2.84376	4.07502	5.13412	3.14605	4.74175	5.01107	5.02588	5.3575	3.80915	4.68069	3.33439	4.52502	4.53706	4.70036	3.49073	3.49372	5.54465	4.65731	2.86926	3.42145	5.83947	5.13247	2.86146	3.63783	3.08516	3.28965	3.09415	2.88343	3.68211
ATP6V1B1	4.35471	3.90298	8.82093	5.83695	19.9438	5.45455	8.35753	14.8928	6.68917	2.98875	9.22207	5.30255	0.669531	28.9873	10.2884	4.76546	6.57902	4.20874	13.0777	2.28494	5.44017	25.5489	7.41713	4.08932	35.2471	12.7104	0.596254	3.27334	1.43272	1.06383	12.2379	28.0074	3.22197	12.9429	14.4661	1.65968	6.14026	2.54192	4.36457	10.3767	9.85421	10.7346	10.3638	12.003	5.70765	8.33557	8.10641	1.42822	1.06308
PLAA	4.06043	4.2878	2.91907	4.23487	2.77686	3.94682	2.98972	4.19805	3.8002	5.22709	3.20377	3.50144	4.22991	4.13762	2.91258	4.9006	4.67233	5.28155	3.60389	3.88086	3.82005	2.91512	4.11012	4.00842	3.04099	4.16762	3.77655	4.06715	5.41651	3.6166	3.96525	4.18126	3.89772	4.24827	4.3141	5.84593	5.67951	3.3144	3.81149	4.13488	3.78093	3.28758	5.29842	3.25412	2.82682	3.44035	3.66859	5.30025	3.81716
CCDC58	6.11509	3.50527	5.41194	6.10891	5.63896	4.34167	4.60791	4.91299	6.26091	6.23855	6.30928	4.72438	5.99117	6.34167	6.14847	6.02167	6.50992	5.94108	2.98337	4.66592	3.37374	6.93326	3.87016	6.6854	5.08195	6.09003	5.66197	5.72604	6.40738	7.57323	5.78619	3.91918	4.89123	4.22125	5.0293	7.19859	4.88754	5.90605	4.77536	4.87629	4.16676	5.382	5.25415	5.28833	3.99361	3.24606	5.088	4.932	4.73935
SUCLA2	4.46298	6.05437	4.17866	6.30785	5.37142	6.10755	3.86164	7.8314	6.03521	7.26765	4.86811	4.71361	7.048	7.81174	5.6305	5.83382	6.64524	5.74558	4.22534	3.95927	5.09712	5.97068	6.053	7.52969	6.93565	6.71692	4.4832	7.68652	6.59536	4.04127	5.70578	6.13107	5.37802	7.01566	6.91114	5.11405	6.81662	5.45627	5.25473	5.44861	6.56569	6.27874	6.57297	5.91872	4.36034	5.15224	4.27965	7.37239	4.49024
PLA2G10	0.0928191	0.0591808	0.0449049	0	0	0	0.0514747	0.0542081	0.0330172	0	0.0291088	0	0.0615678	0.0622205	0.0362457	0	0.040815	0.103998	0.0677472	0.119931	0	0.197699	0.0737599	0.0307464	0	0.0928191	0	0.061882	0.0530804	0	0.102584	0.0858291	0.105208	0	0.0680521	0.0937737	0	0.136033	0	0.0345996	0.0370397	0.0544935	0	0	0.172007	0	0	0	0
IDH3B	28.9159	22.1065	25.1674	25.3712	29.9916	26.7865	30.3137	26.1615	28.8623	30.0685	33.6026	28.0191	21.8304	30.5104	31.4496	28.2595	28.5384	28.0962	31.5329	29.9194	23.0483	31.3449	29.3526	27.9957	35.1384	27.3762	36.1075	32.2646	30.3373	34.9828	26.3175	30.6669	33.4454	25.4236	26.1517	33.0617	23.1677	31.5471	24.7569	24.555	26.3756	24.7419	23.7862	22.7626	31.4768	25.7885	26.5448	24.3569	28.5826
AADAT	0.478553	0.971647	0.779718	0.432242	0.739459	1.11872	0.788521	0.887984	0.795574	0.74773	0.978716	0.458758	1.10652	0.412824	0.957817	0.690281	1.26456	0.366577	0.734143	0.394124	0.885095	0.851728	0.411984	0.921223	2.54161	1.19006	0.703914	0.753658	0.218033	0.426125	0.771509	0.462666	0.259472	0.424266	0.888183	0.426413	0.575895	0.428919	0.411313	0.764728	0.586127	1.12379	0.61351	0.841828	0.60614	0.488984	0.688002	0.576277	0.530217
CYP24A1	0.0748693	1.05465	0.032132	0.176543	0.102944	0.3014	0.213403	0.946085	0.49894	0.246249	0.357831	0.212669	0.144488	0.834885	1.31965	0.557343	4.14587	1.20757	0.458535	0.582298	1.47914	0.211857	0.617578	0.378538	0.591806	1.20385	0.313407	0.388365	3.06374	0.211749	0.183401	0.151266	0.340414	0.151344	0.445464	0.874027	3.92876	0.380929	0.15268	0.530293	0.995239	0.176725	0.328284	0.469431	0.342554	0.415218	0.198389	0.336097	0.425611
PDK4	21.2348	9.69241	38.0169	2.70562	20.2889	3.49777	37.6531	2.08827	24.3569	4.63605	2.74775	1.31063	97.3344	24.3184	13.3805	2.04005	8.53613	2.5399	65.9838	5.10705	18.8429	9.76006	36.3218	2.94546	7.65392	44.1401	65.5545	10.4197	5.80775	12.23	9.52242	20.1397	11.3437	10.771	8.13848	2.26636	30.1679	7.28809	15.0869	10.4958	35.5639	6.49676	2.12965	12.4255	7.12051	2.26237	4.20738	3.42798	4.31458
ALKBH7	18.7124	16.4277	19.0849	18.5045	16.3851	14.7074	19.5417	19.5175	13.2059	21.3757	23.3716	21.2872	21.8178	17.1147	18.8246	15.0842	12.7447	10.8741	24.1457	26.6163	16.6326	12.6604	16.6618	14.9584	20.0574	15.7933	11.1839	21.0769	10.5234	19.3459	18.623	17.4068	16.8105	10.4288	13.7515	12.9931	13.7442	11.3559	15.5462	14.6905	13.874	14.0547	18.5045	19.3856	28.7851	21.6464	30.1439	12.4878	21.7696
EHHADH	1.14272	0.573905	0.450333	1.35642	0.828371	0.862395	0.560143	0.887984	0.81524	1.51171	0.796716	0.864798	0.720532	0.794554	0.612925	1.34996	0.734546	0.719139	0.517093	0.853136	0.885095	0.829167	0.771306	1.43523	0.713498	0.739653	0.666239	0.930895	1.27435	0.893261	1.20419	0.755629	0.948215	1.04595	1.03561	0.463451	0.717655	0.594826	1.03874	0.610769	0.768046	0.761471	1.39958	0.837475	0.568685	1.39627	0.77522	1.5328	1.1162
ALDH9A1	19.4148	16.843	12.6042	17.4927	17.9465	14.4339	9.99221	15.0812	17.3629	27.5341	29.5819	19.0054	10.6713	24.8818	19.2202	20.1036	17.2581	13.0307	13.3759	11.7171	19.904	21.3407	26.6725	25.9819	18.0338	14.1539	13.5133	21.4523	18.834	13.8541	18.0453	16.7526	10.352	22.5076	20.779	11.1941	14.2381	14.0116	24.9808	16.6834	17.2124	18.9214	18.4649	19.3079	14.6704	23.2036	18.8891	27.2867	18.8059
CES1	7.68111	9.54559	19.8228	2.80904	13.8169	12.2709	10.0383	9.62341	4.8498	6.92433	7.51631	2.27783	4.59881	2.80439	7.4094	2.78358	14.3267	3.11157	20.3528	13.3922	8.30404	3.64043	7.94587	4.56373	10.695	3.53085	6.19326	3.34545	2.01347	2.25841	10.1324	5.29171	2.46685	4.60362	5.34537	1.77976	1.84063	3.27154	3.15977	6.02365	2.1185	5.71273	5.1912	8.85908	4.56908	7.12135	11.5133	4.27049	2.46407
GHSR	0	0	0	0	0	0.0216217	0	0	0	0	0	0	0	0	0	0	0	0	0	0	0	0	0	0	0	0	0	0	0	0	0	0	0	0	0	0	0	0	0	0	0	0	0	0	0	0	0	0	0
GGT5	9.11926	7.56581	18.1046	2.54772	38.0804	7.44362	11.8095	9.07124	5.64507	8.4119	9.26065	2.62823	25.2353	6.95661	13.3016	3.61388	5.39881	2.45763	15.1517	15.2148	7.33119	4.33236	14.6648	4.33564	8.3763	10.0514	8.28184	6.74455	7.13568	2.95708	10.4914	11.2965	4.09451	2.79285	3.40203	4.16327	3.79354	5.90605	4.63748	6.3283	5.51412	9.20995	5.42579	7.05968	7.71206	9.06738	12.9212	3.24294	5.73165
INSIG1	7.09475	13.1644	5.2039	12.2765	9.92985	14.8251	4.20163	18.066	4.79928	28.4088	33.3668	4.06377	8.41402	23.9412	14.1514	6.39637	14.9265	4.97821	5.96007	4.36742	4.99174	7.26765	30.9271	4.60746	7.98732	16.4735	4.82349	9.71513	5.86349	6.89977	9.76142	13.7661	6.36306	14.2299	33.7149	8.83013	7.50821	5.96799	14.7686	10.2357	11.0259	10.4564	9.32763	5.40779	5.8275	5.52546	3.91306	3.0016	4.51456
CYP3A4	1.66073	0.453948	0.659409	0.572256	0.458535	0.6543	1.205	0.170463	0.459586	0.626871	0.336245	0.595596	1.07149	0.412824	0.2639	0.345985	0.378497	0.588549	0.577172	0.684214	0.634233	0.52023	1.13853	0.368976	0.0797929	0.805876	1.64088	1.30656	0.632252	1.17694	0.696877	0.827193	1.35777	0.40238	0.275685	0.238821	0.262595	0.930895	0.680471	0.691376	0.510834	0.599649	0.689973	0.762638	0.586628	1.15021	0.71541	0.543765	0.929446
APOC1	6.31711	12.1552	4.77443	18.8656	5.6348	21.5863	3.12776	12.1075	6.23295	40.7709	84.7809	3.54665	16.7856	39.0279	41.258	10.6983	37.5143	14.246	6.31349	4.27141	11.8568	3.52856	65.5545	13.7096	24.499	27.514	3.85923	47.4389	2.40217	8.07012	16.4029	11.9074	2.90278	24.3569	10.3091	6.36165	4.37526	7.18615	48.133	18.609	7.02614	33.8075	6.13818	23.6326	17.8204	3.09346	9.188	7.18527	20.2032
BAAT	0.0482997	0.0833559	0	0.0605975	0.0275071	0.012339	0	0.0316082	0.0179266	0.0310828	0.0171843	0.081294	0.0466342	0	0	0.0221568	0.023552	0.0706476	0.0315957	0	0.0399895	0	0.0173717	0.0187735	0.00847536	0.0139623	0.0469875	0.0237986	0.0286695	0	0.0150942	0.0521174	0.0490412	0	0.0219356	0.0490282	0	0	0	0.028313	0	0.00728682	0.0443855	0	0	0.0133597	0	0.0426184	0
SLC27A5	4.5007	2.31347	2.66116	3.54704	3.75577	2.85101	4.09022	3.50707	2.52532	3.94979	4.40874	4.92294	2.972	2.36949	6.23432	3.92001	1.46013	2.47326	4.2732	8.75495	2.83683	3.12409	2.94251	2.46825	2.9445	2.56318	3.39148	4.0327	4.09451	4.88198	2.59157	3.17778	3.94724	2.89021	3.33332	2.24388	2.58006	3.26031	3.12744	4.03484	2.55372	2.09813	2.54192	3.8817	3.81472	3.84647	4.60216	4.48126	3.12146
ACADS	3.83446	3.46468	5.65072	3.0811	6.63988	3.72262	5.94108	5.41591	3.31122	3.8301	6.05229	3.44297	11.8245	5.01591	5.67063	3.90298	3.58195	3.21596	5.82303	4.73192	4.58315	4.48697	5.66312	3.90769	6.10354	4.40122	3.89812	4.92875	2.49982	4.98959	4.04517	3.79434	3.91143	3.38165	3.69551	3.00647	3.681	3.09484	3.68136	4.63554	4.68359	3.89267	4.12617	4.03484	5.89479	4.67723	5.65646	3.01373	3.36806
ACSL4	2.44088	2.40382	2.4565	2.55313	2.56699	2.31291	2.39616	2.07981	2.42748	3.05534	1.85961	1.20709	5.39243	3.62738	3.6212	1.61666	3.60898	3.25901	3.55796	1.60574	3.89224	1.81603	3.27154	2.56064	3.17205	3.04675	2.82805	2.69384	5.80247	2.21705	4.30267	3.37451	2.88954	2.27996	1.88933	2.59014	7.6328	2.83928	2.24516	2.04171	3.65583	2.4261	2.08365	2.3242	1.45168	1.99474	2.18439	1.91923	1.92305
ACSM2B	0.161028	0.0358822	0	0.0929065	0.102944	0.0399004	0.119778	0.0386458	0.0179266	0.0132336	0	0	0.0541184	0.0544118	0.0308074	0.120944	0.023552	0.0392295	0.111416	0.157397	0.0464249	0.0496201	0.224885	0.0436098	0.250325	0.0078958	0	0.038481	0	0	0	0.0155225	0.0957918	0.127557	0	0.0937737	0.22723	0.0502653	0.0543101	0.028313	0.112189	0.302913	0.105053	0.0217279	0.0945656	0.108889	0.171708	0	0.0323097
ECI2	6.22015	6.20709	8.35446	6.68388	8.79004	6.9372	5.33178	9.35324	7.39097	7.05725	11.9823	6.24633	15.2632	9.73901	8.26849	7.82005	7.44362	5.37507	8.23811	4.84159	7.61337	7.09788	11.3188	7.03199	9.7587	9.47694	4.15796	8.56611	5.80775	3.41532	9.83073	6.94792	5.16925	6.76617	8.45273	4.24371	5.67627	5.02809	7.55753	8.07607	5.93659	9.4381	7.08818	9.81597	7.50734	7.7823	8.2643	6.53691	8.57381
EPHX2	12.928	11.1856	9.33801	10.967	6.53304	13	9.05062	9.65662	14.141	10.2459	10.4641	17.8287	2.95489	6.2245	7.94884	17.6871	7.55846	9.4648	10.2688	9.59366	12.8658	18.7603	8.39146	12.5766	14.209	10.0084	15.2452	14.0621	9.21841	10.749	10.4914	8.08343	10.9751	20.8576	11.3365	6.63837	7.38467	8.87041	15.385	8.8487	17.5493	11.9168	20.2889	14.9443	20.0161	20.1295	10.2237	19.689	17.9008
MLYCD	1.08297	0.549725	1.02868	1.09689	1.01637	0.768992	1.31849	0.95804	0.770504	0.79045	1.42356	1.11398	1.00593	0.864351	1.25182	0.930895	0.824738	0.782905	1.24743	1.42911	1.07236	0.948681	1.16689	0.794156	0.767397	0.955785	1.32545	1.3113	0.847459	1.0483	0.688876	0.902472	0.961915	0.805088	0.718059	0.749018	0.876989	0.930895	0.953793	0.839369	0.888749	0.622818	1.1151	0.891967	1.60223	0.773009	0.935411	0.984204	0.952587
ELOVL4	13.2434	6.03381	5.87166	14.1857	3.87097	9.03079	8.26212	9.18323	9.5624	10.1222	8.99146	5.73616	2.70082	5.99904	5.51286	10.6419	8.7051	8.65788	6.91687	6.69759	9.91751	8.96059	16.4207	9.46613	1.15997	5.95277	10.4914	17.1625	5.83188	13.8991	8.51758	11.4768	15.3696	12.139	13.0863	13.5832	13.2434	10.5626	13.8865	9.71129	9.43672	7.7823	9.86386	7.52539	5.70765	12.1286	6.07095	12.5066	12.9622
BLVRB	20.5896	22.0423	27.1779	20.4807	20.8009	18.0338	21.3227	25.5736	17.6555	27.2203	29.5588	24.3105	18.2717	35.1384	24.5313	24.9306	18.7692	22.2931	29.6061	26.7101	27.7939	19.7266	25.5233	19.0755	17.9505	12.9103	11.4768	27.1566	22.5338	15.1192	28.9399	24.8818	16.9284	23.779	27.1173	18.2803	22.6027	16.95	24.499	23.4587	23.91	18.609	24.8978	28.2815	30.8251	22.2364	28.6733	19.7922	29.9425
SDHA	16.4596	15.3135	26.0625	16.4311	20.6443	13.8087	22.9409	21.2065	14.2381	17.6913	23.0018	21.5245	17.3239	32.3667	19.7213	15.9173	15.1458	15.3535	16.8284	16.1552	16.3665	18.0171	21.4057	15.3997	23.4142	16.1588	13.8791	21.544	21.1831	12.3094	16.0205	19.1137	16.5186	19.3805	18.066	16.3043	15.0496	16.8544	12.2594	20.5133	18.5222	16.8391	18.7348	18.6902	14.3749	18.0578	19.3856	15.0611	15.8001
CYP1B1	0.754043	2.42525	1.9217	1.54136	5.21397	1.91634	1.1398	2.21447	0.942355	1.66668	1.04775	1.12685	4.24288	2.45763	4.23767	1.09573	2.60937	1.28483	1.75497	0.483032	1.75007	1.29149	2.44451	1.82843	6.68611	2.06572	0.553884	2.03863	1.67318	0.953653	2.2056	1.78362	0.398067	1.40366	0.933974	1.4692	4.07286	1.38349	2.16236	2.5242	1.31817	3.69707	1.924	2.5907	0.880151	1.29432	1.40141	0.73753	0.784922
CYP4B1	11.2416	5.70328	83.564	8.13949	41.9738	5.55922	38.5053	1.19172	8.23113	7.48011	3.85464	5.35862	5.5284	5.51996	10.546	7.3856	2.2924	3.91594	50.0575	12.23	9.88767	3.38819	36.8974	3.00023	1.65644	15.9761	14.3375	3.8847	10.7618	5.50752	15.474	16.8507	7.61435	6.25055	4.76739	3.56503	9.57346	5.48775	6.78484	1.53928	7.76434	4.35653	3.26064	17.2973	16.0614	8.86806	7.44455	9.01164	8.39146
CPT2	3.12644	2.96287	2.7707	2.46101	2.37437	2.58566	2.32791	2.10633	1.94123	3.08078	3.91185	3.11799	2.71278	3.17778	2.77592	3.04572	2.00123	2.47326	2.36867	2.37059	3.21879	2.13516	5.09022	2.35056	1.58417	3.21426	2.04934	4.4738	2.49611	2.05347	3.60667	1.92587	2.70829	2.37546	1.82549	2.05612	1.78861	2.73161	3.41199	3.6829	3.09241	2.05686	2.97942	3.09548	4.48745	2.97651	2.89999	2.94188	3.20722
PRKAG1	14.4012	9.72437	12.0373	15.7249	12.2867	13.4397	11.64	16.3112	14.0244	17.3433	13.7072	14.5851	13.3365	13.4682	13.9529	15.7032	11.853	12.9847	12.3768	13.3016	14.8544	13.3087	12.5681	16.8655	11.4949	11.4214	12.5216	17.2382	18.4044	14.0846	16.7455	11.5987	12.5171	14.3535	13.4992	14.522	12.2379	12.0996	13.4204	14.1802	12.641	12.4447	14.7627	13.1761	15.1547	13.2573	17.0963	15.4026	14.3589
IVD	2.51166	4.55282	5.81918	2.29573	7.12382	4.62647	4.04693	4.76642	3.6856	5.9515	6.20364	2.35001	7.0051	5.60848	4.84832	2.74599	3.76173	2.71822	3.7144	2.95834	3.29485	3.49259	4.04951	3.3597	6.01901	6.97683	2.04934	4.19675	1.91222	2.67281	5.29342	4.21183	1.67648	3.6829	3.49372	2.40274	1.91852	2.43292	4.03009	3.26758	3.61701	5.50509	2.40733	6.42732	3.89431	2.98588	4.03908	2.18994	2.11266
CREM	3.26169	4.13847	2.69779	4.01677	3.4323	3.8931	2.24779	4.71361	4.75893	3.46285	3.79555	2.27418	6.68761	3.04368	3.7838	3.042	5.54649	3.76852	3.91306	4.54759	4.05306	3.58961	3.56886	3.97112	5.1687	3.10609	2.88501	3.77215	3.70961	2.40494	2.91544	3.64493	3.02305	3.71904	3.44188	4.32968	3.958	2.74842	3.15977	3.65545	4.43294	4.92347	4.01129	4.55089	3.52893	1.97679	3.6833	3.09865	3.01208
NSDHL	6.05504	5.13749	4.24079	6.45258	5.07589	7.68111	4.45069	6.868	3.51108	9.21378	14.1934	5.6109	4.02013	7.20526	7.22128	9.78578	5.15833	4.25879	5.16055	7.0923	6.12857	5.13697	13.8964	5.28716	4.59192	6.40443	3.8864	9.0128	4.96041	4.12742	7.11378	6.24345	4.86163	5.52423	5.28657	9.78986	4.37157	4.44694	7.58624	6.91039	4.13276	4.25606	7.3831	5.22308	9.00697	5.95678	5.75254	5.74873	6.56644
PSME1	38.06	33.97	35.3886	55.2024	42.2863	41.0146	23.0284	46.2379	47.3715	40.107	35.5987	40.0168	44.969	36.0534	42.6225	50.3627	40.7206	34.2268	30.2655	34.2587	44.6721	36.1845	32.7052	42.2863	45.533	25.7982	28.1708	44.9085	52.6372	31.5048	37.5337	31.189	32.6173	40.2019	49.8303	29.143	36.3972	30.3742	39.2021	41.0651	37.5337	40.4831	52.7654	42.919	47.2351	42.8095	50.0575	42.3389	41.6709
THNSL2	2.79314	0.655295	7.62922	2.21471	6.04952	5.59926	3.63272	8.55513	2.51028	4.6435	3.13178	4.66069	3.88044	3.96182	6.79569	2.00555	2.71278	3.67047	5.53505	6.32194	5.34187	7.00674	6.55967	2.04219	4.17528	2.46967	3.65119	5.19451	0.464544	5.63243	7.33997	2.7502	4.74375	0.41894	6.00739	3.24918	1.11811	2.3287	3.57688	5.06783	5.68147	3.29413	5.98662	3.46838	0.581683	5.9801	0.521413	2.75845	3.07201
METAP1	8.7133	7.49667	6.05763	7.80394	5.41769	7.23363	6.09808	6.55157	6.83084	11.3893	6.6475	7.22563	7.45327	8.15732	7.12382	9.16118	7.32401	6.51215	5.36731	5.6305	5.93533	7.08898	7.61045	11.4288	8.03356	8.72108	7.61337	10.2077	9.73493	6.6264	8.42469	6.58055	6.22943	7.98634	6.97854	8.22169	11.6577	7.83884	7.54423	7.72874	8.1965	9.48214	6.17544	6.5255	6.27874	6.73362	5.99248	8.3774	7.24237
ACOX3	6.00367	5.44251	4.49833	4.69237	3.81229	4.29315	6.57603	5.95678	5.51586	6.53079	7.4399	5.71891	4.65036	5.78494	4.20115	5.03364	4.42151	4.39058	5.89542	6.70695	3.79066	5.73984	6.82529	4.27049	4.19102	5.64507	6.97038	9.88767	4.58599	6.18218	4.53706	5.11297	7.71486	5.57607	4.04994	5.31216	2.74387	5.51412	7.26765	7.61911	5.60352	4.28641	5.35232	4.76237	8.7584	7.64761	5.18069	5.75372	6.01901
GCDH	3.96894	3.65352	5.92001	2.71338	5.33595	3.44663	4.62114	4.12269	2.88343	3.81072	4.74951	3.56389	3.97977	3.84357	5.37921	3.96611	2.3287	2.48649	4.20025	4.20163	3.71904	3.46285	5.05378	2.28575	4.04951	4.97377	3.19055	5.17691	3.6837	3.34401	4.3725	4.34631	3.52704	3.15875	3.63231	3.49372	2.97815	4.16676	3.34401	2.32368	3.37696	3.30293	4.08059	4.36982	6.09556	3.70528	4.3487	3.79764	4.09967
PTGIS	1.57792	2.7086	4.43476	1.42447	5.50691	2.56558	2.74387	3.14709	1.28724	2.40549	2.89532	1.32593	2.93092	1.29279	4.73141	1.03507	2.05277	2.05806	4.76391	3.2924	3.39318	0.65099	3.08142	1.40109	1.38158	1.13223	1.31669	1.09717	2.14012	0.893261	1.99093	1.38795	0.682966	1.31227	1.99831	1.72017	3.56131	2.2202	1.04377	1.5353	1.52956	2.15224	1.71931	4.58224	2.44316	4.44881	8.63574	1.37132	1.90529
BCKDHB	2.72609	2.5425	2.96287	4.13276	3.11941	3.07799	2.43602	3.7968	2.87173	5.68147	4.83315	1.93045	4.07972	2.98432	2.15683	2.554	3.14952	2.75296	1.95738	2.11724	1.71385	2.76605	4.7024	2.59998	4.25283	3.5968	3.07135	3.36874	1.65751	2.29293	3.65002	3.73612	2.64703	3.05109	2.17746	2.43774	1.625	2.21251	3.783	2.44841	2.17921	3.01798	2.57919	3.38274	1.18752	2.62118	2.53188	2.86774	3.50374
AC098591.2	0	0.259432	0	0	0.181617	0.153422	0.385464	0	0.196424	0	0	0.332955	0	0	0	0.381599	0.209832	0	0.256222	0.638854	0.531158	0.325885	0.177586	0	0	0	0.235098	0.35886	0	0	0.195689	0	0	0	0	0	0.341225	0.198653	0	0.368762	0	0	0	0	0.266374	0.266628	0	0	0.425611
LTA4H	20.1557	13.9142	13.4251	13.9381	11.0858	13.9735	11.3242	9.87341	14.1616	19.7769	12.1248	15.767	12.5044	11.1543	13.0911	19.8634	13.0821	11.0424	10.7876	15.1753	19.429	11.9763	12.8356	13.779	12.7043	10.7618	13.0155	17.7999	23.5888	12.528	21.0542	13.3599	13.5808	15.8246	16.1757	11.13	21.0889	16.4802	16.0412	14.3296	18.8937	12.583	16.3921	13.7023	18.3874	15.4402	16.0884	20.2242	19.8788
HSP90AA1	69.6138	38.6863	35.9984	55.1081	51.1478	53.9719	45.4663	41.4132	56.6715	48.0689	37.8549	31.3579	38.1816	39.6989	62.6394	66.5541	86.0023	50.2113	43.2358	41.0146	72.4269	52.0412	48.4899	57.7034	59.6594	57.911	50.3627	56.4747	56.1702	55.97	48.4162	64.0564	66.4118	61.2916	68.0285	50.9442	125.373	52.1241	46.4302	38.7725	48.8536	47.3074	38.3103	56.4747	51.9626	39.8769	37.6959	55.2948	52.469
ZADH2	3.72175	3.41713	4.07755	3.743	4.07755	3.92083	3.23527	3.66897	4.2927	3.7919	3.79555	4.09022	3.39884	3.53617	4.52895	4.43336	3.43045	2.77225	4.62065	2.71077	4.29807	3.0055	3.58887	3.92706	3.94979	3.10168	3.97024	4.57852	4.71917	3.41857	3.88211	3.07135	3.84891	3.79596	4.0667	3.68638	3.44998	3.21946	4.35239	3.95885	4.5438	4.43148	4.22255	3.71241	4.64301	5.00896	2.88822	4.27647	4.65136
AVP	0	0.0591808	0	0	0.0532691	0.0399004	0	0	0.106828	0	0.148446	0	0.209005	0	0	0	0	0	0.0879033	0	1.24502	0	0.0499379	0	0	0	0	0.061882	0	0.0953568	0	0.0521174	0	0	0	0	0.12283	0.0727328	0	0.0627596	0	0	0	0	0	0	0	0	0.152466
SLC22A5	5.19773	3.69428	4.08363	2.87579	3.5107	1.97283	6.92913	2.51763	3.51108	3.82486	2.62269	3.72857	1.41095	4.27049	2.41531	2.73161	2.8794	4.73341	6.68611	5.48835	2.73915	3.4334	2.50976	3.68019	3.53464	4.16762	5.55922	3.44035	3.42866	7.48174	2.65209	5.20602	6.12857	2.96122	2.62853	3.10035	2.47601	6.59243	3.723	3.70602	4.17161	2.15224	3.38056	2.71338	3.13344	3.71557	3.10641	3.89561	3.3301
CBR1	36.2529	34.4906	17.7605	28.8175	17.4389	27.9312	18.6272	24.1994	33.0617	37.4949	31.7246	35.4224	11.2109	22.6309	18.6453	36.3598	22.4798	29.2123	16.4207	27.6378	29.3769	33.382	21.9572	36.1845	19.0658	18.9683	18.5045	25.1837	30.4595	19.8531	44.0272	31.988	33.1563	26.3265	24.8337	24.8337	13.5953	39.6545	21.2065	28.4088	24.0168	25.5233	34.0986	46.8325	26.6347	31.3971	31.6154	34.999	44.1401
ACSM5	0.858125	0.475812	1.80926	0.269897	1.37288	0.761471	1.47172	0.287264	0.754843	0.958914	1.14627	0.581084	2.53757	0.9406	1.21492	0.217589	0.303555	0.471685	1.29893	0.951554	1.26212	0.911293	0.681016	0.622107	0.545103	1.48531	1.32102	0.826225	0.67016	0.817345	2.09001	1.85544	1.53689	0.525221	0.148932	0.539545	0.22723	1.25375	1.00731	0.431617	1.92284	0.929446	0.425374	0.858897	0.955785	0.911192	0.79597	0.925769	1.39493
ABHD1	0	0.114289	0.16848	0.269897	0.336468	0.218115	0.248625	0.151794	0.404353	0.174401	0.141221	0.196296	0.137289	0.225675	0.629848	0.263055	0.155299	0.0908087	0.118889	0.0797499	0.612783	0.325885	0.184662	0.167498	0.472696	0.283722	0.0540763	0.29861	0.218033	0.153985	0.271688	0.23155	0.301904	0.187021	0.422902	0.282425	0.114242	0.0727328	0.255862	0.205241	0.454502	0.533139	0.320861	0.244292	0.412361	0.319173	0.39341	0.12207	0.0688291
ACSS2	17.159	11.1702	12.6365	13.355	14.5437	18.1405	16.6361	17.3313	13.4204	20.3528	32.061	13.8911	11.5477	33.2479	21.3227	16.1862	14.7918	10.1723	13.6881	16.1186	13.2251	13.7887	24.1697	11.4428	12.1805	19.7922	17.9425	21.9928	14.0547	14.8634	20.0521	16.3564	15.7608	19.7665	14.2517	16.6074	12.5259	22.3239	22.249	16.7638	18.1314	13.5473	10.4493	12.1267	19.1806	17.8204	12.7145	9.82405	12.7083
RAP1GDS1	5.12507	4.48172	3.73328	5.16055	3.47615	4.69786	3.58887	4.90163	4.15234	6.47807	4.24329	4.84783	4.73192	4.81466	4.24462	5.2758	4.82505	4.51502	3.14159	3.35477	4.39848	3.63001	4.5299	5.87426	3.91391	4.32101	4.5934	5.30545	5.83947	3.91716	4.41068	4.04046	4.5647	4.97108	4.61913	5.27236	5.75	4.88098	5.33003	4.45675	4.23399	4.64882	5.65517	3.94979	4.03954	4.49219	3.60975	6.62867	4.80069
SUCLG1	18.0494	18.6188	15.5527	21.7199	15.7836	18.9168	14.632	19.2883	18.5001	24.9482	23.1677	16.3043	17.8328	18.3782	18.4173	23.3716	18.259	14.632	14.8781	13.3506	18.7877	18.5001	22.1969	18.2893	22.7951	19.6291	15.4803	25.9376	15.65	12.8111	22.5144	16.789	17.1552	20.7451	18.9587	14.8338	14.6704	14.2865	18.066	17.1036	19.6038	16.9574	17.035	17.4655	19.0755	18.2893	19.1995	19.0011	21.8629
MIR548P	0	0	0	0	0	0	0	0	0	0	0	0	0	0	0	0	0	0	0	0	0	0	0	0	0	0	0	0	0	0	0	0	0	0	0	0	0	0	0	0	0	0	0	0	0	0	0	0	0
AQP7	0.858125	1.86888	4.75844	0.812372	6.25603	2.4859	3.01241	0.821909	2.39366	1.80289	0.894007	0.797129	23.8229	1.81897	3.41016	1.99974	1.26052	1.78322	6.33185	0.951554	5.42757	2.49699	2.64202	1.25058	1.81208	3.98187	3.51443	1.63533	9.61191	3.99655	3.21527	2.29573	7.93998	1.42623	1.5347	0.804564	1.08641	4.33798	5.49854	0.929088	10.5066	2.62733	1.05478	5.91872	1.18752	4.285	2.03189	1.07722	5.23179
ADIPOQ	0.0321812	1.30473	2.7401	0.0929065	5.5663	2.20815	1.05091	0.564618	0.0547243	2.51309	0.413762	0.188662	18.3343	0.527874	1.5513	0.0763677	0.309371	0.118841	3.29343	1.28429	2.37278	0.779901	5.58357	0.174149	0.272936	1.72857	0.14031	0.285999	0.0360955	0.503075	8.38406	2.54132	0.189975	0.471743	0.125611	0.202398	0.167309	1.28108	0.9322	0.198822	0.659878	0.249013	0.157019	0.909988	0	3.76092	0.146045	0	0.0394588
[truncated: 206 more columns]

## Sheet: FAM-related geneset
AACS
PPARD
ACSM6
HACD1
FH
GAPDHS
ABCD3
EDN1
ECHS1
PDHA1
DHCR24
PPT2
ACOT6
NBN
DECR1
EIF6
ACOT12
GSTA1
PRKAA2
GGT1
HSD17B10
PAM
WDTC1
PRKAR2B
ACSS1
ANXA1
PLA2G3
HMGCS2
SLC27A6
INS
TRIB3
PLA2G2F
AASDH
REEP6
ACOT1
RGN
MIR33A
ALOX12
ALOXE3
PON3
ABHD5
ECHDC1
MID1IP1
PEX2
H2AZ1
OSTC
UROD
NDUFAB1
PNPLA3
PPARA
CD1D
MGLL
PM20D1
ACADM
ALOX15B
ERP29
ALOX5
FADS1
LEP
PTGDS
ECH1
MAPKAPK2
FASN
ACOT13
ELOVL5
PRDX6
CYP1A2
CYP4F22
HACL1
CYP2F1
ACADSB
BRCA1
CYP2D6
FAAH2
ACAD9
RXRA
ACSM3
GSTM1
MIR766
UGDH
CYP2C19
ACSL3
CYP2S1
MIR132
LIAS
CA4
THEM5
ACSBG2
ABCD4
NR1H3
ACACA
HSD17B3
CYP2U1
HACD3
ALOX5AP
LYPLA1
ACAT1
PLA2G1B
HIBCH
PLA2G5
OXSM
FABP1
CES2
ELOVL3
ALDH3A2
ETFDH
BLVRA
AKT2
MDH1
HTD2
MIR204
SLC27A3
APOC3
APPL2
GPAT4
HCCS
ACOT11
CYP4F2
LPGAT1
ANGPTL3
FADS2B
LGALS1
ERFE
MAOA
SLC25A1
CBR3
ACSBG1
SLC25A17
ALDH2
ACSM2A
SGPL1
C3
VNN1
CYP2C18
PON1
ALDH3A1
PLA2G15
ACSM1
NTHL1
ACSM4
PTGR1
NAAA
CYP2D7
ADH5
ACBD6
DBI
FABP5
LPIN2
ACBD5
PDP2
FADS3
MMAA
SCP2
ACOX1
ABHD2
CD36
HAO1
PIBF1
XIST
ACAT2
HADH
NUDT19
SLC22A13
ERLIN2
IDI1
HSD17B11
HSD17B4
GPD1
D2HGDH
GLUL
DEGS1
CD74
PCK2
LIPG
ELOVL6
NUDT7
EPHX1
ALAD
GSTM4
SLC27A4
AVPR1A
ELOVL2
IRS1
ABAT
CAV1
ALDH1A1
CYP1A1
DGAT2
ACSL1
ABHD3
MAPK3
PTPRG
BDH2
NCOR1
DPYD
PTGES3
PLA2G4F
HMGCL
ACOT7
SIRT4
ABCD1
ACAA1
QKI
CA2
ACADL
CRYZ
PDP1
PTGES
SLC25A20
MMUT
GIP
SCD5
PPARG
ALOX15
TECR
CYP4F8
ADH4
CBR4
AWAT1
ACAD10
CEL
PTS
TP53INP2
AKR1C2
UBE2L6
PCCB
PRKAA1
GSTP1
FADS2
ADH1A
LIPH
CYP4F3
CYP7A1
APOC2
PEDS1
ASAH2
MIR96
HADHB
CROT
SRD5A2
ASAH1
INMT
ADSL
ERLIN1
XBP1
MIR182
GPAM
ACSF3
ADTRP
CNR1
LPIN3
ALOX12B
PLIN5
IDH3G
BPHL
ELOVL7
ACO2
S100A10
ODC1
GLYATL2
MSMO1
ADIPOR1
CYP4V2
ABCD2
CYP4A22
ACAD11
DPEP1
ACBD4
HSPH1
ACSF2
PTGES2
FAAH
ENO3
LIPI
PCCA
MTOR
PCBD1
SDHC
ACOT2
CYP2A6
PPARGC1A
ETFA
CYP2C8
PANK2
MAPK14
AOC3
FABP3
SOX9
SLC27A1
ILVBL
YWHAH
HAO2
DPEP2
ALDH6A1
TH
ACOXL
MFSD2A
PRKAB2
FA2H
PLA2G4D
PDK1
ELOVL1
ADH7
DLST
APOA5
SLC45A3
ETFBKMT
ADH1B
AKR1C1
DAGLA
PLA2G4A
DLD
LPL
AKR1C4
NCAPH2
LIPC
CPOX
GSTZ1
GPD2
ACSL6
UGT1A8
PDPR
PECR
LDHA
TYRP1
SCD
PEX13
ADIPOR2
AKT1
ACACB
NR1H2
TNFRSF1A
ECHDC2
CPT1B
PDK2
ACADVL
PTGR2
PEX7
PLA2G4C
CRYL1
GNPAT
ABCB11
HSD17B12
TBXAS1
ETFB
SERINC1
ALDH1B1
HADHA
CYP2B6
DPEP3
IDH1
ENO2
ACBD7
PTGS2
SDHD
HSD17B8
PRKAB1
PON2
KMT5A
EDN2
DAGLB
PCK1
OLAH
HPGDS
CIDEA
MIF
MLXIPL
PCTP
ADH1C
SIRT1
ABCC1
SLC27A2
CYP2C9
IL1B
BMPR1B
TECRL
GAD2
LTC4S
CYP2A7
IL4I1
MORC2
CYP2E1
ADH6
ACOT4
AIG1
GRHPR
APOA4
GABARAPL1
ACLY
HMGCS1
CYP4F12
TDO2
SMS
AKR1C3
PRXL2B
GPX4
CPT1C
IRS2
ECHDC3
CPT1A
PTGS1
CEACAM1
SREBF1
SUCLG2
CYP2A13
ACOT9
UCP3
GPX2
CYP2G1P
ALDH7A1
PRKAG3
RDH16
APOA1
CYP8B1
PER2
THEM4
HSDL2
LPIN1
HSD17B7
ACSL5
LYPLA2
HACD4
PLP1
TYSND1
MDH2
G0S2
CRAT
HPGD
PLA2G4B
GPX1
MECR
PDK3
APEX1
AMACR
ACOX2
THRSP
CYP4A11
PRKAG2
GPAT2
GSTM2
CYP4F11
NR4A3
PDHB
DECR2
PPT1
ECI1
DHODH
PNPLA8
PHYH
RETSAT
FABP2
ACAA2
FMO1
TREX1
ME1
AOAH
CA6
MCAT
LONP2
SESN2
UROS
SCAP
MCEE
ACOT8
CYP2J2
MIR30C1
ALDOA
RDH11
HACD2
TWIST1
ASAH2B
AUH
ATP6V1B1
PLAA
CCDC58
SUCLA2
PLA2G10
IDH3B
AADAT
CYP24A1
PDK4
ALKBH7
EHHADH
ALDH9A1
FADS6
CES1
GHSR
GGT5
INSIG1
CYP3A4
APOC1
BAAT
SLC27A5
ACADS
ACSL4
ACSM2B
ECI2
EPHX2
MLYCD
ELOVL4
BLVRB
SDHA
CYP1B1
CYP4B1
CPT2
PRKAG1
IVD
CREM
NSDHL
PSME1
THNSL2
METAP1
ACOX3
GCDH
PTGIS
BCKDHB
AC098591.2
LTA4H
HSP90AA1
ZADH2
AVP
SLC22A5
CBR1
ACSM5
ABHD1
ACSS2
RAP1GDS1
SUCLG1
MIR548P
AQP7
ADIPOQ

## Sheet: TCGA Differential FAM genes
gene	conMean	treatMean	logFC	pValue	fdr
AACS	15.8786	2.04703	-2.95547	1.70918e-102	3.44969e-101
HACD1	1.59695	4.27666	1.42117	5.93509e-38	9.56836e-38
FH	11.1223	31.2803	1.4918	1.584e-97	1.08802e-96
GAPDHS	0.879457	8.31192	3.2405	3.18167e-33	4.88779e-33
EDN1	3.60677	0.885715	-2.02579	2.95107e-86	1.00908e-85
ECHS1	17.4429	44.9953	1.36713	2.22942e-101	2.78022e-100
PDHA1	30.6066	13.7194	-1.15763	2.94287e-92	1.32742e-91
NBN	2.74302	7.68266	1.48584	8.31796e-89	3.23561e-88
HSD17B10	23.8558	54.7606	1.1988	6.90566e-98	5.04828e-97
PAM	18.4097	8.25521	-1.15709	2.41001e-57	5.00903e-57
PRKAR2B	1.43399	3.99514	1.47821	2.1143e-62	4.84574e-62
PLA2G3	3.61804	0.295611	-3.61344	2.39173e-94	1.26762e-93
HMGCS2	4.35004	0.0970869	-5.48561	1.37235e-104	9.69792e-103
TRIB3	3.58099	16.3341	2.18946	1.06634e-89	4.30598e-89
PLA2G2F	4.76323	0.110021	-5.4361	2.09601e-105	1.77742e-103
REEP6	3.11788	7.09123	1.18547	3.95374e-21	5.23871e-21
ALOX12	5.52003	0.950089	-2.53854	4.34134e-88	1.57327e-87
ALOXE3	18.7967	0.416205	-5.49704	3.14624e-100	3.10234e-99
PON3	3.08198	0.398559	-2.95099	4.78026e-89	1.89424e-88
ABHD5	11.4766	3.82693	-1.58443	6.84698e-99	5.80624e-98
OSTC	13.4235	41.1444	1.61594	1.55772e-94	8.4676e-94
CD1D	0.217435	1.30648	2.58703	1.27818e-85	4.26733e-85
PM20D1	9.83161	0.452379	-4.44182	2.50393e-73	6.67716e-73
ALOX15B	11.4061	1.43692	-2.98875	1.38659e-72	3.62909e-72
ELOVL5	9.52174	22.2216	1.22267	1.18755e-63	2.79735e-63
CYP4F22	12.909	0.988806	-3.70654	2.60543e-93	1.22745e-92
BRCA1	0.949569	2.88816	1.6048	2.45984e-84	8.02286e-84
CYP2D6	1.2764	0.374195	-1.77022	1.18028e-88	4.46821e-88
FAAH2	5.14469	0.393693	-3.70794	2.22356e-101	2.78022e-100
ACAD9	18.7693	8.70152	-1.10904	2.91103e-82	9.1428e-82
RXRA	19.6539	5.9441	-1.72529	9.92745e-95	5.46655e-94
ACSM3	2.85891	0.296912	-3.26736	9.3407e-96	5.73979e-95
GSTM1	17.4218	2.6927	-2.69377	4.49431e-12	5.32287e-12
UGDH	3.15394	10.1692	1.68898	1.73047e-90	7.41131e-90
ACSL3	8.01402	24.419	1.60741	1.90907e-73	5.12309e-73
CA4	1.73011	0.244839	-2.82096	1.6209e-76	4.49189e-76
THEM5	33.117	2.18581	-3.92133	2.07794e-93	1.0127e-92
ABCD4	11.9283	3.6866	-1.69402	4.27737e-103	1.36293e-101
CYP2U1	0.753287	4.98204	2.72546	1.81729e-95	1.07018e-94
HACD3	5.46528	16.1803	1.56587	1.41666e-95	8.58091e-95
ALOX5AP	2.44316	5.33061	1.12555	4.73902e-19	6.18259e-19
PLA2G1B	1.47381	0.233035	-2.66093	4.21553e-08	4.79192e-08
ELOVL3	7.53258	0.890777	-3.08001	2.92837e-45	5.00657e-45
ALDH3A2	40.2188	7.30064	-2.46178	2.59504e-101	3.14371e-100
ETFDH	8.73904	3.32436	-1.3944	3.17311e-99	2.80291e-98
BLVRA	8.92189	20.3298	1.18817	1.82189e-72	4.73914e-72
AKT2	21.1126	8.56964	-1.3008	5.8708e-99	5.08004e-98
HTD2	1.5033	0.0446888	-5.07208	3.70923e-103	1.31059e-101
APPL2	17.7092	7.34574	-1.26952	8.44137e-94	4.31222e-93
LPGAT1	1.60624	8.85891	2.46344	6.19857e-102	9.73406e-101
LGALS1	97.1243	550.062	2.50169	2.91554e-79	8.58464e-79
ERFE	0.0864786	0.973605	3.49292	2.7634e-59	5.91758e-59
MAOA	11.9281	1.39462	-3.09642	1.55217e-97	1.08802e-96
SLC25A1	14.1923	35.1946	1.31025	1.28773e-79	3.81818e-79
CBR3	5.45805	12.5588	1.20224	2.64102e-53	5.02149e-53
ACSBG1	12.4761	0.835272	-3.90078	1.22886e-87	4.34197e-87
ALDH2	45.2898	3.40668	-3.73275	1.59683e-103	8.46321e-102
C3	51.3321	17.3428	-1.56552	2.38865e-54	4.66722e-54
CYP2C18	1.37283	0.0837345	-4.03519	1.66148e-98	1.32918e-97
ALDH3A1	10.5569	0.603898	-4.12774	1.44253e-96	9.26719e-96
PLA2G15	4.20035	9.41918	1.16509	1.4501e-73	3.91619e-73
CYP2D7	2.16919	0.414467	-2.38783	7.82021e-99	6.50151e-98
DBI	91.3029	37.3239	-1.29056	8.36587e-93	3.85557e-92
FABP5	92.627	15.3744	-2.5909	1.75357e-92	7.99477e-92
LPIN2	1.32093	6.51075	2.30127	1.36583e-102	3.04797e-101
PDP2	0.858924	2.4056	1.48579	2.5702e-95	1.49283e-94
SCP2	21.1158	7.69606	-1.45613	1.47494e-100	1.54459e-99
ABHD2	2.73258	15.6599	2.51874	4.22401e-97	2.79841e-96
CD36	9.92777	3.10043	-1.679	2.49327e-53	4.76191e-53
XIST	15.9934	1.15863	-3.78699	2.17387e-29	3.13511e-29
NUDT19	2.7379	7.04772	1.36408	4.31307e-98	3.26561e-97
HSD17B11	5.06519	18.6035	1.87689	1.53502e-93	7.65705e-93
HSD17B4	36.0128	7.82461	-2.20242	2.84551e-103	1.16017e-101
GPD1	4.31909	0.787721	-2.45497	1.04211e-57	2.17662e-57
D2HGDH	16.2468	3.48008	-2.22296	7.11205e-101	8.15003e-100
GLUL	102.329	30.5507	-1.74394	4.20081e-74	1.14912e-73
DEGS1	82.47	30.9962	-1.41178	4.11518e-86	1.39587e-85
CD74	116.183	691.542	2.57342	8.50386e-34	1.31593e-33
LIPG	1.09686	0.304864	-1.84714	2.95877e-56	6.03133e-56
NUDT7	2.86069	1.06033	-1.43185	1.61752e-90	6.99824e-90
EPHX1	18.6168	42.5686	1.19318	1.93953e-06	2.14716e-06
ELOVL2	0.115775	10.7033	6.53059	1.13744e-96	7.4196e-96
ALDH1A1	4.586	23.1295	2.33442	9.57198e-30	1.38516e-29
CYP1A1	2.82292	1.02815	-1.45713	1.40161e-10	1.64166e-10
DGAT2	36.8339	1.61338	-4.51287	1.05434e-101	1.49014e-100
ACSL1	43.9651	10.0562	-2.12827	1.49359e-100	1.54459e-99
PTPRG	1.63078	4.92947	1.59587	1.82474e-56	3.73762e-56
BDH2	11.6991	5.74645	-1.02566	1.85029e-78	5.33689e-78
NCOR1	12.3823	5.76166	-1.10372	1.02005e-100	1.10898e-99
PLA2G4F	35.987	0.513423	-6.13118	3.97077e-102	6.47541e-101
ACOT7	7.78158	31.5446	2.01926	1.44133e-90	6.30025e-90
ABCD1	1.65572	20.5607	3.63436	1.40399e-101	1.86029e-100
ACAA1	13.7613	5.54646	-1.31098	4.21606e-100	4.06275e-99
CA2	11.3303	3.07134	-1.88325	6.37828e-79	1.8651e-78
PDP1	1.45576	8.45916	2.53875	2.12336e-100	2.14359e-99
PPARG	2.73283	1.13774	-1.26423	1.57699e-35	2.51369e-35
TECR	71.9997	19.7472	-1.86634	1.31318e-98	1.07074e-97
CYP4F8	16.7692	0.0205466	-9.6727	4.96122e-108	5.25889e-106
CEL	2.46505	0.241031	-3.35432	1.11706e-88	4.26695e-88
TP53INP2	3.85702	11.7622	1.6086	1.36834e-81	4.26599e-81
AKR1C2	11.1576	0.327047	-5.09239	2.82657e-102	4.79386e-101
UBE2L6	10.3263	34.5513	1.74242	9.66455e-59	2.03869e-58
GSTP1	126.795	259.538	1.03345	0.0070805	0.00741268
FADS2	25.5756	7.38387	-1.79232	0.0111778	0.0116734
LIPH	2.291	0.495967	-2.20766	7.12011e-81	2.18763e-80
APOC2	0.27577	1.35525	2.29702	1.79431e-09	2.08435e-09
ASAH1	25.8525	71.016	1.45784	8.7341e-45	1.48725e-44
XBP1	22.685	0	#NAME?	2.70045e-146	5.72495e-144
ACSF3	5.43637	2.6684	-1.02667	5.67722e-85	1.866e-84
ADTRP	5.52518	0.578842	-3.25478	6.37612e-100	5.87712e-99
LPIN3	15.1783	3.91165	-1.95616	7.59915e-98	5.46108e-97
ALOX12B	17.7011	0.924264	-4.25939	8.92478e-95	4.97909e-94
PLIN5	3.27325	0.121068	-4.75684	2.21453e-98	1.73881e-97
ELOVL7	5.73624	1.29884	-2.14288	8.65201e-89	3.33496e-88
ACO2	13.2121	27.847	1.07566	2.48622e-67	6.05838e-67
ODC1	8.56731	22.9074	1.4189	2.06587e-53	3.96348e-53
MSMO1	20.9246	10.1547	-1.04305	1.35571e-50	2.47768e-50
CYP4V2	1.48998	4.43144	1.57248	1.55689e-71	3.97664e-71
ACAD11	6.79254	0.223773	-4.92384	9.81788e-103	2.77519e-101
DPEP1	0.992196	0.490785	-1.01553	3.30468e-06	3.64892e-06
HSPH1	9.1975	19.8702	1.1113	9.43592e-57	1.94215e-56
ACSF2	22.1036	3.79739	-2.5412	5.53194e-100	5.21231e-99
FAAH	5.99357	1.41526	-2.08235	2.42997e-96	1.51516e-95
SDHC	30.6583	6.19386	-2.30737	2.6361e-103	1.16017e-101
AOC3	6.24383	2.93022	-1.09142	3.33127e-41	5.51741e-41
FABP3	3.0322	11.3511	1.90439	2.83613e-61	6.43059e-61
YWHAH	15.203	42.3728	1.47878	4.7414e-98	3.52693e-97
HAO2	1.65068	0.334535	-2.30283	3.54535e-28	5.04439e-28
MFSD2A	37.3772	2.34551	-3.99419	2.58171e-98	1.99026e-97
FA2H	2.81134	0.296207	-3.24658	2.12509e-94	1.14056e-93
PLA2G4D	5.71376	0.420291	-3.76498	1.62588e-93	8.01598e-93
PDK1	4.95144	1.73126	-1.51603	1.39659e-82	4.41906e-82
ELOVL1	63.3926	29.0828	-1.12415	9.70595e-78	2.74355e-77
SLC45A3	0.867608	2.11474	1.28537	4.94692e-50	9.00212e-50
ADH1B	36.3441	0.564661	-6.00819	2.32638e-102	4.10994e-101
AKR1C1	12.6214	0.423099	-4.89873	1.30158e-101	1.78022e-100
DAGLA	0.416875	3.86518	3.21285	4.64005e-95	2.62318e-94
PLA2G4A	2.17312	5.89136	1.43883	5.87121e-33	8.95464e-33
LPL	3.12051	10.6669	1.77328	4.32541e-21	5.71332e-21
CPOX	3.26431	8.79291	1.42956	8.02857e-89	3.15196e-88
GSTZ1	6.84758	3.17672	-1.10806	3.41182e-71	8.61079e-71
GPD2	3.53165	8.03174	1.18537	2.85994e-78	8.19333e-78
SCD	8.55296	95.2221	3.4768	4.67349e-94	2.41654e-93
ADIPOR2	8.76388	20.3616	1.21621	1.39181e-88	5.22236e-88
ACACB	6.14243	1.77219	-1.79328	3.66718e-73	9.71803e-73
ECHDC2	42.198	1.64993	-4.67669	4.50025e-103	1.36293e-101
CPT1B	6.34664	0.630646	-3.33109	1.1386e-102	2.83321e-101
ACADVL	114.504	31.6391	-1.85562	7.08776e-102	1.07329e-100
CRYL1	4.63829	24.4543	2.39842	1.15258e-83	3.67438e-83
TBXAS1	0.951351	3.46359	1.86422	3.54331e-63	8.16503e-63
ETFB	21.2875	8.87773	-1.26174	4.33573e-91	1.91495e-90
SERINC1	19.9146	45.5411	1.19335	3.49594e-63	8.09987e-63
ALDH1B1	1.36626	12.3677	3.17828	1.51761e-88	5.64445e-88
DPEP3	0.0360202	2.97516	6.36802	1.80406e-16	2.2564e-16
ENO2	6.80916	26.0723	1.93697	2.59804e-47	4.57083e-47
KMT5A	11.3804	5.53937	-1.03875	1.73032e-95	1.03332e-94
EDN2	4.84075	0.18112	-4.74021	1.55053e-96	9.81234e-96
CIDEA	8.66214	0.542504	-3.99702	2.12083e-88	7.752e-88
MLXIPL	2.89888	0.280683	-3.36848	7.72206e-93	3.59797e-92
IL1B	0.546578	2.42882	2.15175	1.38494e-34	2.18295e-34
BMPR1B	0.2009	1.44729	2.84881	3.32289e-18	4.2437e-18
LTC4S	1.98887	0.0123132	-7.33561	1.60287e-109	2.2654e-107
IL4I1	0.361812	6.46207	4.15868	1.46264e-93	7.38284e-93
CYP2E1	4.07698	0.152465	-4.74095	7.71702e-102	1.12828e-100
ACOT4	0.336316	1.42921	2.08733	3.21358e-59	6.84702e-59
GRHPR	22.2997	9.28772	-1.26362	6.67464e-100	6.02138e-99
ACLY	8.49002	35.365	2.05848	1.78994e-102	3.44969e-101
HMGCS1	26.2689	8.10166	-1.69706	1.87934e-80	5.61154e-80
CYP4F12	19.1523	0.091988	-7.70186	1.05638e-103	6.39865e-102
TDO2	0.0868529	1.21543	3.80675	7.60117e-78	2.16302e-77
SMS	6.06904	39.4738	2.70136	1.51799e-102	3.21814e-101
AKR1C3	7.33133	0.859958	-3.09174	2.46296e-97	1.65761e-96
PRXL2B	3.1836	14.6654	2.20368	1.59097e-97	1.08802e-96
IRS2	4.13272	9.185	1.15219	1.60404e-47	2.8338e-47
PTGS1	16.3395	2.67472	-2.61091	7.67371e-87	2.66693e-86
CEACAM1	1.47018	13.7401	3.22432	6.28835e-61	1.41072e-60
SUCLG2	5.97029	13.6247	1.19035	9.27572e-86	3.12135e-85
GPX2	7.09472	0.940298	-2.91555	1.39633e-85	4.62534e-85
RDH16	1.20016	0.216289	-2.4722	9.05948e-88	3.22792e-87
PER2	5.05434	1.81138	-1.48043	7.07118e-81	2.18763e-80
THEM4	2.64948	7.56451	1.51354	4.10733e-94	2.15001e-93
ACSL5	1.65522	3.63568	1.13521	3.17638e-13	3.80448e-13
LYPLA2	15.0667	33.8118	1.16616	4.26288e-87	1.49377e-86
PLP1	2.93056	54.6448	4.22084	4.53524e-90	1.86693e-89
PLA2G4B	15.3347	0.116392	-7.04167	2.00488e-102	3.69595e-101
GPX1	35.3911	133.755	1.91814	3.41303e-84	1.10468e-83
PDK3	1.91226	4.407	1.20452	9.14047e-67	2.20202e-66
APEX1	29.0814	60.7965	1.06389	4.53371e-89	1.81348e-88
ACOX2	3.66741	1.03961	-1.81872	2.25815e-61	5.14762e-61
THRSP	8.6457	0.651391	-3.73039	7.65777e-65	1.81391e-64
PRKAG2	5.21277	1.99317	-1.38698	3.24087e-92	1.44645e-91
GSTM2	64.6342	2.21492	-4.86697	1.20278e-102	2.83321e-101
NR4A3	0.984813	3.50327	1.83078	1.02565e-27	1.44958e-27
PPT1	8.26971	50.6112	2.61355	1.13793e-102	2.83321e-101
TREX1	15.5326	0	#NAME?	2.70032e-146	5.72495e-144
AOAH	0.659202	3.12186	2.24362	6.36556e-50	1.15342e-49
CA6	5.89117	2.76712	-1.09017	1.25597e-80	3.80379e-80
SESN2	1.75042	6.16849	1.81722	4.32959e-95	2.48074e-94
MCEE	6.8608	3.35046	-1.03402	1.55985e-88	5.75109e-88
ATP6V1B1	9.97209	1.30022	-2.93914	1.19052e-80	3.6315e-80
AADAT	0.718918	2.01223	1.48489	2.89659e-54	5.63374e-54
PDK4	19.492	6.58712	-1.56517	3.23607e-38	5.237e-38
EHHADH	0.920911	2.9097	1.65974	2.32064e-86	7.99959e-86
CES1	7.31191	1.12968	-2.69433	9.12634e-84	2.93149e-83
GGT5	8.90001	3.4055	-1.38594	5.01673e-53	9.49595e-53
APOC1	19.6507	91.6236	2.22114	4.13546e-39	6.74397e-39
BAAT	0.032525	4.16824	7.00174	1.6795e-41	2.79259e-41
SLC27A5	3.4214	1.14478	-1.57951	8.34503e-90	3.40221e-89
ACSL4	3.0456	8.01556	1.39608	8.99791e-70	2.21809e-69
EPHX2	12.5053	3.33241	-1.9079	1.9263e-90	8.16751e-90
ELOVL4	9.80915	1.34174	-2.87003	2.16361e-93	1.03075e-92
CYP4B1	15.3781	0.175765	-6.45109	3.00987e-103	1.16017e-101
CPT2	2.73916	6.53173	1.25373	2.12029e-93	1.0216e-92
IVD	3.91126	8.01246	1.03461	5.59189e-55	1.09767e-54
HSP90AA1	57.7794	203.482	1.81627	1.05725e-70	2.63692e-70
SLC22A5	3.90291	0.999461	-1.96533	4.22571e-101	4.97695e-100
ACSM5	1.07535	0.439791	-1.28991	4.40205e-54	8.52269e-54
AQP7	4.1324	0.122494	-5.0762	9.68462e-101	1.0806e-99
ADIPOQ	2.98191	0.334573	-3.15584	7.60007e-61	1.68714e-60

## Sheet: GO results
ONTOLOGY	ID	Description	GeneRatio	BgRatio	pvalue	p.adjust	qvalue	geneID	Count
BP	GO:0006631	fatty acid metabolic process	151/219	396/18866	6.30575e-211	1.96676e-207	1.47289e-207	AACS/HACD1/EDN1/ECHS1/PAM/PRKAR2B/PLA2G3/TRIB3/ALOX12/ALOXE3/PON3/ABHD5/ALOX15B/ELOVL5/BRCA1/CYP2D6/FAAH2/ACAD9/ACSM3/GSTM1/ACSL3/THEM5/ABCD4/CYP2U1/HACD3/ALOX5AP/PLA2G1B/ELOVL3/ALDH3A2/ETFDH/AKT2/HTD2/APPL2/LPGAT1/ERFE/ACSBG1/C3/CYP2C18/PLA2G15/CYP2D7/FABP5/LPIN2/PDP2/SCP2/ABHD2/CD36/NUDT19/HSD17B4/DEGS1/CD74/LIPG/NUDT7/EPHX1/ELOVL2/CYP1A1/DGAT2/ACSL1/BDH2/NCOR1/PLA2G4F/ACOT7/ABCD1/ACAA1/PDP1/PP…	151
BP	GO:1901568	fatty acid derivative metabolic process	72/219	175/18866	8.12282e-96	1.26675e-92	9.48659e-93	AACS/HACD1/EDN1/PLA2G3/HMGCS2/ALOX12/ALOXE3/PON3/ALOX15B/ELOVL5/CYP4F22/CYP2D6/FAAH2/GSTM1/ACSL3/THEM5/CYP2U1/ALOX5AP/PLA2G1B/ELOVL3/HTD2/SLC25A1/ACSBG1/CYP2C18/CYP2D7/FABP5/HSD17B4/CD74/EPHX1/ELOVL2/CYP1A1/DGAT2/ACSL1/BDH2/PLA2G4F/ACOT7/ABCD1/TECR/CYP4F8/AKR1C2/GSTP1/ACSF3/ALOX12B/ELOVL7/DPEP1/FAAH/ELOVL1/AKR1C1/DAGLA/PLA2G4A/SCD/TBXAS1/EDN2/IL1B/LTC4S/CYP2E1/ACLY/CYP4F12/AKR1C3/PRXL2B/PTGS1/ACS…	72
BP	GO:0006633	fatty acid biosynthetic process	68/219	173/18866	1.45267e-88	1.51029e-85	1.13104e-85	HACD1/EDN1/PLA2G3/TRIB3/ALOX12/ALOXE3/ALOX15B/ELOVL5/BRCA1/CYP2D6/ACSM3/GSTM1/ACSL3/HACD3/ALOX5AP/PLA2G1B/ELOVL3/LPGAT1/ACSBG1/FABP5/ABHD2/DEGS1/CD74/LIPG/ELOVL2/CYP1A1/PLA2G4F/ACOT7/ABCD1/TECR/GSTP1/FADS2/LIPH/APOC2/XBP1/ACSF3/ALOX12B/ELOVL7/FA2H/ELOVL1/SLC45A3/PLA2G4A/LPL/SCD/ADIPOR2/ACACB/ACADVL/TBXAS1/EDN2/MLXIPL/IL1B/LTC4S/CYP2E1/ACOT4/ACLY/AKR1C3/PRXL2B/PTGS1/CEACAM1/PLP1/PRKAG2/GSTM2/PDK4/…	68
BP	GO:0072330	monocarboxylic acid biosynthetic process	75/219	246/18866	3.41656e-88	2.66406e-85	1.99509e-85	HACD1/EDN1/PLA2G3/TRIB3/ALOX12/ALOXE3/ALOX15B/ELOVL5/BRCA1/CYP2D6/ACSM3/GSTM1/ACSL3/HACD3/ALOX5AP/PLA2G1B/ELOVL3/LPGAT1/ACSBG1/FABP5/SCP2/ABHD2/HSD17B4/DEGS1/CD74/LIPG/ELOVL2/CYP1A1/PLA2G4F/ACOT7/ABCD1/TECR/GSTP1/FADS2/LIPH/APOC2/XBP1/ACSF3/ALOX12B/ELOVL7/FA2H/ELOVL1/SLC45A3/PLA2G4A/LPL/SCD/ADIPOR2/ACACB/ACADVL/TBXAS1/EDN2/MLXIPL/IL1B/LTC4S/CYP2E1/ACOT4/ACLY/AKR1C3/PRXL2B/PTGS1/CEACAM1/PER2/PLP1/…	75
BP	GO:0046394	carboxylic acid biosynthetic process	78/219	367/18866	3.30745e-78	2.06319e-75	1.5451e-75	HACD1/EDN1/PLA2G3/TRIB3/ALOX12/ALOXE3/ALOX15B/ELOVL5/BRCA1/CYP2D6/ACSM3/GSTM1/UGDH/ACSL3/HACD3/ALOX5AP/PLA2G1B/ELOVL3/LPGAT1/ACSBG1/FABP5/SCP2/ABHD2/HSD17B4/GLUL/DEGS1/CD74/LIPG/ELOVL2/CYP1A1/PLA2G4F/ACOT7/ABCD1/TECR/GSTP1/FADS2/LIPH/APOC2/XBP1/ACSF3/ALOX12B/ELOVL7/FA2H/ELOVL1/SLC45A3/PLA2G4A/LPL/SCD/ADIPOR2/ACACB/ACADVL/TBXAS1/EDN2/MLXIPL/IL1B/LTC4S/CYP2E1/ACOT4/ACLY/AKR1C3/PRXL2B/PTGS1/CEACAM1/…	78
BP	GO:0016053	organic acid biosynthetic process	78/219	368/18866	4.16547e-78	2.16535e-75	1.62161e-75	HACD1/EDN1/PLA2G3/TRIB3/ALOX12/ALOXE3/ALOX15B/ELOVL5/BRCA1/CYP2D6/ACSM3/GSTM1/UGDH/ACSL3/HACD3/ALOX5AP/PLA2G1B/ELOVL3/LPGAT1/ACSBG1/FABP5/SCP2/ABHD2/HSD17B4/GLUL/DEGS1/CD74/LIPG/ELOVL2/CYP1A1/PLA2G4F/ACOT7/ABCD1/TECR/GSTP1/FADS2/LIPH/APOC2/XBP1/ACSF3/ALOX12B/ELOVL7/FA2H/ELOVL1/SLC45A3/PLA2G4A/LPL/SCD/ADIPOR2/ACACB/ACADVL/TBXAS1/EDN2/MLXIPL/IL1B/LTC4S/CYP2E1/ACOT4/ACLY/AKR1C3/PRXL2B/PTGS1/CEACAM1/…	78
BP	GO:0033559	unsaturated fatty acid metabolic process	54/219	118/18866	2.4624e-74	1.09718e-71	8.21664e-72	EDN1/PLA2G3/ALOX12/ALOXE3/ALOX15B/ELOVL5/CYP2D6/FAAH2/GSTM1/CYP2U1/ALOX5AP/ELOVL3/CYP2C18/CYP2D7/FABP5/SCP2/HSD17B4/DEGS1/CD74/EPHX1/ELOVL2/CYP1A1/ACSL1/PLA2G4F/ABCD1/ACAA1/CYP4F8/AKR1C2/GSTP1/FADS2/ALOX12B/ELOVL7/FAAH/ELOVL1/AKR1C1/DAGLA/PLA2G4A/SCD/TBXAS1/EDN2/IL1B/LTC4S/CYP2E1/CYP4F12/AKR1C3/PRXL2B/PTGS1/LYPLA2/PLA2G4B/GPX1/GSTM2/ATP6V1B1/EPHX2/ELOVL4	54
BP	GO:0006637	acyl-CoA metabolic process	46/219	104/18866	2.91449e-62	1.01003e-59	7.56405e-60	HACD1/PDHA1/HMGCS2/ELOVL5/ACSM3/ACSL3/THEM5/ELOVL3/HTD2/SLC25A1/ACSBG1/DBI/PDP2/HSD17B4/NUDT7/ELOVL2/DGAT2/ACSL1/ACOT7/ABCD1/PDP1/TECR/ACSF3/ELOVL7/ACSF2/PDK1/ELOVL1/GSTZ1/SCD/ACACB/ACOT4/ACLY/HMGCS1/TDO2/SUCLG2/THEM4/ACSL5/PDK3/PPT1/MCEE/AADAT/PDK4/BAAT/ACSL4/ELOVL4/ACSM5	46
BP	GO:0035383	thioester metabolic process	46/219	104/18866	2.91449e-62	1.01003e-59	7.56405e-60	HACD1/PDHA1/HMGCS2/ELOVL5/ACSM3/ACSL3/THEM5/ELOVL3/HTD2/SLC25A1/ACSBG1/DBI/PDP2/HSD17B4/NUDT7/ELOVL2/DGAT2/ACSL1/ACOT7/ABCD1/PDP1/TECR/ACSF3/ELOVL7/ACSF2/PDK1/ELOVL1/GSTZ1/SCD/ACACB/ACOT4/ACLY/HMGCS1/TDO2/SUCLG2/THEM4/ACSL5/PDK3/PPT1/MCEE/AADAT/PDK4/BAAT/ACSL4/ELOVL4/ACSM5	46
BP	GO:0001676	long-chain fatty acid metabolic process	47/219	113/18866	4.97521e-62	1.55177e-59	1.1621e-59	PAM/ALOX12/ALOXE3/ALOX15B/ELOVL5/CYP2D6/FAAH2/ACAD9/GSTM1/ACSL3/CYP2U1/ELOVL3/ACSBG1/CYP2C18/CYP2D7/SCP2/HSD17B4/EPHX1/ELOVL2/CYP1A1/ACSL1/ACOT7/ABCD1/ACAA1/GSTP1/FADS2/ADTRP/ALOX12B/FAAH/ELOVL1/DAGLA/PLA2G4A/TBXAS1/LTC4S/CYP2E1/ACOT4/CYP4F12/AKR1C3/PTGS1/ACSL5/PLP1/PLA2G4B/GPX1/GSTM2/SLC27A5/ACSL4/EPHX2	47
BP	GO:0016042	lipid catabolic process	64/219	343/18866	1.49028e-59	4.22561e-57	3.16452e-57	ECHS1/PLA2G3/PLA2G2F/ABHD5/FAAH2/ABCD4/PLA2G1B/ALDH3A2/ETFDH/AKT2/PLA2G15/FABP5/LPIN2/SCP2/ABHD2/NUDT19/HSD17B11/HSD17B4/LIPG/NUDT7/BDH2/PLA2G4F/ABCD1/ACAA1/CEL/LIPH/APOC2/ASAH1/ADTRP/LPIN3/PLIN5/ACAD11/FAAH/FABP3/YWHAH/HAO2/MFSD2A/PLA2G4D/DAGLA/PLA2G4A/LPL/ACACB/ECHDC2/CPT1B/ACADVL/ETFB/CIDEA/IL1B/CYP4F12/AKR1C3/IRS2/LYPLA2/PLA2G4B/ACOX2/PPT1/AOAH/SESN2/MCEE/EHHADH/CES1/APOC1/CPT2/IVD/ADIPOQ	64
BP	GO:0044242	cellular lipid catabolic process	55/219	236/18866	1.34069e-56	3.48469e-54	2.60965e-54	ECHS1/ABHD5/ABCD4/ALDH3A2/ETFDH/AKT2/PLA2G15/FABP5/LPIN2/SCP2/ABHD2/NUDT19/HSD17B4/LIPG/NUDT7/BDH2/PLA2G4F/ABCD1/ACAA1/CEL/LIPH/APOC2/ASAH1/ADTRP/LPIN3/PLIN5/ACAD11/FAAH/FABP3/HAO2/MFSD2A/PLA2G4D/DAGLA/PLA2G4A/LPL/ACACB/ECHDC2/CPT1B/ACADVL/ETFB/CYP4F12/AKR1C3/IRS2/LYPLA2/PLA2G4B/ACOX2/PPT1/AOAH/SESN2/MCEE/EHHADH/APOC1/CPT2/IVD/ADIPOQ	55
BP	GO:0033865	nucleoside bisphosphate metabolic process	46/219	138/18866	2.71778e-55	5.65116e-53	4.2321e-53	HACD1/PDHA1/HMGCS2/ELOVL5/ACSM3/ACSL3/THEM5/ELOVL3/HTD2/SLC25A1/ACSBG1/DBI/PDP2/HSD17B4/NUDT7/ELOVL2/DGAT2/ACSL1/ACOT7/ABCD1/PDP1/TECR/ACSF3/ELOVL7/ACSF2/PDK1/ELOVL1/GSTZ1/SCD/ACACB/ACOT4/ACLY/HMGCS1/TDO2/SUCLG2/THEM4/ACSL5/PDK3/PPT1/MCEE/AADAT/PDK4/BAAT/ACSL4/ELOVL4/ACSM5	46
BP	GO:0033875	ribonucleoside bisphosphate metabolic process	46/219	138/18866	2.71778e-55	5.65116e-53	4.2321e-53	HACD1/PDHA1/HMGCS2/ELOVL5/ACSM3/ACSL3/THEM5/ELOVL3/HTD2/SLC25A1/ACSBG1/DBI/PDP2/HSD17B4/NUDT7/ELOVL2/DGAT2/ACSL1/ACOT7/ABCD1/PDP1/TECR/ACSF3/ELOVL7/ACSF2/PDK1/ELOVL1/GSTZ1/SCD/ACACB/ACOT4/ACLY/HMGCS1/TDO2/SUCLG2/THEM4/ACSL5/PDK3/PPT1/MCEE/AADAT/PDK4/BAAT/ACSL4/ELOVL4/ACSM5	46
BP	GO:0034032	purine nucleoside bisphosphate metabolic process	46/219	138/18866	2.71778e-55	5.65116e-53	4.2321e-53	HACD1/PDHA1/HMGCS2/ELOVL5/ACSM3/ACSL3/THEM5/ELOVL3/HTD2/SLC25A1/ACSBG1/DBI/PDP2/HSD17B4/NUDT7/ELOVL2/DGAT2/ACSL1/ACOT7/ABCD1/PDP1/TECR/ACSF3/ELOVL7/ACSF2/PDK1/ELOVL1/GSTZ1/SCD/ACACB/ACOT4/ACLY/HMGCS1/TDO2/SUCLG2/THEM4/ACSL5/PDK3/PPT1/MCEE/AADAT/PDK4/BAAT/ACSL4/ELOVL4/ACSM5	46
BP	GO:0006690	icosanoid metabolic process	44/219	122/18866	1.1566e-54	2.25464e-52	1.68848e-52	EDN1/PLA2G3/ALOX12/ALOXE3/PON3/ALOX15B/CYP4F22/CYP2D6/FAAH2/GSTM1/CYP2U1/ALOX5AP/PLA2G1B/CYP2C18/CYP2D7/FABP5/CD74/EPHX1/CYP1A1/PLA2G4F/CYP4F8/AKR1C2/GSTP1/ALOX12B/DPEP1/FAAH/AKR1C1/DAGLA/PLA2G4A/TBXAS1/EDN2/IL1B/LTC4S/CYP2E1/CYP4F12/AKR1C3/PRXL2B/PTGS1/LYPLA2/PLA2G4B/GPX1/ATP6V1B1/GGT5/EPHX2	44
BP	GO:1901570	fatty acid derivative biosynthetic process	41/219	103/18866	4.57936e-53	8.40177e-51	6.29201e-51	AACS/HACD1/EDN1/PLA2G3/HMGCS2/ALOX12/ALOX15B/ELOVL5/ACSL3/ALOX5AP/PLA2G1B/ELOVL3/HTD2/SLC25A1/ACSBG1/FABP5/CD74/ELOVL2/ACSL1/BDH2/PLA2G4F/TECR/ACSF3/ELOVL7/ELOVL1/PLA2G4A/SCD/TBXAS1/EDN2/IL1B/LTC4S/ACLY/AKR1C3/PRXL2B/PTGS1/ACSL5/PPT1/GGT5/SLC27A5/ACSL4/ELOVL4	41
BP	GO:0019217	regulation of fatty acid metabolic process	37/219	101/18866	3.0177e-46	5.22901e-44	3.91596e-44	PLA2G3/TRIB3/ELOVL5/BRCA1/AKT2/APPL2/LPGAT1/ERFE/FABP5/PDP2/CD74/DGAT2/NCOR1/ABCD1/PDP1/PPARG/APOC2/PLIN5/FABP3/MFSD2A/PDK1/SLC45A3/GSTZ1/ADIPOR2/ACACB/ACADVL/MLXIPL/IL1B/IRS2/CEACAM1/PDK3/PRKAG2/NR4A3/TREX1/PDK4/APOC1/ADIPOQ	37
BP	GO:0034440	lipid oxidation	38/219	111/18866	3.7541e-46	6.16265e-44	4.61515e-44	ECHS1/ALOX12/ALOX15B/ABCD4/ALDH3A2/ETFDH/AKT2/APPL2/SCP2/HSD17B4/DGAT2/BDH2/ABCD1/ACAA1/PPARG/ALOX12B/PLIN5/CYP4V2/ACAD11/FABP3/HAO2/MFSD2A/ADIPOR2/ACACB/ECHDC2/CPT1B/ACADVL/ETFB/IRS2/ACOX2/PRKAG2/NR4A3/SESN2/PDK4/EHHADH/CPT2/IVD/ADIPOQ	38
BP	GO:0009062	fatty acid catabolic process	38/219	114/18866	1.24824e-45	1.94663e-43	1.45781e-43	ECHS1/ABCD4/ALDH3A2/ETFDH/AKT2/PLA2G15/LPIN2/SCP2/ABHD2/NUDT19/HSD17B4/NUDT7/BDH2/ABCD1/ACAA1/CEL/ADTRP/LPIN3/PLIN5/ACAD11/FAAH/HAO2/MFSD2A/ACACB/ECHDC2/CPT1B/ACADVL/ETFB/CYP4F12/IRS2/LYPLA2/ACOX2/SESN2/MCEE/EHHADH/CPT2/IVD/ADIPOQ	38
BP	GO:0072329	monocarboxylic acid catabolic process	40/219	138/18866	3.27895e-45	4.87002e-43	3.64711e-43	ECHS1/PON3/ABCD4/ALDH3A2/ETFDH/AKT2/PLA2G15/LPIN2/SCP2/ABHD2/NUDT19/HSD17B4/NUDT7/BDH2/ABCD1/ACAA1/CEL/ADTRP/LPIN3/PLIN5/ACAD11/FAAH/HAO2/MFSD2A/ACACB/ECHDC2/CPT1B/ACADVL/CRYL1/ETFB/CYP4F12/IRS2/LYPLA2/ACOX2/SESN2/MCEE/EHHADH/CPT2/IVD/ADIPOQ	40
BP	GO:0006636	unsaturated fatty acid biosynthetic process	31/219	59/18866	4.72983e-45	6.70562e-43	5.02177e-43	EDN1/PLA2G3/ALOX12/ALOXE3/ALOX15B/ELOVL5/GSTM1/ALOX5AP/ELOVL3/FABP5/DEGS1/CD74/ELOVL2/PLA2G4F/ABCD1/GSTP1/FADS2/ALOX12B/ELOVL7/ELOVL1/PLA2G4A/SCD/TBXAS1/EDN2/IL1B/LTC4S/AKR1C3/PRXL2B/PTGS1/GSTM2/ELOVL4	31
BP	GO:0042180	cellular ketone metabolic process	48/219	260/18866	5.04033e-44	6.83513e-42	5.11876e-42	PLA2G3/TRIB3/ELOVL5/BRCA1/AKT2/APPL2/LPGAT1/ERFE/CBR3/FABP5/PDP2/GPD1/CD74/DGAT2/NCOR1/ABCD1/PDP1/PPARG/AKR1C2/APOC2/PLIN5/ODC1/FABP3/MFSD2A/PDK1/SLC45A3/AKR1C1/GSTZ1/GPD2/ADIPOR2/ACACB/ACADVL/MLXIPL/IL1B/CYP4F12/TDO2/AKR1C3/IRS2/CEACAM1/PDK3/PRKAG2/NR4A3/TREX1/AADAT/PDK4/CES1/APOC1/ADIPOQ	48
BP	GO:0006790	sulfur compound metabolic process	54/219	371/18866	7.06257e-44	9.1784e-42	6.87361e-42	HACD1/PDHA1/HMGCS2/ELOVL5/ACSM3/GSTM1/UGDH/ACSL3/THEM5/ELOVL3/HTD2/SLC25A1/ACSBG1/DBI/PDP2/HSD17B4/NUDT7/ELOVL2/DGAT2/ACSL1/ACOT7/ABCD1/PDP1/TECR/GSTP1/ACSF3/ELOVL7/DPEP1/ACSF2/PDK1/ELOVL1/GSTZ1/SCD/ACACB/ACOT4/ACLY/HMGCS1/TDO2/SMS/SUCLG2/THEM4/ACSL5/GPX1/PDK3/GSTM2/PPT1/MCEE/AADAT/PDK4/GGT5/BAAT/ACSL4/ELOVL4/ACSM5	54
BP	GO:0019395	fatty acid oxidation	36/219	106/18866	1.39374e-43	1.73884e-41	1.3022e-41	ECHS1/ALOX12/ABCD4/ALDH3A2/ETFDH/AKT2/APPL2/SCP2/HSD17B4/DGAT2/BDH2/ABCD1/ACAA1/PPARG/PLIN5/CYP4V2/ACAD11/FABP3/HAO2/MFSD2A/ADIPOR2/ACACB/ECHDC2/CPT1B/ACADVL/ETFB/IRS2/ACOX2/PRKAG2/NR4A3/SESN2/PDK4/EHHADH/CPT2/IVD/ADIPOQ	36
BP	GO:0044282	small molecule catabolic process	57/219	452/18866	8.13232e-43	9.47996e-41	7.09945e-41	GAPDHS/ECHS1/HSD17B10/PON3/ABCD4/ALDH3A2/ETFDH/AKT2/CBR3/ALDH2/PLA2G15/LPIN2/SCP2/ABHD2/NUDT19/HSD17B4/GLUL/NUDT7/ALDH1A1/CYP1A1/BDH2/ABCD1/ACAA1/CEL/ACSF3/ADTRP/LPIN3/PLIN5/ACAD11/FAAH/HAO2/MFSD2A/GSTZ1/GPD2/ACACB/ECHDC2/CPT1B/ACADVL/CRYL1/ETFB/ALDH1B1/ENO2/IL4I1/ACOT4/CYP4F12/TDO2/AKR1C3/IRS2/LYPLA2/ACOX2/SESN2/MCEE/AADAT/EHHADH/CPT2/IVD/ADIPOQ	57
BP	GO:0120254	olefinic compound metabolic process	37/219	121/18866	8.20644e-43	9.47996e-41	7.09945e-41	ALOX12/ALOXE3/ALOX15B/ELOVL5/CYP2D6/FAAH2/GSTM1/CYP2U1/ELOVL3/CYP2C18/CYP2D7/SCP2/HSD17B4/EPHX1/ELOVL2/CYP1A1/ACSL1/ABCD1/ACAA1/AKR1C2/GSTP1/FADS2/ALOX12B/FAAH/ELOVL1/AKR1C1/DAGLA/PLA2G4A/TBXAS1/CYP2E1/CYP4F12/AKR1C3/PTGS1/PLA2G4B/GPX1/GSTM2/EPHX2	37
BP	GO:0016054	organic acid catabolic process	48/219	282/18866	2.99345e-42	3.21951e-40	2.41106e-40	ECHS1/HSD17B10/PON3/ABCD4/ALDH3A2/ETFDH/AKT2/PLA2G15/LPIN2/SCP2/ABHD2/NUDT19/HSD17B4/GLUL/NUDT7/BDH2/ABCD1/ACAA1/CEL/ACSF3/ADTRP/LPIN3/PLIN5/ACAD11/FAAH/HAO2/MFSD2A/GSTZ1/ACACB/ECHDC2/CPT1B/ACADVL/CRYL1/ETFB/IL4I1/ACOT4/CYP4F12/TDO2/IRS2/LYPLA2/ACOX2/SESN2/MCEE/AADAT/EHHADH/CPT2/IVD/ADIPOQ	48
BP	GO:0046395	carboxylic acid catabolic process	48/219	282/18866	2.99345e-42	3.21951e-40	2.41106e-40	ECHS1/HSD17B10/PON3/ABCD4/ALDH3A2/ETFDH/AKT2/PLA2G15/LPIN2/SCP2/ABHD2/NUDT19/HSD17B4/GLUL/NUDT7/BDH2/ABCD1/ACAA1/CEL/ACSF3/ADTRP/LPIN3/PLIN5/ACAD11/FAAH/HAO2/MFSD2A/GSTZ1/ACACB/ECHDC2/CPT1B/ACADVL/CRYL1/ETFB/IL4I1/ACOT4/CYP4F12/TDO2/IRS2/LYPLA2/ACOX2/SESN2/MCEE/AADAT/EHHADH/CPT2/IVD/ADIPOQ	48
BP	GO:0009150	purine ribonucleotide metabolic process	53/219	401/18866	8.51471e-41	8.85246e-39	6.62952e-39	HACD1/GAPDHS/PDHA1/HMGCS2/ELOVL5/ACSM3/ACSL3/THEM5/ELOVL3/HTD2/SLC25A1/ACSBG1/DBI/PDP2/HSD17B4/GPD1/NUDT7/ELOVL2/DGAT2/ACSL1/NCOR1/ACOT7/ABCD1/PDP1/TECR/ACSF3/ELOVL7/ACSF2/PDK1/ELOVL1/GSTZ1/SCD/ACACB/ENO2/MLXIPL/ACOT4/ACLY/HMGCS1/TDO2/SUCLG2/THEM4/ACSL5/PDK3/PRKAG2/PPT1/TREX1/MCEE/AADAT/PDK4/BAAT/ACSL4/ELOVL4/ACSM5	53
BP	GO:0019216	regulation of lipid metabolic process	54/219	431/18866	2.46417e-40	2.47928e-38	1.85671e-38	PLA2G3/HMGCS2/TRIB3/ABHD5/ELOVL5/BRCA1/RXRA/ACSL3/AKT2/APPL2/LPGAT1/ERFE/C3/FABP5/PDP2/CD36/CD74/CYP1A1/DGAT2/ACSL1/NCOR1/ABCD1/PDP1/PPARG/APOC2/ASAH1/PLIN5/FABP3/MFSD2A/PDK1/SLC45A3/GSTZ1/SCD/ADIPOR2/ACACB/ACADVL/CIDEA/MLXIPL/IL1B/HMGCS1/AKR1C3/IRS2/CEACAM1/PDK3/THRSP/PRKAG2/NR4A3/TREX1/PDK4/CES1/APOC1/EPHX2/CPT2/ADIPOQ	54
BP	GO:0009259	ribonucleotide metabolic process	53/219	416/18866	5.98022e-40	5.82884e-38	4.36517e-38	HACD1/GAPDHS/PDHA1/HMGCS2/ELOVL5/ACSM3/ACSL3/THEM5/ELOVL3/HTD2/SLC25A1/ACSBG1/DBI/PDP2/HSD17B4/GPD1/NUDT7/ELOVL2/DGAT2/ACSL1/NCOR1/ACOT7/ABCD1/PDP1/TECR/ACSF3/ELOVL7/ACSF2/PDK1/ELOVL1/GSTZ1/SCD/ACACB/ENO2/MLXIPL/ACOT4/ACLY/HMGCS1/TDO2/SUCLG2/THEM4/ACSL5/PDK3/PRKAG2/PPT1/TREX1/MCEE/AADAT/PDK4/BAAT/ACSL4/ELOVL4/ACSM5	53
BP	GO:0006163	purine nucleotide metabolic process	54/219	442/18866	9.5435e-40	9.02005e-38	6.75503e-38	HACD1/GAPDHS/PDHA1/HMGCS2/ELOVL5/ACSM3/ACSL3/THEM5/ELOVL3/HTD2/SLC25A1/ACSBG1/DBI/PDP2/HSD17B4/GPD1/NUDT7/ELOVL2/DGAT2/ACSL1/NCOR1/ACOT7/ABCD1/PDP1/TECR/ACSF3/ELOVL7/ACSF2/PDK1/ELOVL1/GSTZ1/SCD/ACACB/ENO2/MLXIPL/ACOT4/ACLY/HMGCS1/TDO2/SUCLG2/THEM4/ACSL5/GPX1/PDK3/PRKAG2/PPT1/TREX1/MCEE/AADAT/PDK4/BAAT/ACSL4/ELOVL4/ACSM5	54
BP	GO:0019693	ribose phosphate metabolic process	53/219	427/18866	2.37458e-39	2.17833e-37	1.63133e-37	HACD1/GAPDHS/PDHA1/HMGCS2/ELOVL5/ACSM3/ACSL3/THEM5/ELOVL3/HTD2/SLC25A1/ACSBG1/DBI/PDP2/HSD17B4/GPD1/NUDT7/ELOVL2/DGAT2/ACSL1/NCOR1/ACOT7/ABCD1/PDP1/TECR/ACSF3/ELOVL7/ACSF2/PDK1/ELOVL1/GSTZ1/SCD/ACACB/ENO2/MLXIPL/ACOT4/ACLY/HMGCS1/TDO2/SUCLG2/THEM4/ACSL5/PDK3/PRKAG2/PPT1/TREX1/MCEE/AADAT/PDK4/BAAT/ACSL4/ELOVL4/ACSM5	53
BP	GO:0010565	regulation of cellular ketone metabolic process	40/219	189/18866	3.7057e-39	3.30231e-37	2.47307e-37	PLA2G3/TRIB3/ELOVL5/BRCA1/AKT2/APPL2/LPGAT1/ERFE/FABP5/PDP2/CD74/DGAT2/NCOR1/ABCD1/PDP1/PPARG/APOC2/PLIN5/ODC1/FABP3/MFSD2A/PDK1/SLC45A3/GSTZ1/ADIPOR2/ACACB/ACADVL/MLXIPL/IL1B/AKR1C3/IRS2/CEACAM1/PDK3/PRKAG2/NR4A3/TREX1/PDK4/CES1/APOC1/ADIPOQ	40
BP	GO:0035384	thioester biosynthetic process	27/219	53/18866	8.08165e-39	6.81261e-37	5.1019e-37	HACD1/PDHA1/ELOVL5/ACSL3/ELOVL3/HTD2/SLC25A1/ACSBG1/PDP2/ELOVL2/ACSL1/PDP1/TECR/ACSF3/ELOVL7/PDK1/ELOVL1/GSTZ1/SCD/ACACB/ACLY/ACSL5/PDK3/PPT1/PDK4/ACSL4/ELOVL4	27
BP	GO:0071616	acyl-CoA biosynthetic process	27/219	53/18866	8.08165e-39	6.81261e-37	5.1019e-37	HACD1/PDHA1/ELOVL5/ACSL3/ELOVL3/HTD2/SLC25A1/ACSBG1/PDP2/ELOVL2/ACSL1/PDP1/TECR/ACSF3/ELOVL7/PDK1/ELOVL1/GSTZ1/SCD/ACACB/ACLY/ACSL5/PDK3/PPT1/PDK4/ACSL4/ELOVL4	27
BP	GO:0072521	purine-containing compound metabolic process	54/219	472/18866	3.17567e-38	2.60656e-36	1.95203e-36	HACD1/GAPDHS/PDHA1/HMGCS2/ELOVL5/ACSM3/ACSL3/THEM5/ELOVL3/HTD2/SLC25A1/ACSBG1/DBI/PDP2/HSD17B4/GPD1/NUDT7/ELOVL2/DGAT2/ACSL1/NCOR1/ACOT7/ABCD1/PDP1/TECR/ACSF3/ELOVL7/ACSF2/PDK1/ELOVL1/GSTZ1/SCD/ACACB/ENO2/MLXIPL/ACOT4/ACLY/HMGCS1/TDO2/SUCLG2/THEM4/ACSL5/GPX1/PDK3/PRKAG2/PPT1/TREX1/MCEE/AADAT/PDK4/BAAT/ACSL4/ELOVL4/ACSM5	54
BP	GO:0033866	nucleoside bisphosphate biosynthetic process	28/219	67/18866	4.36984e-37	3.32428e-35	2.48952e-35	HACD1/PDHA1/ELOVL5/ACSL3/ELOVL3/HTD2/SLC25A1/ACSBG1/PDP2/ELOVL2/ACSL1/ACOT7/PDP1/TECR/ACSF3/ELOVL7/PDK1/ELOVL1/GSTZ1/SCD/ACACB/ACLY/ACSL5/PDK3/PPT1/PDK4/ACSL4/ELOVL4	28
BP	GO:0034030	ribonucleoside bisphosphate biosynthetic process	28/219	67/18866	4.36984e-37	3.32428e-35	2.48952e-35	HACD1/PDHA1/ELOVL5/ACSL3/ELOVL3/HTD2/SLC25A1/ACSBG1/PDP2/ELOVL2/ACSL1/ACOT7/PDP1/TECR/ACSF3/ELOVL7/PDK1/ELOVL1/GSTZ1/SCD/ACACB/ACLY/ACSL5/PDK3/PPT1/PDK4/ACSL4/ELOVL4	28
BP	GO:0034033	purine nucleoside bisphosphate biosynthetic process	28/219	67/18866	4.36984e-37	3.32428e-35	2.48952e-35	HACD1/PDHA1/ELOVL5/ACSL3/ELOVL3/HTD2/SLC25A1/ACSBG1/PDP2/ELOVL2/ACSL1/ACOT7/PDP1/TECR/ACSF3/ELOVL7/PDK1/ELOVL1/GSTZ1/SCD/ACACB/ACLY/ACSL5/PDK3/PPT1/PDK4/ACSL4/ELOVL4	28
BP	GO:0035337	fatty-acyl-CoA metabolic process	24/219	41/18866	1.25772e-36	9.34007e-35	6.99469e-35	HACD1/ELOVL5/ACSL3/THEM5/ELOVL3/HTD2/SLC25A1/ACSBG1/HSD17B4/ELOVL2/DGAT2/ACSL1/ACOT7/ABCD1/TECR/ACSF3/ELOVL7/ELOVL1/SCD/ACLY/ACSL5/PPT1/ACSL4/ELOVL4	24
BP	GO:0030258	lipid modification	43/219	271/18866	1.90416e-36	1.38118e-34	1.03435e-34	ECHS1/ALOX12/ALOX15B/ABCD4/ALDH3A2/ETFDH/AKT2/APPL2/SCP2/HSD17B4/CYP1A1/DGAT2/BDH2/ABCD1/ACAA1/PPARG/ALOX12B/PLIN5/CYP4V2/ACAD11/FABP3/HAO2/MFSD2A/FA2H/ADIPOR2/ACACB/ECHDC2/CPT1B/ACADVL/ETFB/CYP2E1/IRS2/ACOX2/PRKAG2/NR4A3/SESN2/PDK4/EHHADH/APOC1/EPHX2/CPT2/IVD/ADIPOQ	43
BP	GO:0062012	regulation of small molecule metabolic process	46/219	456/18866	5.22212e-30	3.70177e-28	2.77222e-28	GAPDHS/PLA2G3/TRIB3/ELOVL5/BRCA1/AKT2/APPL2/LPGAT1/ERFE/FABP5/PDP2/GPD1/CD74/DGAT2/NCOR1/ABCD1/PDP1/PPARG/APOC2/PLIN5/ODC1/FABP3/MFSD2A/PDK1/SLC45A3/GSTZ1/SCD/ADIPOR2/ACACB/ACADVL/MLXIPL/IL1B/HMGCS1/AKR1C3/IRS2/CEACAM1/PDK3/PRKAG2/NR4A3/TREX1/SESN2/PDK4/CES1/APOC1/EPHX2/ADIPOQ	46
BP	GO:0015908	fatty acid transport	27/219	101/18866	1.35112e-29	9.36478e-28	7.0132e-28	EDN1/PLA2G3/PLA2G2F/ACSL3/ABCD4/PLA2G1B/AKT2/ERFE/FABP5/CD36/ACSL1/PLA2G4F/ABCD1/PPARG/FABP3/MFSD2A/PLA2G4A/ACACB/CPT1B/IL1B/IRS2/ACSL5/THRSP/PRKAG2/SLC27A5/ACSL4/CPT2	27
BP	GO:0046949	fatty-acyl-CoA biosynthetic process	19/219	32/18866	2.33863e-29	1.58569e-27	1.18751e-27	HACD1/ELOVL5/ACSL3/ELOVL3/HTD2/SLC25A1/ACSBG1/ELOVL2/ACSL1/TECR/ACSF3/ELOVL7/ELOVL1/SCD/ACLY/ACSL5/PPT1/ACSL4/ELOVL4	19
BP	GO:0006635	fatty acid beta-oxidation	24/219	74/18866	1.04576e-28	6.93986e-27	5.1972e-27	ECHS1/ABCD4/ETFDH/AKT2/SCP2/HSD17B4/BDH2/ABCD1/ACAA1/PLIN5/ACAD11/MFSD2A/ACACB/ECHDC2/CPT1B/ACADVL/ETFB/IRS2/ACOX2/SESN2/EHHADH/CPT2/IVD/ADIPOQ	24
BP	GO:0000038	very long-chain fatty acid metabolic process	19/219	34/18866	1.22442e-28	7.9562e-27	5.95832e-27	HACD1/ELOVL5/ABCD4/HACD3/ELOVL3/ACSBG1/HSD17B4/ELOVL2/ACSL1/ABCD1/ACAA1/TECR/ELOVL7/ELOVL1/ACOT4/CYP4F12/ACOX2/SLC27A5/ELOVL4	19
BP	GO:0010876	lipid localization	44/219	440/18866	1.55915e-28	9.92447e-27	7.43234e-27	EDN1/PLA2G3/PLA2G2F/ABHD5/RXRA/ACSL3/ABCD4/PLA2G1B/AKT2/ERFE/C3/DBI/FABP5/SCP2/CD36/LIPG/DGAT2/ACSL1/PLA2G4F/ABCD1/PPARG/CEL/APOC2/PLIN5/FABP3/MFSD2A/AKR1C1/PLA2G4A/LPL/ACACB/CPT1B/CIDEA/IL1B/IRS2/CEACAM1/ACSL5/THRSP/PRKAG2/CES1/APOC1/SLC27A5/ACSL4/CPT2/ADIPOQ	44
BP	GO:0019369	arachidonic acid metabolic process	22/219	58/18866	3.53935e-28	2.20785e-26	1.65344e-26	ALOX12/ALOXE3/ALOX15B/CYP2D6/FAAH2/CYP2U1/CYP2C18/CYP2D7/EPHX1/CYP1A1/ALOX12B/FAAH/DAGLA/PLA2G4A/TBXAS1/CYP2E1/CYP4F12/AKR1C3/PTGS1/PLA2G4B/GPX1/EPHX2	22
BP	GO:0046890	regulation of lipid biosynthetic process	33/219	207/18866	4.29806e-28	2.62856e-26	1.9685e-26	PLA2G3/TRIB3/ELOVL5/BRCA1/ACSL3/LPGAT1/C3/FABP5/CD74/DGAT2/ABCD1/APOC2/ASAH1/PLIN5/FABP3/MFSD2A/SLC45A3/SCD/ADIPOR2/ACACB/ACADVL/MLXIPL/IL1B/HMGCS1/AKR1C3/CEACAM1/THRSP/PRKAG2/TREX1/PDK4/CES1/APOC1/ADIPOQ	33
BP	GO:0015718	monocarboxylic acid transport	31/219	174/18866	5.64804e-28	3.38774e-26	2.53705e-26	EDN1/PLA2G3/PLA2G2F/RXRA/ACSL3/ABCD4/PLA2G1B/AKT2/ERFE/FABP5/CD36/ACSL1/PLA2G4F/ABCD1/PPARG/FABP3/MFSD2A/AKR1C1/PLA2G4A/ACACB/CPT1B/IL1B/IRS2/CEACAM1/ACSL5/THRSP/PRKAG2/CES1/SLC27A5/ACSL4/CPT2	31
BP	GO:0035336	long-chain fatty-acyl-CoA metabolic process	17/219	25/18866	6.70032e-28	3.9181e-26	2.93423e-26	HACD1/ELOVL5/ACSL3/THEM5/ELOVL3/ACSBG1/ELOVL2/DGAT2/ACSL1/ACOT7/TECR/ACSF3/ELOVL7/ELOVL1/ACSL5/ACSL4/ELOVL4	17
BP	GO:0044272	sulfur compound biosynthetic process	32/219	192/18866	6.78351e-28	3.9181e-26	2.93423e-26	HACD1/PDHA1/ELOVL5/GSTM1/UGDH/ACSL3/ELOVL3/HTD2/SLC25A1/ACSBG1/PDP2/ELOVL2/ACSL1/PDP1/TECR/GSTP1/ACSF3/ELOVL7/PDK1/ELOVL1/GSTZ1/SCD/ACACB/ACLY/ACSL5/PDK3/GSTM2/PPT1/PDK4/GGT5/ACSL4/ELOVL4	32
BP	GO:0015909	long-chain fatty acid transport	23/219	75/18866	6.67716e-27	3.78656e-25	2.83572e-25	PLA2G3/PLA2G2F/ACSL3/ABCD4/PLA2G1B/AKT2/FABP5/CD36/ACSL1/PLA2G4F/ABCD1/PPARG/FABP3/MFSD2A/PLA2G4A/ACACB/CPT1B/IRS2/ACSL5/THRSP/PRKAG2/SLC27A5/CPT2	23
BP	GO:0009152	purine ribonucleotide biosynthetic process	29/219	173/18866	2.0275e-25	1.12924e-23	8.4568e-24	HACD1/PDHA1/ELOVL5/ACSL3/ELOVL3/HTD2/SLC25A1/ACSBG1/PDP2/ELOVL2/ACSL1/ACOT7/PDP1/TECR/ACSF3/ELOVL7/PDK1/ELOVL1/GSTZ1/SCD/ACACB/ACLY/ACSL5/PDK3/PRKAG2/PPT1/PDK4/ACSL4/ELOVL4	29
BP	GO:0006692	prostanoid metabolic process	19/219	49/18866	1.06824e-24	5.74456e-23	4.30204e-23	EDN1/PLA2G3/GSTM1/FABP5/CD74/PLA2G4F/CYP4F8/AKR1C2/GSTP1/AKR1C1/PLA2G4A/TBXAS1/EDN2/IL1B/AKR1C3/PRXL2B/PTGS1/LYPLA2/ATP6V1B1	19
BP	GO:0006693	prostaglandin metabolic process	19/219	49/18866	1.06824e-24	5.74456e-23	4.30204e-23	EDN1/PLA2G3/GSTM1/FABP5/CD74/PLA2G4F/CYP4F8/AKR1C2/GSTP1/AKR1C1/PLA2G4A/TBXAS1/EDN2/IL1B/AKR1C3/PRXL2B/PTGS1/LYPLA2/ATP6V1B1	19
BP	GO:0009260	ribonucleotide biosynthetic process	29/219	186/18866	1.75252e-24	9.26462e-23	6.93818e-23	HACD1/PDHA1/ELOVL5/ACSL3/ELOVL3/HTD2/SLC25A1/ACSBG1/PDP2/ELOVL2/ACSL1/ACOT7/PDP1/TECR/ACSF3/ELOVL7/PDK1/ELOVL1/GSTZ1/SCD/ACACB/ACLY/ACSL5/PDK3/PRKAG2/PPT1/PDK4/ACSL4/ELOVL4	29
BP	GO:0006638	neutral lipid metabolic process	26/219	138/18866	2.99192e-24	1.5298e-22	1.14566e-22	ABHD5/C3/PLA2G15/FABP5/LPIN2/ABHD2/LIPG/DGAT2/ACSL1/LIPH/APOC2/LPIN3/PLIN5/FAAH/FABP3/MFSD2A/DAGLA/PLA2G4A/LPL/CYP2E1/LYPLA2/GPX1/THRSP/APOC1/SLC27A5/ACSL4	26
BP	GO:0006639	acylglycerol metabolic process	26/219	138/18866	2.99192e-24	1.5298e-22	1.14566e-22	ABHD5/C3/PLA2G15/FABP5/LPIN2/ABHD2/LIPG/DGAT2/ACSL1/LIPH/APOC2/LPIN3/PLIN5/FAAH/FABP3/MFSD2A/DAGLA/PLA2G4A/LPL/CYP2E1/LYPLA2/GPX1/THRSP/APOC1/SLC27A5/ACSL4	26
BP	GO:0006869	lipid transport	38/219	393/18866	3.97031e-24	1.99732e-22	1.49578e-22	EDN1/PLA2G3/PLA2G2F/RXRA/ACSL3/ABCD4/PLA2G1B/AKT2/ERFE/DBI/FABP5/SCP2/CD36/LIPG/ACSL1/PLA2G4F/ABCD1/PPARG/CEL/APOC2/FABP3/MFSD2A/AKR1C1/PLA2G4A/ACACB/CPT1B/IL1B/IRS2/CEACAM1/ACSL5/THRSP/PRKAG2/CES1/APOC1/SLC27A5/ACSL4/CPT2/ADIPOQ	38
BP	GO:0035338	long-chain fatty-acyl-CoA biosynthetic process	14/219	19/18866	5.85952e-24	2.90093e-22	2.17248e-22	HACD1/ELOVL5/ACSL3/ELOVL3/ACSBG1/ELOVL2/ACSL1/TECR/ACSF3/ELOVL7/ELOVL1/ACSL5/ACSL4/ELOVL4	14
BP	GO:0046390	ribose phosphate biosynthetic process	29/219	194/18866	6.07128e-24	2.9588e-22	2.21582e-22	HACD1/PDHA1/ELOVL5/ACSL3/ELOVL3/HTD2/SLC25A1/ACSBG1/PDP2/ELOVL2/ACSL1/ACOT7/PDP1/TECR/ACSF3/ELOVL7/PDK1/ELOVL1/GSTZ1/SCD/ACACB/ACLY/ACSL5/PDK3/PRKAG2/PPT1/PDK4/ACSL4/ELOVL4	29
BP	GO:0006164	purine nucleotide biosynthetic process	29/219	197/18866	9.52911e-24	4.57251e-22	3.42431e-22	HACD1/PDHA1/ELOVL5/ACSL3/ELOVL3/HTD2/SLC25A1/ACSBG1/PDP2/ELOVL2/ACSL1/ACOT7/PDP1/TECR/ACSF3/ELOVL7/PDK1/ELOVL1/GSTZ1/SCD/ACACB/ACLY/ACSL5/PDK3/PRKAG2/PPT1/PDK4/ACSL4/ELOVL4	29
BP	GO:0042304	regulation of fatty acid biosynthetic process	19/219	55/18866	1.49605e-23	7.06997e-22	5.29463e-22	PLA2G3/TRIB3/ELOVL5/BRCA1/LPGAT1/FABP5/CD74/ABCD1/APOC2/SLC45A3/ADIPOR2/ACADVL/MLXIPL/IL1B/CEACAM1/PRKAG2/PDK4/APOC1/ADIPOQ	19
BP	GO:0072522	purine-containing compound biosynthetic process	29/219	208/18866	4.66168e-23	2.17012e-21	1.62518e-21	HACD1/PDHA1/ELOVL5/ACSL3/ELOVL3/HTD2/SLC25A1/ACSBG1/PDP2/ELOVL2/ACSL1/ACOT7/PDP1/TECR/ACSF3/ELOVL7/PDK1/ELOVL1/GSTZ1/SCD/ACACB/ACLY/ACSL5/PDK3/PRKAG2/PPT1/PDK4/ACSL4/ELOVL4	29
BP	GO:0046486	glycerolipid metabolic process	38/219	434/18866	1.3939e-22	6.39349e-21	4.78803e-21	PLA2G3/PLA2G2F/ABHD5/ACSL3/THEM5/PLA2G1B/LPGAT1/C3/PLA2G15/DBI/FABP5/LPIN2/ABHD2/GPD1/LIPG/DGAT2/ACSL1/PLA2G4F/LIPH/APOC2/LPIN3/PLIN5/FAAH/FABP3/MFSD2A/PLA2G4D/DAGLA/PLA2G4A/LPL/SERINC1/CYP2E1/LYPLA2/PLA2G4B/GPX1/THRSP/APOC1/SLC27A5/ACSL4	38
BP	GO:0046456	icosanoid biosynthetic process	18/219	59/18866	3.07478e-21	1.38989e-19	1.04087e-19	EDN1/PLA2G3/ALOX12/ALOX15B/ALOX5AP/PLA2G1B/FABP5/CD74/PLA2G4F/PLA2G4A/TBXAS1/EDN2/IL1B/LTC4S/AKR1C3/PRXL2B/PTGS1/GGT5	18
BP	GO:0042759	long-chain fatty acid biosynthetic process	15/219	34/18866	8.81709e-21	3.92864e-19	2.94212e-19	ALOX12/ALOXE3/ALOX15B/CYP2D6/GSTM1/ACSBG1/CYP1A1/ACOT7/GSTP1/ALOX12B/LTC4S/CYP2E1/PLP1/GSTM2/EPHX2	15
BP	GO:0043651	linoleic acid metabolic process	13/219	21/18866	9.10193e-21	3.99844e-19	2.99439e-19	ALOX12/ALOXE3/ALOX15B/ELOVL5/ELOVL3/ELOVL2/ACSL1/ABCD1/GSTP1/FADS2/ALOX12B/ELOVL1/GSTM2	13
BP	GO:0046942	carboxylic acid transport	33/219	350/18866	1.12283e-20	4.86405e-19	3.64264e-19	EDN1/PLA2G3/PLA2G2F/RXRA/ACSL3/ABCD4/PLA2G1B/AKT2/ERFE/SLC25A1/FABP5/CD36/ACSL1/PLA2G4F/ABCD1/PPARG/FABP3/MFSD2A/AKR1C1/PLA2G4A/ACACB/CPT1B/IL1B/IRS2/CEACAM1/PER2/ACSL5/THRSP/PRKAG2/CES1/SLC27A5/ACSL4/CPT2	33
BP	GO:0015849	organic acid transport	33/219	353/18866	1.46504e-20	6.25955e-19	4.68772e-19	EDN1/PLA2G3/PLA2G2F/RXRA/ACSL3/ABCD4/PLA2G1B/AKT2/ERFE/SLC25A1/FABP5/CD36/ACSL1/PLA2G4F/ABCD1/PPARG/FABP3/MFSD2A/AKR1C1/PLA2G4A/ACACB/CPT1B/IL1B/IRS2/CEACAM1/PER2/ACSL5/THRSP/PRKAG2/CES1/SLC27A5/ACSL4/CPT2	33
BP	GO:0008202	steroid metabolic process	32/219	332/18866	2.32683e-20	9.80728e-19	7.34458e-19	HMGCS2/CYP2D6/RXRA/SCP2/HSD17B11/HSD17B4/CYP1A1/DGAT2/ACAA1/CEL/AKR1C2/ASAH1/MSMO1/CYP4V2/YWHAH/AKR1C1/SCD/ACACB/ACADVL/IL1B/CYP2E1/ACLY/HMGCS1/AKR1C3/RDH16/ACOX2/PRKAG2/CES1/APOC1/BAAT/SLC27A5/EPHX2	32
BP	GO:0009165	nucleotide biosynthetic process	29/219	266/18866	5.234e-20	2.17665e-18	1.63007e-18	HACD1/PDHA1/ELOVL5/ACSL3/ELOVL3/HTD2/SLC25A1/ACSBG1/PDP2/ELOVL2/ACSL1/ACOT7/PDP1/TECR/ACSF3/ELOVL7/PDK1/ELOVL1/GSTZ1/SCD/ACACB/ACLY/ACSL5/PDK3/PRKAG2/PPT1/PDK4/ACSL4/ELOVL4	29
BP	GO:0045923	positive regulation of fatty acid metabolic process	15/219	38/18866	7.05608e-20	2.89578e-18	2.16862e-18	PLA2G3/ELOVL5/AKT2/LPGAT1/CD74/ABCD1/PPARG/APOC2/PLIN5/SLC45A3/MLXIPL/IL1B/IRS2/NR4A3/ADIPOQ	15
BP	GO:1901293	nucleoside phosphate biosynthetic process	29/219	269/18866	7.16405e-20	2.90191e-18	2.17321e-18	HACD1/PDHA1/ELOVL5/ACSL3/ELOVL3/HTD2/SLC25A1/ACSBG1/PDP2/ELOVL2/ACSL1/ACOT7/PDP1/TECR/ACSF3/ELOVL7/PDK1/ELOVL1/GSTZ1/SCD/ACACB/ACLY/ACSL5/PDK3/PRKAG2/PPT1/PDK4/ACSL4/ELOVL4	29
BP	GO:0046320	regulation of fatty acid oxidation	14/219	32/18866	2.08057e-19	8.31963e-18	6.23049e-18	AKT2/APPL2/DGAT2/ABCD1/PPARG/PLIN5/FABP3/MFSD2A/ACACB/ACADVL/IRS2/PRKAG2/NR4A3/PDK4	14
BP	GO:0046503	glycerolipid catabolic process	18/219	74/18866	2.96267e-19	1.16969e-17	8.75971e-18	ABHD5/PLA2G15/FABP5/ABHD2/LIPG/PLA2G4F/LIPH/APOC2/PLIN5/FAAH/FABP3/PLA2G4D/DAGLA/PLA2G4A/LPL/LYPLA2/PLA2G4B/APOC1	18
BP	GO:0006641	triglyceride metabolic process	20/219	110/18866	1.44042e-18	5.61582e-17	4.20563e-17	ABHD5/C3/FABP5/LPIN2/LIPG/DGAT2/ACSL1/LIPH/APOC2/LPIN3/PLIN5/FABP3/MFSD2A/LPL/CYP2E1/GPX1/THRSP/APOC1/SLC27A5/ACSL4	20
BP	GO:0009410	response to xenobiotic stimulus	21/219	130/18866	2.51022e-18	9.66591e-17	7.23871e-17	PON3/CYP2D6/GSTM1/CYP2U1/CBR3/CYP2C18/ALDH3A1/CYP2D7/EPHX1/CYP1A1/ACSL1/ACAA1/GSTP1/DPEP1/AOC3/AKR1C1/CYP2E1/PTGS1/GPX1/GSTM2/CES1	21
BP	GO:0006084	acetyl-CoA metabolic process	14/219	38/18866	4.01406e-18	1.52681e-16	1.14341e-16	PDHA1/HMGCS2/PDP2/NUDT7/PDP1/PDK1/GSTZ1/ACACB/ACLY/HMGCS1/TDO2/PDK3/AADAT/PDK4	14
BP	GO:0045834	positive regulation of lipid metabolic process	22/219	153/18866	5.09345e-18	1.91403e-16	1.4334e-16	PLA2G3/ABHD5/ELOVL5/ACSL3/AKT2/LPGAT1/CD74/DGAT2/ABCD1/PPARG/APOC2/PLIN5/FABP3/MFSD2A/SLC45A3/MLXIPL/IL1B/IRS2/NR4A3/CES1/APOC1/ADIPOQ	22
BP	GO:0006805	xenobiotic metabolic process	20/219	118/18866	6.17446e-18	2.29264e-16	1.71693e-16	PON3/CYP2D6/GSTM1/CYP2U1/CBR3/CYP2C18/ALDH3A1/CYP2D7/EPHX1/CYP1A1/ACSL1/ACAA1/GSTP1/DPEP1/AOC3/AKR1C1/CYP2E1/PTGS1/GSTM2/CES1	20
BP	GO:0030497	fatty acid elongation	10/219	13/18866	1.00298e-17	3.63756e-16	2.72413e-16	HACD1/ELOVL5/HACD3/ELOVL3/ELOVL2/ABCD1/TECR/ELOVL7/ELOVL1/ELOVL4	10
BP	GO:0036109	alpha-linolenic acid metabolic process	10/219	13/18866	1.00298e-17	3.63756e-16	2.72413e-16	ELOVL5/ELOVL3/SCP2/HSD17B4/ELOVL2/ACSL1/ABCD1/ACAA1/FADS2/ELOVL1	10
BP	GO:0071466	cellular response to xenobiotic stimulus	20/219	123/18866	1.4487e-17	5.19366e-16	3.88948e-16	PON3/CYP2D6/GSTM1/CYP2U1/CBR3/CYP2C18/ALDH3A1/CYP2D7/EPHX1/CYP1A1/ACSL1/ACAA1/GSTP1/DPEP1/AOC3/AKR1C1/CYP2E1/PTGS1/GSTM2/CES1	20
BP	GO:1905952	regulation of lipid localization	22/219	171/18866	5.84314e-17	2.07099e-15	1.55095e-15	EDN1/ABHD5/AKT2/ERFE/C3/DBI/SCP2/CD36/LIPG/PPARG/APOC2/PLIN5/FABP3/LPL/ACACB/CIDEA/IL1B/IRS2/ACSL5/CES1/APOC1/ADIPOQ	22
BP	GO:0006066	alcohol metabolic process	30/219	385/18866	1.4787e-16	5.18211e-15	3.88083e-15	HMGCS2/CYP2D6/RXRA/ALDH3A2/ALDH2/GPD1/ALDH1A1/CYP1A1/DGAT2/CEL/AKR1C2/ASAH1/ACO2/MSMO1/ADH1B/AKR1C1/PLA2G4A/GPD2/SCD/ACACB/ACADVL/ALDH1B1/IL1B/ACLY/HMGCS1/AKR1C3/RDH16/CES1/APOC1/EPHX2	30
BP	GO:0001516	prostaglandin biosynthetic process	12/219	30/18866	3.18285e-16	1.09091e-14	8.16974e-15	EDN1/PLA2G3/FABP5/CD74/PLA2G4F/PLA2G4A/TBXAS1/EDN2/IL1B/AKR1C3/PRXL2B/PTGS1	12
BP	GO:0046457	prostanoid biosynthetic process	12/219	30/18866	3.18285e-16	1.09091e-14	8.16974e-15	EDN1/PLA2G3/FABP5/CD74/PLA2G4F/PLA2G4A/TBXAS1/EDN2/IL1B/AKR1C3/PRXL2B/PTGS1	12
BP	GO:1902001	fatty acid transmembrane transport	11/219	23/18866	4.79576e-16	1.62587e-14	1.2176e-14	ABCD4/AKT2/ABCD1/ACACB/CPT1B/IRS2/ACSL5/THRSP/PRKAG2/SLC27A5/CPT2	11
BP	GO:0042761	very long-chain fatty acid biosynthetic process	9/219	13/18866	2.22937e-15	7.47679e-14	5.5993e-14	HACD1/ELOVL5/HACD3/ELOVL3/ELOVL2/TECR/ELOVL7/ELOVL1/ELOVL4	9
BP	GO:0046470	phosphatidylcholine metabolic process	16/219	88/18866	4.33691e-15	1.43902e-13	1.07767e-13	PLA2G3/PLA2G2F/ACSL3/PLA2G1B/PLA2G15/DBI/FABP5/LPIN2/PLA2G4F/LPIN3/FABP3/MFSD2A/PLA2G4D/PLA2G4A/PLA2G4B/APOC1	16
BP	GO:1905954	positive regulation of lipid localization	16/219	94/18866	1.2932e-14	4.24579e-13	3.17963e-13	EDN1/ERFE/C3/DBI/SCP2/CD36/LIPG/PLIN5/FABP3/LPL/ACACB/CIDEA/IL1B/ACSL5/CES1/ADIPOQ	16
BP	GO:0062013	positive regulation of small molecule metabolic process	19/219	154/18866	1.84235e-14	5.98572e-13	4.48265e-13	GAPDHS/PLA2G3/ELOVL5/AKT2/LPGAT1/GPD1/CD74/DGAT2/ABCD1/PPARG/APOC2/PLIN5/SLC45A3/MLXIPL/IL1B/IRS2/NR4A3/CES1/ADIPOQ	19
BP	GO:0019372	lipoxygenase pathway	9/219	16/18866	3.46084e-14	1.11282e-12	8.33382e-13	PLA2G3/ALOX12/ALOXE3/PON3/ALOX15B/ALOX5AP/ALOX12B/LTC4S/GPX1	9
BP	GO:0006665	sphingolipid metabolic process	19/219	163/18866	5.28703e-14	1.68268e-12	1.26014e-12	HACD1/ALOXE3/ELOVL5/CYP4F22/HACD3/ELOVL3/ALDH3A2/PLA2G15/DEGS1/ELOVL2/TECR/ASAH1/ALOX12B/ELOVL7/FA2H/ELOVL1/SERINC1/PPT1/ELOVL4	19
BP	GO:0045922	negative regulation of fatty acid metabolic process	11/219	35/18866	1.31003e-13	4.12725e-12	3.09086e-12	TRIB3/BRCA1/APPL2/DGAT2/NCOR1/PLIN5/MFSD2A/ACACB/ACADVL/CEACAM1/APOC1	11
BP	GO:0008643	carbohydrate transport	18/219	151/18866	1.68754e-13	5.26345e-12	3.94175e-12	EDN1/TRIB3/PLA2G1B/AKT2/APPL2/ERFE/C3/FABP5/MFSD2A/SLC45A3/ADIPOR2/IL1B/IRS2/PRKAG2/NR4A3/SESN2/AQP7/ADIPOQ	18
BP	GO:0046461	neutral lipid catabolic process	12/219	48/18866	2.13437e-13	6.52656e-12	4.88768e-12	ABHD5/FABP5/ABHD2/LIPG/LIPH/APOC2/PLIN5/FAAH/FABP3/DAGLA/LPL/LYPLA2	12
BP	GO:0046464	acylglycerol catabolic process	12/219	48/18866	2.13437e-13	6.52656e-12	4.88768e-12	ABHD5/FABP5/ABHD2/LIPG/LIPH/APOC2/PLIN5/FAAH/FABP3/DAGLA/LPL/LYPLA2	12
BP	GO:0008645	hexose transmembrane transport	16/219	114/18866	2.96339e-13	8.97362e-12	6.72026e-12	EDN1/TRIB3/PLA2G1B/AKT2/APPL2/ERFE/C3/FABP5/SLC45A3/ADIPOR2/IL1B/IRS2/PRKAG2/NR4A3/SESN2/ADIPOQ	16
BP	GO:0010827	regulation of glucose transmembrane transport	14/219	79/18866	3.3995e-13	1.01952e-11	7.63511e-12	EDN1/TRIB3/PLA2G1B/AKT2/APPL2/ERFE/C3/FABP5/ADIPOR2/IL1B/IRS2/PRKAG2/NR4A3/ADIPOQ	14
BP	GO:0015749	monosaccharide transmembrane transport	16/219	116/18866	3.91246e-13	1.16219e-11	8.70352e-12	EDN1/TRIB3/PLA2G1B/AKT2/APPL2/ERFE/C3/FABP5/SLC45A3/ADIPOR2/IL1B/IRS2/PRKAG2/NR4A3/SESN2/ADIPOQ	16
BP	GO:0045833	negative regulation of lipid metabolic process	15/219	98/18866	4.51826e-13	1.32948e-11	9.95633e-12	TRIB3/BRCA1/APPL2/DGAT2/NCOR1/APOC2/PLIN5/MFSD2A/ACACB/ACADVL/CIDEA/IL1B/AKR1C3/CEACAM1/APOC1	15
BP	GO:0046460	neutral lipid biosynthetic process	12/219	51/18866	4.71727e-13	1.36233e-11	1.02024e-11	C3/PLA2G15/LPIN2/DGAT2/ACSL1/LPIN3/PLIN5/MFSD2A/PLA2G4A/LPL/THRSP/ACSL4	12
BP	GO:0046463	acylglycerol biosynthetic process	12/219	51/18866	4.71727e-13	1.36233e-11	1.02024e-11	C3/PLA2G15/LPIN2/DGAT2/ACSL1/LPIN3/PLIN5/MFSD2A/PLA2G4A/LPL/THRSP/ACSL4	12
BP	GO:0034219	carbohydrate transmembrane transport	16/219	118/18866	5.13732e-13	1.47003e-11	1.10089e-11	EDN1/TRIB3/PLA2G1B/AKT2/APPL2/ERFE/C3/FABP5/SLC45A3/ADIPOR2/IL1B/IRS2/PRKAG2/NR4A3/SESN2/ADIPOQ	16
BP	GO:0006644	phospholipid metabolic process	28/219	455/18866	5.90849e-13	1.67533e-11	1.25464e-11	PLA2G3/HMGCS2/PLA2G2F/ABHD5/ALOX15B/ACSL3/THEM5/PLA2G1B/LPGAT1/PLA2G15/DBI/FABP5/LPIN2/GPD1/LIPG/PLA2G4F/LIPH/APOC2/LPIN3/FABP3/MFSD2A/PLA2G4D/PLA2G4A/LPL/SERINC1/HMGCS1/PLA2G4B/APOC1	28
BP	GO:0045017	glycerolipid biosynthetic process	22/219	270/18866	8.45576e-13	2.37599e-11	1.77936e-11	PLA2G2F/ABHD5/ACSL3/PLA2G1B/C3/PLA2G15/FABP5/LPIN2/GPD1/DGAT2/ACSL1/LIPH/LPIN3/PLIN5/FABP3/MFSD2A/PLA2G4D/PLA2G4A/LPL/PLA2G4B/THRSP/ACSL4	22
BP	GO:0006721	terpenoid metabolic process	16/219	124/18866	1.12767e-12	3.14037e-11	2.35179e-11	HMGCS2/CYP2D6/ALDH3A2/CYP2C18/ALDH1A1/CYP1A1/DGAT2/APOC2/CYP4V2/ADH1B/AKR1C1/LPL/CYP2E1/HMGCS1/AKR1C3/RDH16	16
BP	GO:0046889	positive regulation of lipid biosynthetic process	14/219	88/18866	1.60318e-12	4.42507e-11	3.31389e-11	PLA2G3/ELOVL5/ACSL3/LPGAT1/CD74/DGAT2/ABCD1/APOC2/PLIN5/FABP3/MFSD2A/SLC45A3/MLXIPL/IL1B	14
BP	GO:0030148	sphingolipid biosynthetic process	15/219	107/18866	1.70112e-12	4.65419e-11	3.48548e-11	HACD1/ALOXE3/ELOVL5/CYP4F22/HACD3/ELOVL3/ALDH3A2/DEGS1/ELOVL2/ASAH1/ALOX12B/ELOVL7/FA2H/ELOVL1/ELOVL4	15
BP	GO:0043574	peroxisomal transport	13/219	72/18866	1.88556e-12	5.11397e-11	3.82981e-11	ABCD4/SCP2/NUDT19/HSD17B4/NUDT7/ABCD1/ACAA1/HAO2/ACOT4/ACOX2/EHHADH/BAAT/EPHX2	13
BP	GO:0070542	response to fatty acid	14/219	90/18866	2.20739e-12	5.93521e-11	4.44482e-11	AACS/EDN1/CD36/DGAT2/ACSL1/PPARG/AKR1C2/FABP3/LPL/SCD/AKR1C3/PDK3/PDK4/ADIPOQ	14
BP	GO:0045723	positive regulation of fatty acid biosynthetic process	9/219	23/18866	2.30395e-12	6.14189e-11	4.5996e-11	PLA2G3/ELOVL5/LPGAT1/CD74/ABCD1/APOC2/SLC45A3/MLXIPL/IL1B	9
BP	GO:1904659	glucose transmembrane transport	15/219	110/18866	2.57245e-12	6.79956e-11	5.09213e-11	EDN1/TRIB3/PLA2G1B/AKT2/APPL2/ERFE/C3/FABP5/ADIPOR2/IL1B/IRS2/PRKAG2/NR4A3/SESN2/ADIPOQ	15
BP	GO:0034308	primary alcohol metabolic process	14/219	94/18866	4.08595e-12	1.07093e-10	8.0201e-11	CYP2D6/ALDH3A2/ALDH2/GPD1/ALDH1A1/CYP1A1/DGAT2/AKR1C2/ADH1B/AKR1C1/GPD2/ALDH1B1/AKR1C3/RDH16	14
BP	GO:0006643	membrane lipid metabolic process	19/219	212/18866	6.1449e-12	1.59716e-10	1.1961e-10	HACD1/ALOXE3/ELOVL5/CYP4F22/HACD3/ELOVL3/ALDH3A2/PLA2G15/DEGS1/ELOVL2/TECR/ASAH1/ALOX12B/ELOVL7/FA2H/ELOVL1/SERINC1/PPT1/ELOVL4	19
BP	GO:0044539	long-chain fatty acid import into cell	8/219	17/18866	6.44639e-12	1.64806e-10	1.23421e-10	ACSL3/AKT2/CD36/ACSL1/FABP3/IRS2/ACSL5/SLC27A5	8
BP	GO:0140354	lipid import into cell	8/219	17/18866	6.44639e-12	1.64806e-10	1.23421e-10	ACSL3/AKT2/CD36/ACSL1/FABP3/IRS2/ACSL5/SLC27A5	8
BP	GO:0042493	response to drug	25/219	397/18866	6.81678e-12	1.72858e-10	1.29452e-10	AACS/EDN1/PAM/PRKAR2B/CYP2D6/CYP2U1/LGALS1/CYP2C18/ALDH3A1/CYP2D7/CYP1A1/ACSL1/PPARG/APOC2/DPEP1/FABP3/LPL/ACACB/IL1B/CYP2E1/HMGCS1/TDO2/APEX1/CYP4B1/ADIPOQ	25
BP	GO:0006006	glucose metabolic process	19/219	214/18866	7.25492e-12	1.81779e-10	1.36133e-10	GAPDHS/PDHA1/AKT2/ERFE/SLC25A1/FABP5/GPD1/DGAT2/PDK1/SLC45A3/GPD2/ACACB/ENO2/IRS2/PER2/PDK3/SESN2/PDK4/ADIPOQ	19
BP	GO:0055088	lipid homeostasis	17/219	163/18866	7.28515e-12	1.81779e-10	1.36133e-10	ABHD5/ACSM3/LIPG/DGAT2/ABCD1/PPARG/APOC2/XBP1/FABP3/AKR1C1/LPL/MLXIPL/IRS2/ACOX2/SESN2/CES1/EPHX2	17
BP	GO:0036148	phosphatidylglycerol acyl-chain remodeling	8/219	18/18866	1.14882e-11	2.84378e-10	2.12968e-10	PLA2G3/PLA2G2F/PLA2G1B/LPGAT1/PLA2G4F/PLA2G4D/PLA2G4A/PLA2G4B	8
BP	GO:0006720	isoprenoid metabolic process	16/219	144/18866	1.16402e-11	2.85872e-10	2.14087e-10	HMGCS2/CYP2D6/ALDH3A2/CYP2C18/ALDH1A1/CYP1A1/DGAT2/APOC2/CYP4V2/ADH1B/AKR1C1/LPL/CYP2E1/HMGCS1/AKR1C3/RDH16	16
BP	GO:0007031	peroxisome organization	13/219	83/18866	1.25738e-11	3.06389e-10	2.29451e-10	ABCD4/SCP2/NUDT19/HSD17B4/NUDT7/ABCD1/ACAA1/HAO2/ACOT4/ACOX2/EHHADH/BAAT/EPHX2	13
BP	GO:0006694	steroid biosynthetic process	18/219	197/18866	1.63281e-11	3.94787e-10	2.95652e-10	HMGCS2/SCP2/HSD17B11/HSD17B4/CYP1A1/ASAH1/MSMO1/SCD/ACACB/IL1B/ACLY/HMGCS1/AKR1C3/ACOX2/PRKAG2/CES1/BAAT/SLC27A5	18
BP	GO:0019318	hexose metabolic process	20/219	254/18866	1.81112e-11	4.34529e-10	3.25414e-10	GAPDHS/PDHA1/AKT2/ERFE/SLC25A1/FABP5/GPD1/ALDH1A1/DGAT2/PDK1/SLC45A3/GPD2/ACACB/ENO2/IRS2/PER2/PDK3/SESN2/PDK4/ADIPOQ	20
BP	GO:0062014	negative regulation of small molecule metabolic process	14/219	105/18866	1.92271e-11	4.57782e-10	3.42829e-10	TRIB3/BRCA1/APPL2/ERFE/DGAT2/NCOR1/PLIN5/MFSD2A/ACACB/ACADVL/AKR1C3/CEACAM1/APOC1/ADIPOQ	14
BP	GO:0001659	temperature homeostasis	17/219	174/18866	2.0912e-11	4.94125e-10	3.70046e-10	FH/ELOVL3/APPL2/FABP5/CD36/ALDH1A1/ACSL1/SCD/ADIPOR2/ACADVL/EDN2/CIDEA/IL1B/PER2/GPX1/CPT2/ADIPOQ	17
BP	GO:0005996	monosaccharide metabolic process	21/219	296/18866	3.97763e-11	9.328e-10	6.98565e-10	GAPDHS/PDHA1/AKT2/ERFE/SLC25A1/FABP5/GPD1/ALDH1A1/DGAT2/PDK1/SLC45A3/GPD2/ACACB/CRYL1/ENO2/IRS2/PER2/PDK3/SESN2/PDK4/ADIPOQ	21
BP	GO:0071375	cellular response to peptide hormone stimulus	22/219	330/18866	4.48173e-11	1.04317e-09	7.81222e-10	EDN1/PRKAR2B/TRIB3/PLA2G1B/AKT2/APPL2/ERFE/LPIN2/CA2/PPARG/GSTP1/XBP1/LPIN3/LPL/IL1B/IRS2/CEACAM1/APEX1/NR4A3/ATP6V1B1/PDK4/ADIPOQ	22
BP	GO:0019432	triglyceride biosynthetic process	10/219	43/18866	4.96322e-11	1.14669e-09	8.58743e-10	C3/LPIN2/DGAT2/ACSL1/LPIN3/PLIN5/MFSD2A/LPL/THRSP/ACSL4	10
BP	GO:0032368	regulation of lipid transport	15/219	135/18866	5.21396e-11	1.19576e-09	8.95493e-10	EDN1/AKT2/ERFE/DBI/SCP2/LIPG/PPARG/APOC2/FABP3/IL1B/IRS2/ACSL5/CES1/APOC1/ADIPOQ	15
BP	GO:0006085	acetyl-CoA biosynthetic process	8/219	22/18866	8.06646e-11	1.82908e-09	1.36978e-09	PDHA1/PDP2/PDP1/PDK1/GSTZ1/ACLY/PDK3/PDK4	8
BP	GO:0032365	intracellular lipid transport	10/219	45/18866	8.09275e-11	1.82908e-09	1.36978e-09	ABCD4/SCP2/ABCD1/FABP3/ACACB/CPT1B/THRSP/PRKAG2/CES1/CPT2	10
BP	GO:0050994	regulation of lipid catabolic process	11/219	60/18866	8.34777e-11	1.87314e-09	1.40278e-09	ABHD5/AKT2/ABCD1/APOC2/PLIN5/MFSD2A/ACACB/CIDEA/IL1B/IRS2/APOC1	11
BP	GO:0006650	glycerophospholipid metabolic process	22/219	343/18866	9.44908e-11	2.10512e-09	1.5765e-09	PLA2G3/PLA2G2F/ABHD5/ACSL3/THEM5/PLA2G1B/LPGAT1/PLA2G15/DBI/FABP5/LPIN2/GPD1/PLA2G4F/LIPH/LPIN3/FABP3/MFSD2A/PLA2G4D/PLA2G4A/SERINC1/PLA2G4B/APOC1	22
BP	GO:0009636	response to toxic substance	19/219	250/18866	1.08965e-10	2.41037e-09	1.8051e-09	PON3/GSTM1/ALOX5AP/CD36/EPHX1/CYP1A1/GSTP1/CPOX/GSTZ1/LTC4S/PRXL2B/PTGS1/GPX2/GPX1/GSTM2/SESN2/CES1/EPHX2/SLC22A5	19
BP	GO:0016125	sterol metabolic process	16/219	169/18866	1.33335e-10	2.92868e-09	2.19326e-09	HMGCS2/CYP2D6/RXRA/DGAT2/CEL/MSMO1/CYP4V2/SCD/ACACB/ACADVL/ACLY/HMGCS1/PRKAG2/CES1/APOC1/EPHX2	16
BP	GO:0046471	phosphatidylglycerol metabolic process	9/219	35/18866	1.76425e-10	3.83721e-09	2.87365e-09	PLA2G3/PLA2G2F/THEM5/PLA2G1B/LPGAT1/PLA2G4F/PLA2G4D/PLA2G4A/PLA2G4B	9
BP	GO:0046467	membrane lipid biosynthetic process	15/219	147/18866	1.77159e-10	3.83721e-09	2.87365e-09	HACD1/ALOXE3/ELOVL5/CYP4F22/HACD3/ELOVL3/ALDH3A2/DEGS1/ELOVL2/ASAH1/ALOX12B/ELOVL7/FA2H/ELOVL1/ELOVL4	15
BP	GO:1901617	organic hydroxy compound biosynthetic process	19/219	258/18866	1.86854e-10	4.0193e-09	3.01001e-09	HMGCS2/ALOX12/ALOX15B/SCP2/HSD17B4/ASAH1/MSMO1/SCD/ACACB/IL1B/ACLY/HMGCS1/AKR1C3/PER2/ACOX2/PRKAG2/CES1/BAAT/SLC27A5	19
BP	GO:0042537	benzene-containing compound metabolic process	8/219	25/18866	2.64786e-10	5.65662e-09	4.23619e-09	PON3/GSTM1/ACAA1/CYP2E1/TDO2/GSTM2/AADAT/CYP4B1	8
BP	GO:0006086	acetyl-CoA biosynthetic process from pyruvate	7/219	16/18866	2.70133e-10	5.7316e-09	4.29234e-09	PDHA1/PDP2/PDP1/PDK1/GSTZ1/PDK3/PDK4	7
BP	GO:1901653	cellular response to peptide	23/219	398/18866	2.73963e-10	5.77358e-09	4.32378e-09	EDN1/PRKAR2B/TRIB3/PLA2G1B/AKT2/APPL2/ERFE/LPIN2/CD36/CA2/PPARG/GSTP1/XBP1/LPIN3/LPL/IL1B/IRS2/CEACAM1/APEX1/NR4A3/ATP6V1B1/PDK4/ADIPOQ	23
BP	GO:0006090	pyruvate metabolic process	15/219	152/18866	2.85109e-10	5.96816e-09	4.4695e-09	GAPDHS/PDHA1/PDP2/GPD1/NCOR1/PDP1/PDK1/GSTZ1/ENO2/MLXIPL/PDK3/PRKAG2/NR4A3/TREX1/PDK4	15
BP	GO:0006625	protein targeting to peroxisome	11/219	68/18866	3.4431e-10	7.06515e-09	5.29102e-09	SCP2/NUDT19/HSD17B4/NUDT7/ACAA1/HAO2/ACOT4/ACOX2/EHHADH/BAAT/EPHX2	11
BP	GO:0072662	protein localization to peroxisome	11/219	68/18866	3.4431e-10	7.06515e-09	5.29102e-09	SCP2/NUDT19/HSD17B4/NUDT7/ACAA1/HAO2/ACOT4/ACOX2/EHHADH/BAAT/EPHX2	11
BP	GO:0072663	establishment of protein localization to peroxisome	11/219	68/18866	3.4431e-10	7.06515e-09	5.29102e-09	SCP2/NUDT19/HSD17B4/NUDT7/ACAA1/HAO2/ACOT4/ACOX2/EHHADH/BAAT/EPHX2	11
BP	GO:0006109	regulation of carbohydrate metabolic process	17/219	210/18866	4.08414e-10	8.32578e-09	6.2351e-09	GAPDHS/AKT2/ERFE/GPD1/DGAT2/NCOR1/PDK1/SLC45A3/ACACB/MLXIPL/IRS2/PDK3/PRKAG2/TREX1/SESN2/PDK4/ADIPOQ	17
BP	GO:0043434	response to peptide hormone	24/219	447/18866	4.86628e-10	9.8558e-09	7.38092e-09	EDN1/PRKAR2B/TRIB3/PLA2G1B/AKT2/APPL2/ERFE/LPIN2/CA2/PPARG/GSTP1/XBP1/LPIN3/FABP3/LPL/IL1B/IRS2/CEACAM1/APEX1/NR4A3/SESN2/ATP6V1B1/PDK4/ADIPOQ	24
BP	GO:1902652	secondary alcohol metabolic process	15/219	162/18866	7.00657e-10	1.4099e-08	1.05586e-08	HMGCS2/CYP2D6/RXRA/DGAT2/CEL/ACO2/MSMO1/SCD/ACACB/ACADVL/ACLY/HMGCS1/CES1/APOC1/EPHX2	15
BP	GO:0016101	diterpenoid metabolic process	13/219	114/18866	7.51037e-10	1.50159e-08	1.12453e-08	CYP2D6/ALDH3A2/CYP2C18/ALDH1A1/CYP1A1/DGAT2/APOC2/CYP4V2/ADH1B/AKR1C1/LPL/AKR1C3/RDH16	13
BP	GO:0006575	cellular modified amino acid metabolic process	16/219	190/18866	7.61953e-10	1.51371e-08	1.13361e-08	PLA2G3/PLA2G2F/GSTM1/PLA2G1B/PLA2G4F/GSTP1/DPEP1/PLA2G4D/PLA2G4A/GSTZ1/CPT1B/SERINC1/PLA2G4B/GPX1/GSTM2/GGT5	16
BP	GO:0032868	response to insulin	19/219	283/18866	8.92727e-10	1.76229e-08	1.31976e-08	TRIB3/PLA2G1B/AKT2/APPL2/ERFE/LPIN2/PPARG/GSTP1/XBP1/LPIN3/FABP3/LPL/IL1B/IRS2/CEACAM1/SESN2/ATP6V1B1/PDK4/ADIPOQ	19
BP	GO:0036151	phosphatidylcholine acyl-chain remodeling	8/219	29/18866	1.00966e-09	1.98058e-08	1.48324e-08	PLA2G3/PLA2G2F/PLA2G1B/DBI/PLA2G4F/PLA2G4D/PLA2G4A/PLA2G4B	8
BP	GO:0032869	cellular response to insulin stimulus	17/219	226/18866	1.26852e-09	2.47282e-08	1.85187e-08	TRIB3/PLA2G1B/AKT2/APPL2/ERFE/LPIN2/PPARG/GSTP1/XBP1/LPIN3/LPL/IL1B/IRS2/CEACAM1/ATP6V1B1/PDK4/ADIPOQ	17
BP	GO:0007584	response to nutrient	15/219	171/18866	1.49131e-09	2.88906e-08	2.16359e-08	AACS/ACSL3/ALDH3A1/LIPG/CYP1A1/ACSL1/PPARG/GSTP1/XBP1/LPL/ADIPOR2/HMGCS1/AKR1C3/ACSL4/ADIPOQ	15
BP	GO:0042178	xenobiotic catabolic process	6/219	12/18866	1.9919e-09	3.81149e-08	2.85439e-08	PON3/GSTM1/CYP1A1/ACSL1/ACAA1/GSTM2	6
BP	GO:0046322	negative regulation of fatty acid oxidation	6/219	12/18866	1.9919e-09	3.81149e-08	2.85439e-08	APPL2/DGAT2/PLIN5/MFSD2A/ACACB/ACADVL	6
BP	GO:0019915	lipid storage	11/219	81/18866	2.38646e-09	4.53865e-08	3.39895e-08	ABHD5/C3/CD36/DGAT2/PPARG/PLIN5/LPL/ACACB/CIDEA/IL1B/CES1	11
BP	GO:0017144	drug metabolic process	9/219	46/18866	2.46457e-09	4.65878e-08	3.48892e-08	CYP2D6/CYP2U1/CYP2C18/CYP2D7/CYP1A1/DPEP1/CYP2E1/CYP4F12/CYP4B1	9
BP	GO:0035357	peroxisome proliferator activated receptor signaling pathway	7/219	21/18866	2.61348e-09	4.9105e-08	3.67743e-08	ALOXE3/ALOX15B/RXRA/FABP5/PPARG/PLIN5/PDK3	7
BP	GO:0008654	phospholipid biosynthetic process	18/219	271/18866	2.98849e-09	5.5815e-08	4.17993e-08	HMGCS2/PLA2G2F/ABHD5/ACSL3/PLA2G1B/LPGAT1/FABP5/LPIN2/GPD1/LIPH/LPIN3/FABP3/MFSD2A/PLA2G4D/PLA2G4A/SERINC1/HMGCS1/PLA2G4B	18
BP	GO:0008203	cholesterol metabolic process	14/219	153/18866	3.07376e-09	5.70659e-08	4.27361e-08	HMGCS2/CYP2D6/RXRA/DGAT2/CEL/MSMO1/SCD/ACACB/ACADVL/ACLY/HMGCS1/CES1/APOC1/EPHX2	14
BP	GO:0120255	olefinic compound biosynthetic process	8/219	33/18866	3.13825e-09	5.79183e-08	4.33745e-08	ALOX12/ALOXE3/ALOX15B/GSTM1/GSTP1/ALOX12B/AKR1C3/GSTM2	8
BP	GO:1990845	adaptive thermogenesis	14/219	155/18866	3.6418e-09	6.68163e-08	5.00381e-08	FH/PM20D1/ELOVL3/APPL2/FABP5/CD36/ALDH1A1/ACSL1/SCD/ADIPOR2/CIDEA/PER2/CPT2/ADIPOQ	14
BP	GO:0006658	phosphatidylserine metabolic process	8/219	34/18866	4.06313e-09	7.41105e-08	5.55007e-08	PLA2G3/PLA2G2F/PLA2G1B/PLA2G4F/PLA2G4D/PLA2G4A/SERINC1/PLA2G4B	8
BP	GO:0001523	retinoid metabolic process	12/219	108/18866	4.63931e-09	8.4128e-08	6.30027e-08	CYP2D6/CYP2C18/ALDH1A1/CYP1A1/DGAT2/APOC2/CYP4V2/ADH1B/AKR1C1/LPL/AKR1C3/RDH16	12
BP	GO:0006691	leukotriene metabolic process	8/219	35/18866	5.21474e-09	9.40161e-08	7.04078e-08	ALOX12/ALOX5AP/PLA2G1B/DPEP1/PLA2G4A/LTC4S/CYP4F12/GGT5	8
BP	GO:0042762	regulation of sulfur metabolic process	6/219	14/18866	6.34907e-09	1.13159e-07	8.47433e-08	PDP2/PDP1/PDK1/GSTZ1/PDK3/PDK4	6
BP	GO:0046321	positive regulation of fatty acid oxidation	6/219	14/18866	6.34907e-09	1.13159e-07	8.47433e-08	AKT2/ABCD1/PPARG/PLIN5/IRS2/NR4A3	6
BP	GO:0046473	phosphatidic acid metabolic process	9/219	51/18866	6.47218e-09	1.14697e-07	8.58957e-08	PLA2G3/PLA2G2F/ABHD5/PLA2G1B/GPD1/LIPH/PLA2G4D/PLA2G4A/PLA2G4B	9
BP	GO:0010883	regulation of lipid storage	9/219	52/18866	7.74856e-09	1.36541e-07	1.02254e-07	ABHD5/C3/CD36/PPARG/PLIN5/LPL/ACACB/CIDEA/CES1	9
BP	GO:0032370	positive regulation of lipid transport	10/219	70/18866	7.81619e-09	1.36959e-07	1.02567e-07	EDN1/ERFE/DBI/SCP2/LIPG/FABP3/IL1B/ACSL5/CES1/ADIPOQ	10
BP	GO:0098754	detoxification	13/219	138/18866	8.00812e-09	1.39538e-07	1.04499e-07	GSTM1/ALOX5AP/CD36/GSTP1/GSTZ1/LTC4S/PRXL2B/PTGS1/GPX2/GPX1/GSTM2/SESN2/SLC22A5	13
BP	GO:1990748	cellular detoxification	12/219	114/18866	8.64455e-09	1.49791e-07	1.12177e-07	GSTM1/ALOX5AP/CD36/GSTP1/GSTZ1/LTC4S/PRXL2B/PTGS1/GPX2/GPX1/GSTM2/SESN2	12
BP	GO:0033540	fatty acid beta-oxidation using acyl-CoA oxidase	6/219	15/18866	1.04795e-08	1.80216e-07	1.34962e-07	SCP2/HSD17B4/ABCD1/ACAA1/ACOX2/EHHADH	6
BP	GO:0019433	triglyceride catabolic process	8/219	38/18866	1.0516e-08	1.80216e-07	1.34962e-07	ABHD5/FABP5/LIPG/LIPH/APOC2/PLIN5/FABP3/LPL	8
BP	GO:0046434	organophosphate catabolic process	13/219	144/18866	1.34321e-08	2.26458e-07	1.69592e-07	PLA2G15/GPD1/LIPG/NUDT7/PLA2G4F/ACOT7/ABCD1/APOC2/PLA2G4D/PLA2G4A/PLA2G4B/GPX1/APOC1	13
BP	GO:0106106	cold-induced thermogenesis	13/219	144/18866	1.34321e-08	2.26458e-07	1.69592e-07	FH/ELOVL3/APPL2/FABP5/CD36/ALDH1A1/ACSL1/SCD/ADIPOR2/CIDEA/PER2/CPT2/ADIPOQ	13
BP	GO:0120161	regulation of cold-induced thermogenesis	13/219	144/18866	1.34321e-08	2.26458e-07	1.69592e-07	FH/ELOVL3/APPL2/FABP5/CD36/ALDH1A1/ACSL1/SCD/ADIPOR2/CIDEA/PER2/CPT2/ADIPOQ	13
BP	GO:0036152	phosphatidylethanolamine acyl-chain remodeling	7/219	26/18866	1.40728e-08	2.35985e-07	1.76727e-07	PLA2G3/PLA2G2F/PLA2G1B/PLA2G4F/PLA2G4D/PLA2G4A/PLA2G4B	7
BP	GO:0120162	positive regulation of cold-induced thermogenesis	11/219	97/18866	1.66461e-08	2.77642e-07	2.07924e-07	FH/ELOVL3/APPL2/FABP5/CD36/ACSL1/SCD/ADIPOR2/PER2/CPT2/ADIPOQ	11
BP	GO:1900542	regulation of purine nucleotide metabolic process	12/219	121/18866	1.70595e-08	2.83025e-07	2.11955e-07	GAPDHS/PDP2/GPD1/NCOR1/PDP1/PDK1/GSTZ1/MLXIPL/PDK3/PRKAG2/TREX1/PDK4	12
BP	GO:0097237	cellular response to toxic substance	12/219	122/18866	1.87292e-08	3.08812e-07	2.31266e-07	GSTM1/ALOX5AP/CD36/GSTP1/GSTZ1/LTC4S/PRXL2B/PTGS1/GPX2/GPX1/GSTM2/SESN2	12
BP	GO:0050996	positive regulation of lipid catabolic process	7/219	27/18866	1.88119e-08	3.08812e-07	2.31266e-07	ABHD5/AKT2/ABCD1/APOC2/PLIN5/IL1B/IRS2	7
BP	GO:0006140	regulation of nucleotide metabolic process	12/219	123/18866	2.0544e-08	3.35481e-07	2.51238e-07	GAPDHS/PDP2/GPD1/NCOR1/PDP1/PDK1/GSTZ1/MLXIPL/PDK3/PRKAG2/TREX1/PDK4	12
BP	GO:1905039	carboxylic acid transmembrane transport	13/219	150/18866	2.19813e-08	3.57082e-07	2.67416e-07	ABCD4/AKT2/SLC25A1/ABCD1/ACACB/CPT1B/IRS2/PER2/ACSL5/THRSP/PRKAG2/SLC27A5/CPT2	13
BP	GO:1903825	organic acid transmembrane transport	13/219	151/18866	2.38083e-08	3.84757e-07	2.88141e-07	ABCD4/AKT2/SLC25A1/ABCD1/ACACB/CPT1B/IRS2/PER2/ACSL5/THRSP/PRKAG2/SLC27A5/CPT2	13
BP	GO:2000191	regulation of fatty acid transport	7/219	28/18866	2.48363e-08	3.99302e-07	2.99033e-07	EDN1/AKT2/ERFE/FABP3/IL1B/IRS2/ACSL5	7
BP	GO:0030730	sequestering of triglyceride	6/219	17/18866	2.54144e-08	4.065e-07	3.04424e-07	ABHD5/PPARG/PLIN5/LPL/CIDEA/IL1B	6
BP	GO:0055092	sterol homeostasis	11/219	102/18866	2.83401e-08	4.50984e-07	3.37738e-07	ACSM3/LIPG/DGAT2/ABCD1/APOC2/XBP1/FABP3/AKR1C1/LPL/CES1/EPHX2	11
BP	GO:0098869	cellular oxidant detoxification	11/219	103/18866	3.14086e-08	4.97276e-07	3.72406e-07	ALOX5AP/CD36/GSTP1/GSTZ1/LTC4S/PRXL2B/PTGS1/GPX2/GPX1/GSTM2/SESN2	11
BP	GO:0031667	response to nutrient levels	22/219	473/18866	3.59504e-08	5.66309e-07	4.24104e-07	AACS/ACSL3/APPL2/ALDH3A1/GLUL/LIPG/CYP1A1/ACSL1/PPARG/GSTP1/XBP1/MFSD2A/LPL/ADIPOR2/ACACB/HMGCS1/AKR1C3/PRKAG2/SESN2/PDK4/ACSL4/ADIPOQ	22
BP	GO:0036149	phosphatidylinositol acyl-chain remodeling	6/219	18/18866	3.77532e-08	5.91719e-07	4.43133e-07	PLA2G2F/PLA2G1B/LPGAT1/PLA2G4F/PLA2G4D/PLA2G4A	6
BP	GO:0044070	regulation of anion transport	11/219	105/18866	3.84464e-08	5.99571e-07	4.49013e-07	EDN1/AKT2/ERFE/DBI/CA2/FABP3/IL1B/IRS2/PER2/ACSL5/CES1	11
BP	GO:0034754	cellular hormone metabolic process	12/219	134/18866	5.38112e-08	8.35011e-07	6.25332e-07	CYP2D6/CYP2C18/HSD17B11/HSD17B4/ALDH1A1/CYP1A1/DGAT2/AKR1C2/ADH1B/AKR1C1/AKR1C3/RDH16	12
BP	GO:0044262	cellular carbohydrate metabolic process	17/219	294/18866	6.41366e-08	9.90308e-07	7.41632e-07	AKT2/ERFE/DGAT2/NCOR1/PDK1/SLC45A3/PLA2G4A/GPD2/ACACB/IRS2/PER2/PDK3/PRKAG2/AOAH/SESN2/PDK4/ADIPOQ	17
BP	GO:0008206	bile acid metabolic process	8/219	48/18866	7.34458e-08	1.12846e-06	8.45094e-07	SCP2/HSD17B4/ACAA1/AKR1C1/ACOX2/CES1/BAAT/SLC27A5	8
BP	GO:0031998	regulation of fatty acid beta-oxidation	6/219	20/18866	7.73096e-08	1.1785e-06	8.82567e-07	AKT2/ABCD1/PLIN5/MFSD2A/ACACB/IRS2	6
BP	GO:0032890	regulation of organic acid transport	9/219	67/18866	7.74583e-08	1.1785e-06	8.82567e-07	EDN1/AKT2/ERFE/FABP3/IL1B/IRS2/PER2/ACSL5/CES1	9
BP	GO:0006654	phosphatidic acid biosynthetic process	8/219	49/18866	8.69066e-08	1.30948e-06	9.80655e-07	PLA2G2F/ABHD5/PLA2G1B/GPD1/LIPH/PLA2G4D/PLA2G4A/PLA2G4B	8
BP	GO:0009395	phospholipid catabolic process	8/219	49/18866	8.69066e-08	1.30948e-06	9.80655e-07	PLA2G15/LIPG/PLA2G4F/APOC2/PLA2G4D/PLA2G4A/PLA2G4B/APOC1	8
BP	GO:0006853	carnitine shuttle	5/219	11/18866	8.78992e-08	1.31176e-06	9.82363e-07	ACACB/CPT1B/THRSP/PRKAG2/CPT2	5
BP	GO:0033539	fatty acid beta-oxidation using acyl-CoA dehydrogenase	5/219	11/18866	8.78992e-08	1.31176e-06	9.82363e-07	ETFDH/ACAD11/ACADVL/ETFB/IVD	5
BP	GO:0006094	gluconeogenesis	10/219	91/18866	1.02431e-07	1.52135e-06	1.13932e-06	GAPDHS/ERFE/SLC25A1/GPD1/DGAT2/GPD2/ENO2/PER2/SESN2/ADIPOQ	10
BP	GO:0036150	phosphatidylserine acyl-chain remodeling	6/219	21/18866	1.07188e-07	1.58445e-06	1.18658e-06	PLA2G2F/PLA2G1B/PLA2G4F/PLA2G4D/PLA2G4A/PLA2G4B	6
BP	GO:0097009	energy homeostasis	7/219	35/18866	1.31648e-07	1.93684e-06	1.45048e-06	PM20D1/CD36/MFSD2A/ACACB/EDN2/MLXIPL/NR4A3	7
BP	GO:0019319	hexose biosynthetic process	10/219	94/18866	1.39801e-07	2.04714e-06	1.53308e-06	GAPDHS/ERFE/SLC25A1/GPD1/DGAT2/GPD2/ENO2/PER2/SESN2/ADIPOQ	10
BP	GO:0010675	regulation of cellular carbohydrate metabolic process	12/219	148/18866	1.61575e-07	2.35492e-06	1.76358e-06	AKT2/ERFE/DGAT2/NCOR1/PDK1/SLC45A3/ACACB/IRS2/PDK3/SESN2/PDK4/ADIPOQ	12
BP	GO:0010906	regulation of glucose metabolic process	11/219	121/18866	1.67528e-07	2.43032e-06	1.82005e-06	AKT2/ERFE/DGAT2/PDK1/SLC45A3/ACACB/IRS2/PDK3/SESN2/PDK4/ADIPOQ	11
BP	GO:0015980	energy derivation by oxidation of organic compounds	16/219	278/18866	1.68836e-07	2.43796e-06	1.82576e-06	FH/PDHA1/ETFDH/AKT2/GPD1/ACO2/SDHC/GPD2/ACADVL/ETFB/IRS2/SUCLG2/PER2/PRKAG2/NR4A3/TREX1	16
BP	GO:0046323	glucose import	9/219	75/18866	2.09971e-07	3.01796e-06	2.26013e-06	PLA2G1B/AKT2/APPL2/ERFE/ADIPOR2/IRS2/PRKAG2/SESN2/ADIPOQ	9
BP	GO:0046364	monosaccharide biosynthetic process	10/219	100/18866	2.51939e-07	3.60457e-06	2.69943e-06	GAPDHS/ERFE/SLC25A1/GPD1/DGAT2/GPD2/ENO2/PER2/SESN2/ADIPOQ	10
BP	GO:0042738	exogenous drug catabolic process	6/219	24/18866	2.58241e-07	3.66116e-06	2.74181e-06	CYP2D6/CYP2U1/CYP2C18/CYP2D7/CYP2E1/CYP4B1	6
BP	GO:0050995	negative regulation of lipid catabolic process	6/219	24/18866	2.58241e-07	3.66116e-06	2.74181e-06	PLIN5/MFSD2A/ACACB/CIDEA/IL1B/APOC1	6
BP	GO:0072593	reactive oxygen species metabolic process	16/219	288/18866	2.72549e-07	3.84652e-06	2.88062e-06	EDN1/ALOX12/PON3/BRCA1/CD36/CYP1A1/ABCD1/GSTP1/PLIN5/IL1B/AKR1C3/GPX1/PDK3/SESN2/PDK4/HSP90AA1	16
BP	GO:0042632	cholesterol homeostasis	10/219	101/18866	2.76818e-07	3.88916e-06	2.91256e-06	ACSM3/LIPG/DGAT2/APOC2/XBP1/FABP3/AKR1C1/LPL/CES1/EPHX2	10
BP	GO:0019748	secondary metabolic process	8/219	57/18866	2.94047e-07	4.09434e-06	3.06621e-06	PAM/PON3/CYP2D6/CYP1A1/BDH2/AKR1C2/AKR1C1/AKR1C3	8
BP	GO:0071398	cellular response to fatty acid	8/219	57/18866	2.94047e-07	4.09434e-06	3.06621e-06	EDN1/DGAT2/PPARG/AKR1C2/LPL/AKR1C3/PDK3/PDK4	8
BP	GO:0010889	regulation of sequestering of triglyceride	5/219	14/18866	3.70211e-07	5.10924e-06	3.82626e-06	ABHD5/PPARG/PLIN5/LPL/CIDEA	5
BP	GO:2001279	regulation of unsaturated fatty acid biosynthetic process	5/219	14/18866	3.70211e-07	5.10924e-06	3.82626e-06	PLA2G3/FABP5/CD74/ABCD1/IL1B	5
BP	GO:0019218	regulation of steroid metabolic process	11/219	131/18866	3.76187e-07	5.16885e-06	3.8709e-06	DGAT2/ASAH1/SCD/ACACB/ACADVL/IL1B/HMGCS1/AKR1C3/CES1/APOC1/EPHX2	11
BP	GO:0097006	regulation of plasma lipoprotein particle levels	10/219	105/18866	3.99216e-07	5.46121e-06	4.08985e-06	PLA2G3/ACSL3/CD36/LIPG/DGAT2/APOC2/MFSD2A/LPL/APOC1/ADIPOQ	10
BP	GO:0010884	positive regulation of lipid storage	6/219	26/18866	4.33243e-07	5.87515e-06	4.39984e-06	C3/CD36/PLIN5/LPL/ACACB/CIDEA	6
BP	GO:0042737	drug catabolic process	6/219	26/18866	4.33243e-07	5.87515e-06	4.39984e-06	CYP2D6/CYP2U1/CYP2C18/CYP2D7/CYP2E1/CYP4B1	6
BP	GO:0046324	regulation of glucose import	8/219	61/18866	5.0358e-07	6.79942e-06	5.09202e-06	PLA2G1B/AKT2/APPL2/ERFE/ADIPOR2/IRS2/PRKAG2/ADIPOQ	8
BP	GO:0046474	glycerophospholipid biosynthetic process	14/219	230/18866	5.20154e-07	6.99294e-06	5.23694e-06	PLA2G2F/ABHD5/ACSL3/PLA2G1B/FABP5/LPIN2/GPD1/LIPH/LPIN3/FABP3/MFSD2A/PLA2G4D/PLA2G4A/PLA2G4B	14
BP	GO:0090207	regulation of triglyceride metabolic process	7/219	43/18866	5.83064e-07	7.80505e-06	5.84513e-06	ABHD5/C3/DGAT2/APOC2/PLIN5/MFSD2A/THRSP	7
BP	GO:0010828	positive regulation of glucose transmembrane transport	7/219	45/18866	8.05094e-07	1.07311e-05	8.03645e-06	AKT2/ERFE/C3/ADIPOR2/IRS2/NR4A3/ADIPOQ	7
BP	GO:0032309	icosanoid secretion	7/219	46/18866	9.40299e-07	1.248e-05	9.34613e-06	EDN1/PLA2G3/PLA2G2F/PLA2G1B/PLA2G4F/PLA2G4A/IL1B	7
BP	GO:0051341	regulation of oxidoreductase activity	10/219	117/18866	1.09366e-06	1.43978e-05	1.07824e-05	EDN1/PDP2/PDP1/AOC3/PDK1/EDN2/IL1B/PDK3/PDK4/HSP90AA1	10
BP	GO:0042572	retinol metabolic process	7/219	47/18866	1.09403e-06	1.43978e-05	1.07824e-05	CYP2D6/ALDH1A1/CYP1A1/DGAT2/ADH1B/AKR1C3/RDH16	7
BP	GO:0042593	glucose homeostasis	14/219	245/18866	1.10867e-06	1.45292e-05	1.08808e-05	AACS/APPL2/LGALS1/FABP5/PPARG/XBP1/PDK1/ADIPOR2/MLXIPL/IRS2/PDK3/SESN2/PDK4/ADIPOQ	14
BP	GO:0033500	carbohydrate homeostasis	14/219	246/18866	1.16366e-06	1.5186e-05	1.13726e-05	AACS/APPL2/LGALS1/FABP5/PPARG/XBP1/PDK1/ADIPOR2/MLXIPL/IRS2/PDK3/SESN2/PDK4/ADIPOQ	14
BP	GO:0015918	sterol transport	10/219	118/18866	1.18295e-06	1.53734e-05	1.1513e-05	SCP2/CD36/LIPG/PPARG/CEL/APOC2/AKR1C1/CES1/APOC1/ADIPOQ	10
BP	GO:0010743	regulation of macrophage derived foam cell differentiation	6/219	32/18866	1.60892e-06	2.07365e-05	1.55293e-05	PLA2G3/ALOX15B/CD36/PPARG/LPL/ADIPOQ	6
BP	GO:0046475	glycerophospholipid catabolic process	6/219	32/18866	1.60892e-06	2.07365e-05	1.55293e-05	PLA2G15/PLA2G4F/PLA2G4D/PLA2G4A/PLA2G4B/APOC1	6
BP	GO:0050891	multicellular organismal water homeostasis	8/219	71/18866	1.64709e-06	2.1141e-05	1.58323e-05	PRKAR2B/ALOX12/ALOXE3/ALOX12B/FA2H/ELOVL1/CYP4F12/ATP6V1B1	8
BP	GO:0071715	icosanoid transport	7/219	50/18866	1.68702e-06	2.14768e-05	1.60837e-05	EDN1/PLA2G3/PLA2G2F/PLA2G1B/PLA2G4F/PLA2G4A/IL1B	7
BP	GO:1901571	fatty acid derivative transport	7/219	50/18866	1.68702e-06	2.14768e-05	1.60837e-05	EDN1/PLA2G3/PLA2G2F/PLA2G1B/PLA2G4F/PLA2G4A/IL1B	7
BP	GO:0043648	dicarboxylic acid metabolic process	9/219	97/18866	1.91631e-06	2.42967e-05	1.81956e-05	FH/D2HGDH/GLUL/ACSF3/ACOT4/GRHPR/ACLY/SUCLG2/AADAT	9
BP	GO:0071827	plasma lipoprotein particle organization	7/219	51/18866	1.93627e-06	2.44503e-05	1.83106e-05	PLA2G3/ACSL3/LIPG/APOC2/MFSD2A/LPL/APOC1	7
BP	GO:0042445	hormone metabolic process	13/219	221/18866	1.95968e-06	2.46462e-05	1.84573e-05	CYP2D6/CYP2C18/HSD17B11/HSD17B4/ALDH1A1/CYP1A1/DGAT2/AKR1C2/ADH1B/AKR1C1/AKR1C3/RDH16/CES1	13
BP	GO:0055094	response to lipoprotein particle	6/219	34/18866	2.34203e-06	2.93366e-05	2.19699e-05	CD36/PPARG/ADTRP/LPL/HMGCS1/CES1	6
BP	GO:0019373	epoxygenase P450 pathway	5/219	20/18866	2.70857e-06	3.36575e-05	2.52058e-05	CYP2C18/CYP1A1/CYP2E1/CYP4F12/EPHX2	5
BP	GO:2000193	positive regulation of fatty acid transport	5/219	20/18866	2.70857e-06	3.36575e-05	2.52058e-05	EDN1/ERFE/FABP3/IL1B/ACSL5	5
BP	GO:0006749	glutathione metabolic process	7/219	54/18866	2.87581e-06	3.55939e-05	2.66559e-05	GSTM1/GSTP1/DPEP1/GSTZ1/GPX1/GSTM2/GGT5	7
BP	GO:0015850	organic hydroxy compound transport	14/219	268/18866	3.18367e-06	3.92485e-05	2.93928e-05	RXRA/SCP2/CD36/LIPG/PPARG/CEL/APOC2/AKR1C1/CEACAM1/CES1/APOC1/SLC27A5/AQP7/ADIPOQ	14
BP	GO:0071825	protein-lipid complex subunit organization	7/219	55/18866	3.26297e-06	4.00677e-05	3.00063e-05	PLA2G3/ACSL3/LIPG/APOC2/MFSD2A/LPL/APOC1	7
BP	GO:0071402	cellular response to lipoprotein particle stimulus	6/219	36/18866	3.32686e-06	4.06921e-05	3.04739e-05	CD36/PPARG/ADTRP/LPL/HMGCS1/CES1	6
BP	GO:0032000	positive regulation of fatty acid beta-oxidation	4/219	10/18866	3.51238e-06	4.24075e-05	3.17586e-05	AKT2/ABCD1/PLIN5/IRS2	4
BP	GO:0120252	hydrocarbon metabolic process	4/219	10/18866	3.51238e-06	4.24075e-05	3.17586e-05	CYP1A1/CYP2E1/EPHX2/CYP4B1	4
BP	GO:0019370	leukotriene biosynthetic process	5/219	21/18866	3.5215e-06	4.24075e-05	3.17586e-05	ALOX5AP/PLA2G1B/PLA2G4A/LTC4S/GGT5	5
BP	GO:0045717	negative regulation of fatty acid biosynthetic process	5/219	21/18866	3.5215e-06	4.24075e-05	3.17586e-05	TRIB3/BRCA1/ACADVL/CEACAM1/APOC1	5
BP	GO:0030301	cholesterol transport	9/219	105/18866	3.71916e-06	4.4577e-05	3.33833e-05	SCP2/CD36/LIPG/CEL/APOC2/AKR1C1/CES1/APOC1/ADIPOQ	9
BP	GO:0030104	water homeostasis	8/219	79/18866	3.73023e-06	4.4577e-05	3.33833e-05	PRKAR2B/ALOX12/ALOXE3/ALOX12B/FA2H/ELOVL1/CYP4F12/ATP6V1B1	8
BP	GO:0045444	fat cell differentiation	13/219	235/18866	3.86013e-06	4.59532e-05	3.44139e-05	AACS/TRIB3/ALOXE3/AKT2/NUDT7/PPARG/XBP1/FABP3/LPL/PER2/GPX1/NR4A3/ADIPOQ	13
BP	GO:0006699	bile acid biosynthetic process	6/219	37/18866	3.93252e-06	4.6637e-05	3.4926e-05	SCP2/HSD17B4/ACOX2/CES1/BAAT/SLC27A5	6
BP	GO:0016126	sterol biosynthetic process	8/219	81/18866	4.50845e-06	5.32646e-05	3.98894e-05	HMGCS2/MSMO1/SCD/ACACB/ACLY/HMGCS1/PRKAG2/CES1	8
BP	GO:0010742	macrophage derived foam cell differentiation	6/219	38/18866	4.62489e-06	5.42295e-05	4.06119e-05	PLA2G3/ALOX15B/CD36/PPARG/LPL/ADIPOQ	6
BP	GO:0090077	foam cell differentiation	6/219	38/18866	4.62489e-06	5.42295e-05	4.06119e-05	PLA2G3/ALOX15B/CD36/PPARG/LPL/ADIPOQ	6
BP	GO:0006656	phosphatidylcholine biosynthetic process	6/219	39/18866	5.41315e-06	6.27644e-05	4.70036e-05	ACSL3/FABP5/LPIN2/LPIN3/FABP3/MFSD2A	6
BP	GO:0055090	acylglycerol homeostasis	6/219	39/18866	5.41315e-06	6.27644e-05	4.70036e-05	DGAT2/APOC2/XBP1/LPL/MLXIPL/SESN2	6
BP	GO:0070328	triglyceride homeostasis	6/219	39/18866	5.41315e-06	6.27644e-05	4.70036e-05	DGAT2/APOC2/XBP1/LPL/MLXIPL/SESN2	6
BP	GO:0046950	cellular ketone body metabolic process	4/219	11/18866	5.46923e-06	6.31798e-05	4.73147e-05	AACS/HMGCS2/BDH2/SLC27A5	4
BP	GO:0010866	regulation of triglyceride biosynthetic process	5/219	23/18866	5.71395e-06	6.55214e-05	4.90684e-05	C3/DGAT2/PLIN5/MFSD2A/THRSP	5
BP	GO:0071404	cellular response to low-density lipoprotein particle stimulus	5/219	23/18866	5.71395e-06	6.55214e-05	4.90684e-05	CD36/PPARG/LPL/HMGCS1/CES1	5
BP	GO:0006979	response to oxidative stress	18/219	458/18866	7.11379e-06	8.12744e-05	6.08657e-05	EDN1/ETFDH/CD36/ABCD1/GSTP1/DPEP1/PDK1/CYP2E1/AKR1C3/PTGS1/GPX2/GPX1/APEX1/ACOX2/NR4A3/TREX1/SESN2/ADIPOQ	18
BP	GO:0090208	positive regulation of triglyceride metabolic process	5/219	24/18866	7.14967e-06	8.13862e-05	6.09493e-05	ABHD5/DGAT2/APOC2/PLIN5/MFSD2A	5
BP	GO:0055081	anion homeostasis	7/219	62/18866	7.38224e-06	8.3728e-05	6.27031e-05	LIPG/DGAT2/ABCD1/XBP1/FABP3/MLXIPL/ATP6V1B1	7
BP	GO:0016051	carbohydrate biosynthetic process	12/219	213/18866	7.60406e-06	8.59314e-05	6.43532e-05	GAPDHS/AKT2/ERFE/SLC25A1/GPD1/DGAT2/GPD2/ENO2/IRS2/PER2/SESN2/ADIPOQ	12
BP	GO:0006069	ethanol oxidation	4/219	12/18866	8.12922e-06	9.08782e-05	6.80579e-05	ALDH2/ALDH1A1/ADH1B/ALDH1B1	4
BP	GO:0031392	regulation of prostaglandin biosynthetic process	4/219	12/18866	8.12922e-06	9.08782e-05	6.80579e-05	PLA2G3/FABP5/CD74/IL1B	4
BP	GO:1902224	ketone body metabolic process	4/219	12/18866	8.12922e-06	9.08782e-05	6.80579e-05	AACS/HMGCS2/BDH2/SLC27A5	4
BP	GO:1900371	regulation of purine nucleotide biosynthetic process	6/219	42/18866	8.45456e-06	9.41778e-05	7.05288e-05	PDP2/PDP1/PDK1/GSTZ1/PDK3/PDK4	6
BP	GO:0061436	establishment of skin barrier	5/219	25/18866	8.85296e-06	9.82647e-05	7.35895e-05	ALOX12/ALOXE3/ALOX12B/FA2H/ELOVL1	5
BP	GO:0030808	regulation of nucleotide biosynthetic process	6/219	43/18866	9.73102e-06	0.000107628	8.06015e-05	PDP2/PDP1/PDK1/GSTZ1/PDK3/PDK4	6
BP	GO:0090181	regulation of cholesterol metabolic process	7/219	65/18866	1.0147e-05	0.000111439	8.34554e-05	DGAT2/SCD/ACACB/ACADVL/HMGCS1/CES1/EPHX2	7
BP	GO:1905953	negative regulation of lipid localization	7/219	65/18866	1.0147e-05	0.000111439	8.34554e-05	ABHD5/AKT2/PPARG/APOC2/IRS2/CES1/APOC1	7
BP	GO:0060100	positive regulation of phagocytosis, engulfment	4/219	13/18866	1.16354e-05	0.000126891	9.50276e-05	APPL2/C3/CD36/PPARG	4
BP	GO:1905155	positive regulation of membrane invagination	4/219	13/18866	1.16354e-05	0.000126891	9.50276e-05	APPL2/C3/CD36/PPARG	4
BP	GO:0045333	cellular respiration	11/219	187/18866	1.22142e-05	0.000132738	9.94066e-05	FH/PDHA1/ETFDH/GPD1/ACO2/SDHC/GPD2/ETFB/SUCLG2/NR4A3/TREX1	11
BP	GO:0046513	ceramide biosynthetic process	7/219	67/18866	1.24288e-05	0.000134602	0.000100802	ALOXE3/CYP4F22/DEGS1/ASAH1/ALOX12B/FA2H/ELOVL1	7
BP	GO:0048545	response to steroid hormone	15/219	346/18866	1.34951e-05	0.000145644	0.000109071	EDN1/PAM/BRCA1/RXRA/ACSBG1/ALDH3A1/ABHD2/NCOR1/CA2/GSTP1/ADTRP/YWHAH/AKR1C3/NR4A3/ADIPOQ	15
BP	GO:0033561	regulation of water loss via skin	5/219	28/18866	1.59183e-05	0.000171204	0.000128213	ALOX12/ALOXE3/ALOX12B/FA2H/ELOVL1	5
BP	GO:0051791	medium-chain fatty acid metabolic process	4/219	14/18866	1.61415e-05	0.000172416	0.00012912	ACAD9/ABHD2/ACOT7/CES1	4
BP	GO:1901569	fatty acid derivative catabolic process	4/219	14/18866	1.61415e-05	0.000172416	0.00012912	ACOT7/ABCD1/CYP4F12/LYPLA2	4
BP	GO:0032371	regulation of sterol transport	7/219	71/18866	1.8275e-05	0.000194538	0.000145688	SCP2/LIPG/PPARG/APOC2/CES1/APOC1/ADIPOQ	7
BP	GO:0009409	response to cold	6/219	48/18866	1.86635e-05	0.000197998	0.000148279	APPL2/PPARG/LPL/ACADVL/CIDEA/HSP90AA1	6
BP	GO:0009743	response to carbohydrate	12/219	233/18866	1.87356e-05	0.000198089	0.000148347	AACS/LGALS1/GLUL/GSTP1/XBP1/LPL/MLXIPL/IL1B/IRS2/PDK3/SESN2/ADIPOQ	12
BP	GO:0006672	ceramide metabolic process	8/219	100/18866	2.16018e-05	0.000227622	0.000170464	ALOXE3/CYP4F22/PLA2G15/DEGS1/ASAH1/ALOX12B/FA2H/ELOVL1	8
BP	GO:0016114	terpenoid biosynthetic process	4/219	15/18866	2.18111e-05	0.000228285	0.00017096	HMGCS2/CYP1A1/HMGCS1/AKR1C3	4
BP	GO:0060099	regulation of phagocytosis, engulfment	4/219	15/18866	2.18111e-05	0.000228285	0.00017096	APPL2/C3/CD36/PPARG	4
BP	GO:0016052	carbohydrate catabolic process	11/219	200/18866	2.28835e-05	0.000237912	0.00017817	GAPDHS/GPD1/ALDH1A1/NCOR1/GPD2/CRYL1/ENO2/MLXIPL/PRKAG2/TREX1/AOAH	11
BP	GO:2000377	regulation of reactive oxygen species metabolic process	11/219	200/18866	2.28835e-05	0.000237912	0.00017817	EDN1/PON3/BRCA1/CD36/ABCD1/GSTP1/PLIN5/IL1B/AKR1C3/PDK3/HSP90AA1	11
BP	GO:0006695	cholesterol biosynthetic process	7/219	75/18866	2.62258e-05	0.000270856	0.000202841	HMGCS2/MSMO1/SCD/ACACB/ACLY/HMGCS1/CES1	7
BP	GO:1902653	secondary alcohol biosynthetic process	7/219	75/18866	2.62258e-05	0.000270856	0.000202841	HMGCS2/MSMO1/SCD/ACACB/ACLY/HMGCS1/CES1	7
BP	GO:0034368	protein-lipid complex remodeling	5/219	31/18866	2.67513e-05	0.000274465	0.000205544	PLA2G3/LIPG/APOC2/LPL/APOC1	5
BP	GO:0034369	plasma lipoprotein particle remodeling	5/219	31/18866	2.67513e-05	0.000274465	0.000205544	PLA2G3/LIPG/APOC2/LPL/APOC1	5
BP	GO:1901616	organic hydroxy compound catabolic process	7/219	76/18866	2.86046e-05	0.000292518	0.000219064	MAOA/ALDH2/CEL/GPD2/ALDH1B1/CYP4F12/AKR1C3	7
BP	GO:1905153	regulation of membrane invagination	4/219	16/18866	2.88173e-05	0.000293729	0.000219971	APPL2/C3/CD36/PPARG	4
BP	GO:0034367	protein-containing complex remodeling	5/219	32/18866	3.14074e-05	0.000316235	0.000236825	PLA2G3/LIPG/APOC2/LPL/APOC1	5
BP	GO:0050482	arachidonic acid secretion	5/219	32/18866	3.14074e-05	0.000316235	0.000236825	PLA2G3/PLA2G2F/PLA2G1B/PLA2G4F/PLA2G4A	5
BP	GO:1903963	arachidonate transport	5/219	32/18866	3.14074e-05	0.000316235	0.000236825	PLA2G3/PLA2G2F/PLA2G1B/PLA2G4F/PLA2G4A	5
BP	GO:0034284	response to monosaccharide	11/219	207/18866	3.14308e-05	0.000316235	0.000236825	AACS/LGALS1/GLUL/GSTP1/XBP1/LPL/MLXIPL/IRS2/PDK3/SESN2/ADIPOQ	11
BP	GO:0055089	fatty acid homeostasis	4/219	17/18866	3.73419e-05	0.0003745	0.00028046	DGAT2/ABCD1/XBP1/MLXIPL	4
BP	GO:0006099	tricarboxylic acid cycle	5/219	34/18866	4.25863e-05	0.000425727	0.000318823	FH/PDHA1/ACO2/SDHC/SUCLG2	5
BP	GO:0010885	regulation of cholesterol storage	4/219	18/18866	4.75752e-05	0.00047107	0.00035278	CD36/PPARG/LPL/CES1	4
BP	GO:0034375	high-density lipoprotein particle remodeling	4/219	18/18866	4.75752e-05	0.00047107	0.00035278	PLA2G3/LIPG/APOC2/APOC1	4
BP	GO:0043217	myelin maintenance	4/219	18/18866	4.75752e-05	0.00047107	0.00035278	AKT2/DEGS1/ABCD1/FA2H	4
BP	GO:0045913	positive regulation of carbohydrate metabolic process	7/219	84/18866	5.47959e-05	0.000540849	0.000405037	GAPDHS/AKT2/GPD1/DGAT2/SLC45A3/MLXIPL/IRS2	7
BP	GO:0051055	negative regulation of lipid biosynthetic process	6/219	58/18866	5.58945e-05	0.000548223	0.000410559	TRIB3/BRCA1/ACADVL/AKR1C3/CEACAM1/APOC1	6
BP	GO:1903793	positive regulation of anion transport	6/219	58/18866	5.58945e-05	0.000548223	0.000410559	EDN1/ERFE/DBI/FABP3/IL1B/ACSL5	6
BP	GO:1901661	quinone metabolic process	5/219	36/18866	5.66192e-05	0.00055359	0.000414578	CBR3/AKR1C2/AKR1C1/CYP4F12/AKR1C3	5
BP	GO:0010744	positive regulation of macrophage derived foam cell differentiation	4/219	19/18866	5.97151e-05	0.000582035	0.000435881	PLA2G3/ALOX15B/CD36/LPL	4
BP	GO:0014074	response to purine-containing compound	9/219	149/18866	6.21607e-05	0.000603985	0.000452319	AACS/ALDH3A1/GPD1/PPARG/IL1B/HMGCS1/APEX1/GSTM2/ADIPOQ	9
BP	GO:0030522	intracellular receptor signaling pathway	12/219	265/18866	6.57531e-05	0.000636907	0.000476974	ALOXE3/ALOX15B/BRCA1/RXRA/FABP5/NCOR1/PPARG/PLIN5/YWHAH/AKR1C3/PDK3/NR4A3	12
BP	GO:0010878	cholesterol storage	4/219	20/18866	7.39667e-05	0.000714248	0.000534894	CD36/PPARG/LPL/CES1	4
BP	GO:0046326	positive regulation of glucose import	5/219	39/18866	8.40596e-05	0.000808507	0.000605483	AKT2/ERFE/ADIPOR2/IRS2/ADIPOQ	5
BP	GO:0098656	anion transmembrane transport	13/219	315/18866	8.42465e-05	0.000808507	0.000605483	ABCD4/AKT2/SLC25A1/ABCD1/ACACB/CPT1B/IRS2/PER2/ACSL5/THRSP/PRKAG2/SLC27A5/CPT2	13
BP	GO:0006081	cellular aldehyde metabolic process	6/219	63/18866	8.94149e-05	0.000855476	0.000640657	ALDH3A2/ALDH3A1/ALDH1A1/AKR1C1/GRHPR/AKR1C3	6
BP	GO:0097306	cellular response to alcohol	7/219	91/18866	9.14367e-05	0.000872144	0.00065314	AACS/BRCA1/PPARG/AKR1C2/HMGCS1/AKR1C3/CES1	7
BP	GO:0032892	positive regulation of organic acid transport	5/219	40/18866	9.51671e-05	0.000904958	0.000677714	EDN1/ERFE/FABP3/IL1B/ACSL5	5
BP	GO:0000302	response to reactive oxygen species	11/219	235/18866	9.88472e-05	0.000937095	0.000701782	EDN1/CD36/GSTP1/DPEP1/CYP2E1/AKR1C3/GPX1/APEX1/NR4A3/TREX1/SESN2	11
BP	GO:0009749	response to glucose	10/219	197/18866	0.000105487	0.000997016	0.000746656	AACS/LGALS1/GLUL/XBP1/LPL/MLXIPL/IRS2/PDK3/SESN2/ADIPOQ	10
BP	GO:0006067	ethanol metabolic process	4/219	22/18866	0.000109659	0.00102403	0.00076689	ALDH2/ALDH1A1/ADH1B/ALDH1B1	4
BP	GO:1901685	glutathione derivative metabolic process	4/219	22/18866	0.000109659	0.00102403	0.00076689	GSTM1/GSTP1/GSTZ1/GSTM2	4
BP	GO:1901687	glutathione derivative biosynthetic process	4/219	22/18866	0.000109659	0.00102403	0.00076689	GSTM1/GSTP1/GSTZ1/GSTM2	4
BP	GO:2000479	regulation of cAMP-dependent protein kinase activity	4/219	22/18866	0.000109659	0.00102403	0.00076689	PRKAR2B/PRKAG2/SESN2/ADIPOQ	4
BP	GO:0043467	regulation of generation of precursor metabolites and energy	9/219	162/18866	0.00011828	0.00110124	0.000824709	GAPDHS/AKT2/GPD1/NCOR1/ABCD1/MLXIPL/IRS2/PRKAG2/TREX1	9
BP	GO:0009755	hormone-mediated signaling pathway	10/219	200/18866	0.000119483	0.00110913	0.000830619	BRCA1/RXRA/APPL2/ABHD2/ACSL1/NCOR1/PPARG/YWHAH/ADIPOR2/NR4A3	10
BP	GO:0009746	response to hexose	10/219	202/18866	0.000129661	0.00119468	0.000894681	AACS/LGALS1/GLUL/XBP1/LPL/MLXIPL/IRS2/PDK3/SESN2/ADIPOQ	10
BP	GO:1901605	alpha-amino acid metabolic process	10/219	202/18866	0.000129661	0.00119468	0.000894681	GLUL/ODC1/DPEP1/GSTZ1/IL4I1/TDO2/SMS/AADAT/BAAT/IVD	10
BP	GO:0046165	alcohol biosynthetic process	9/219	164/18866	0.000129848	0.00119468	0.000894681	HMGCS2/ASAH1/MSMO1/SCD/ACACB/IL1B/ACLY/HMGCS1/CES1	9
BP	GO:0034381	plasma lipoprotein particle clearance	6/219	68/18866	0.000137267	0.00125923	0.000943023	CD36/LIPG/DGAT2/APOC2/APOC1/ADIPOQ	6
BP	GO:0050810	regulation of steroid biosynthetic process	7/219	98/18866	0.000145947	0.00133492	0.00099971	ASAH1/SCD/ACACB/IL1B/HMGCS1/AKR1C3/CES1	7
BP	GO:0071383	cellular response to steroid hormone stimulus	10/219	206/18866	0.000152226	0.00138829	0.00103967	EDN1/BRCA1/RXRA/ABHD2/NCOR1/GSTP1/ADTRP/YWHAH/AKR1C3/NR4A3	10
BP	GO:0051004	regulation of lipoprotein lipase activity	4/219	24/18866	0.000156421	0.00142238	0.00106521	ABHD5/APOC2/LPL/APOC1	4
BP	GO:0032374	regulation of cholesterol transport	6/219	70/18866	0.0001613	0.00146249	0.00109524	SCP2/LIPG/APOC2/CES1/APOC1/ADIPOQ	6
BP	GO:0030647	aminoglycoside antibiotic metabolic process	3/219	10/18866	0.000174338	0.00157612	0.00118034	AKR1C2/AKR1C1/AKR1C3	3
BP	GO:0060191	regulation of lipase activity	7/219	101/18866	0.000176207	0.00158841	0.00118954	ABHD5/PLA2G1B/APOC2/PLIN5/LPL/PPT1/APOC1	7
BP	GO:0034764	positive regulation of transmembrane transport	10/219	210/18866	0.000178017	0.0016001	0.0011983	AKT2/ERFE/C3/CA2/ADIPOR2/IRS2/ACSL5/GSTM2/NR4A3/ADIPOQ	10
BP	GO:0006520	cellular amino acid metabolic process	13/219	340/18866	0.000179771	0.00161122	0.00120663	HSD17B10/PM20D1/GLUL/ODC1/DPEP1/GSTZ1/IL4I1/TDO2/SMS/AADAT/GGT5/BAAT/IVD	13
BP	GO:0042157	lipoprotein metabolic process	8/219	135/18866	0.000181851	0.00162519	0.00121709	DBI/GLUL/LIPG/DGAT2/ALOX12B/LYPLA2/PPT1/APOC1	8
BP	GO:0031331	positive regulation of cellular catabolic process	14/219	390/18866	0.000195984	0.00174649	0.00130793	GAPDHS/TRIB3/ABHD5/AKT2/GPD1/ABCD1/TP53INP2/APOC2/PLIN5/MLXIPL/IL1B/IRS2/SESN2/HSP90AA1	14
BP	GO:0046677	response to antibiotic	5/219	47/18866	0.000207704	0.00184567	0.0013822	CYP1A1/PLA2G4F/AOC3/PLA2G4A/HSP90AA1	5
BP	GO:0018904	ether metabolic process	4/219	26/18866	0.000216106	0.00191487	0.00143403	ALOX12/EPHX1/PLA2G4A/EPHX2	4
BP	GO:0019371	cyclooxygenase pathway	3/219	11/18866	0.000237664	0.00208809	0.00156375	TBXAS1/AKR1C3/PTGS1	3
BP	GO:0042758	long-chain fatty acid catabolic process	3/219	11/18866	0.000237664	0.00208809	0.00156375	ABCD1/ADTRP/CYP4F12	3
BP	GO:0150104	transport across blood-brain barrier	3/219	11/18866	0.000237664	0.00208809	0.00156375	FABP5/CD36/MFSD2A	3
BP	GO:0034599	cellular response to oxidative stress	12/219	310/18866	0.000284322	0.00249101	0.00186549	CD36/ABCD1/GSTP1/DPEP1/PDK1/AKR1C3/GPX2/GPX1/APEX1/NR4A3/TREX1/SESN2	12
BP	GO:0008299	isoprenoid biosynthetic process	4/219	28/18866	0.00029064	0.00253214	0.0018963	HMGCS2/CYP1A1/HMGCS1/AKR1C3	4
BP	GO:0009074	aromatic amino acid family catabolic process	4/219	28/18866	0.00029064	0.00253214	0.0018963	GSTZ1/IL4I1/TDO2/AADAT	4
BP	GO:0022900	electron transport chain	9/219	184/18866	0.000307208	0.00266903	0.00199881	ETFDH/ALDH2/GPD1/DEGS1/SDHC/GPD2/ETFB/GPX2/RDH16	9
BP	GO:0062197	cellular response to chemical stress	13/219	360/18866	0.000312649	0.00270876	0.00202856	CD36/ABCD1/PPARG/GSTP1/DPEP1/PDK1/AKR1C3/GPX2/GPX1/APEX1/NR4A3/TREX1/SESN2	13
BP	GO:0010232	vascular transport	3/219	12/18866	0.000314175	0.00271444	0.00203282	FABP5/CD36/MFSD2A	3
BP	GO:0015721	bile acid and bile salt transport	4/219	29/18866	0.000334094	0.00286274	0.00214388	RXRA/AKR1C1/CEACAM1/SLC27A5	4
BP	GO:0032373	positive regulation of sterol transport	4/219	29/18866	0.000334094	0.00286274	0.00214388	SCP2/LIPG/CES1/ADIPOQ	4
BP	GO:0032376	positive regulation of cholesterol transport	4/219	29/18866	0.000334094	0.00286274	0.00214388	SCP2/LIPG/CES1/ADIPOQ	4
BP	GO:0006110	regulation of glycolytic process	6/219	80/18866	0.000335798	0.00286947	0.00214892	GAPDHS/GPD1/NCOR1/MLXIPL/PRKAG2/TREX1	6
BP	GO:0098657	import into cell	10/219	230/18866	0.000368885	0.00314359	0.0023542	ACSL3/AKT2/CD36/GLUL/ACSL1/FABP3/IRS2/PER2/ACSL5/SLC27A5	10
BP	GO:0046337	phosphatidylethanolamine metabolic process	4/219	30/18866	0.000382008	0.00324655	0.00243131	PLA2G3/PLA2G15/LPIN2/LPIN3	4
BP	GO:0030193	regulation of blood coagulation	6/219	82/18866	0.000383851	0.00325335	0.0024364	EDN1/ALOX12/CD36/ADTRP/PLA2G4A/CEACAM1	6
BP	GO:0003018	vascular process in circulatory system	9/219	190/18866	0.000388784	0.00328623	0.00246102	EDN1/ALOX12/FABP5/CD36/MFSD2A/EDN2/CEACAM1/PER2/GPX1	9
BP	GO:0006096	glycolytic process	7/219	115/18866	0.000391547	0.00330064	0.00247181	GAPDHS/GPD1/NCOR1/ENO2/MLXIPL/PRKAG2/TREX1	7
BP	GO:0034379	very-low-density lipoprotein particle assembly	3/219	13/18866	0.000404937	0.00340431	0.00254946	ACSL3/MFSD2A/APOC1	3
BP	GO:1900046	regulation of hemostasis	6/219	83/18866	0.000409809	0.00343601	0.00257319	EDN1/ALOX12/CD36/ADTRP/PLA2G4A/CEACAM1	6
BP	GO:0006757	ATP generation from ADP	7/219	116/18866	0.00041265	0.00345055	0.00258409	GAPDHS/GPD1/NCOR1/ENO2/MLXIPL/PRKAG2/TREX1	7
BP	GO:0097305	response to alcohol	10/219	234/18866	0.000422554	0.00352116	0.00263696	AACS/BRCA1/PPARG/AKR1C2/GSTP1/CYP2E1/HMGCS1/AKR1C3/CES1/ADIPOQ	10
BP	GO:0051235	maintenance of location	12/219	324/18866	0.000423352	0.00352116	0.00263696	ABHD5/C3/CD36/DGAT2/PPARG/PLIN5/LPL/ACACB/CIDEA/IL1B/GSTM2/CES1	12
BP	GO:0034377	plasma lipoprotein particle assembly	4/219	31/18866	0.000434639	0.00360531	0.00269998	ACSL3/APOC2/MFSD2A/APOC1	4
BP	GO:0046164	alcohol catabolic process	5/219	55/18866	0.000436937	0.00360531	0.00269998	ALDH2/CEL/GPD2/ALDH1B1/AKR1C3	5
BP	GO:0051353	positive regulation of oxidoreductase activity	5/219	55/18866	0.000436937	0.00360531	0.00269998	EDN1/PDP2/PDP1/EDN2/IL1B	5
BP	GO:0009132	nucleoside diphosphate metabolic process	8/219	155/18866	0.000463502	0.00381441	0.00285658	GAPDHS/GPD1/NUDT7/NCOR1/ENO2/MLXIPL/PRKAG2/TREX1	8
BP	GO:0044273	sulfur compound catabolic process	5/219	56/18866	0.000475292	0.00390115	0.00292153	NUDT7/ACOT7/ABCD1/DPEP1/GGT5	5
BP	GO:0008210	estrogen metabolic process	4/219	32/18866	0.000492244	0.00400864	0.00300203	CYP2D6/HSD17B11/HSD17B4/CYP1A1	4
BP	GO:0034694	response to prostaglandin	4/219	32/18866	0.000492244	0.00400864	0.00300203	EDN1/PPARG/AKR1C2/AKR1C3	4
BP	GO:1903959	regulation of anion transmembrane transport	4/219	32/18866	0.000492244	0.00400864	0.00300203	AKT2/IRS2/PER2/ACSL5	4
BP	GO:0010896	regulation of triglyceride catabolic process	3/219	14/18866	0.000510972	0.00411815	0.00308404	ABHD5/APOC2/PLIN5	3
BP	GO:0035358	regulation of peroxisome proliferator activated receptor signaling pathway	3/219	14/18866	0.000510972	0.00411815	0.00308404	ALOX15B/FABP5/PLIN5	3
BP	GO:0046462	monoacylglycerol metabolic process	3/219	14/18866	0.000510972	0.00411815	0.00308404	DGAT2/FAAH/PLA2G4A	3
BP	GO:0050872	white fat cell differentiation	3/219	14/18866	0.000510972	0.00411815	0.00308404	AACS/PPARG/PER2	3
BP	GO:0006576	cellular biogenic amine metabolic process	5/219	57/18866	0.000516128	0.00414898	0.00310713	MAOA/ODC1/TDO2/SMS/AADAT	5
BP	GO:0051051	negative regulation of transport	15/219	483/18866	0.000543938	0.00436129	0.00326613	EDN1/AKT2/APPL2/FABP5/CD36/CD74/APOC2/ADTRP/CIDEA/IL1B/IRS2/CEACAM1/GSTM2/APOC1/ADIPOQ	15
BP	GO:0042573	retinoic acid metabolic process	4/219	33/18866	0.000555082	0.00443923	0.0033245	CYP2C18/CYP1A1/ADH1B/AKR1C3	4
BP	GO:0050818	regulation of coagulation	6/219	88/18866	0.00056084	0.00447381	0.0033504	EDN1/ALOX12/CD36/ADTRP/PLA2G4A/CEACAM1	6
BP	GO:0009063	cellular amino acid catabolic process	7/219	124/18866	0.000616238	0.0048907	0.0036626	HSD17B10/GLUL/GSTZ1/IL4I1/TDO2/AADAT/IVD	7
BP	GO:0046031	ADP metabolic process	7/219	124/18866	0.000616238	0.0048907	0.0036626	GAPDHS/GPD1/NCOR1/ENO2/MLXIPL/PRKAG2/TREX1	7
BP	GO:0043470	regulation of carbohydrate catabolic process	6/219	90/18866	0.000632103	0.00496268	0.0037165	GAPDHS/GPD1/NCOR1/MLXIPL/PRKAG2/TREX1	6
BP	GO:0010867	positive regulation of triglyceride biosynthetic process	3/219	15/18866	0.000633263	0.00496268	0.0037165	DGAT2/PLIN5/MFSD2A	3
BP	GO:0015936	coenzyme A metabolic process	3/219	15/18866	0.000633263	0.00496268	0.0037165	NUDT7/ACOT7/ACLY	3
BP	GO:0034638	phosphatidylcholine catabolic process	3/219	15/18866	0.000633263	0.00496268	0.0037165	PLA2G15/PLA2G4A/APOC1	3
BP	GO:0050746	regulation of lipoprotein metabolic process	3/219	15/18866	0.000633263	0.00496268	0.0037165	DBI/LIPG/DGAT2	3
BP	GO:1903578	regulation of ATP metabolic process	7/219	125/18866	0.000646471	0.00505349	0.00378451	GAPDHS/GPD1/NCOR1/ABCD1/MLXIPL/PRKAG2/TREX1	7
BP	GO:0042594	response to starvation	9/219	206/18866	0.000697076	0.00542523	0.0040629	AACS/GLUL/PPARG/XBP1/MFSD2A/AKR1C3/PRKAG2/SESN2/PDK4	9
BP	GO:0065005	protein-lipid complex assembly	4/219	35/18866	0.000697504	0.00542523	0.0040629	ACSL3/APOC2/MFSD2A/APOC1	4
BP	GO:0048732	gland development	14/219	443/18866	0.000700864	0.0054378	0.00407231	AACS/PAM/ALOX15B/RXRA/AKT2/CYP1A1/XBP1/ACO2/FA2H/HMGCS1/IRS2/CEACAM1/GPX1/BAAT	14
BP	GO:0033013	tetrapyrrole metabolic process	5/219	61/18866	0.000706335	0.00546664	0.00409392	ABCD4/BLVRA/CYP1A1/BDH2/CPOX	5
BP	GO:0007567	parturition	3/219	16/18866	0.00077275	0.00594793	0.00445435	EDN1/CYP1A1/PLA2G4B	3
BP	GO:0034310	primary alcohol catabolic process	3/219	16/18866	0.00077275	0.00594793	0.00445435	ALDH2/ALDH1B1/AKR1C3	3
BP	GO:0031668	cellular response to extracellular stimulus	10/219	253/18866	0.000774241	0.00594793	0.00445435	GLUL/PPARG/GSTP1/XBP1/MFSD2A/LPL/AKR1C3/PRKAG2/SESN2/PDK4	10
BP	GO:0042554	superoxide anion generation	4/219	36/18866	0.000777615	0.00595917	0.00446276	EDN1/ALOX12/PON3/GSTP1	4
BP	GO:0009896	positive regulation of catabolic process	14/219	454/18866	0.000888199	0.00678993	0.00508492	GAPDHS/TRIB3/ABHD5/AKT2/GPD1/ABCD1/TP53INP2/APOC2/PLIN5/MLXIPL/IL1B/IRS2/SESN2/HSP90AA1	14
BP	GO:0030299	intestinal cholesterol absorption	3/219	17/18866	0.000930338	0.00704302	0.00527445	CD36/CEL/AKR1C1	3
BP	GO:0042448	progesterone metabolic process	3/219	17/18866	0.000930338	0.00704302	0.00527445	AKR1C2/AKR1C1/AKR1C3	3
BP	GO:0042953	lipoprotein transport	3/219	17/18866	0.000930338	0.00704302	0.00527445	CD36/PPARG/APOC2	3
BP	GO:0043649	dicarboxylic acid catabolic process	3/219	17/18866	0.000930338	0.00704302	0.00527445	GLUL/ACSF3/ACOT4	3
BP	GO:0006165	nucleoside diphosphate phosphorylation	7/219	133/18866	0.000933009	0.00704614	0.00527679	GAPDHS/GPD1/NCOR1/ENO2/MLXIPL/PRKAG2/TREX1	7
BP	GO:0050764	regulation of phagocytosis	6/219	97/18866	0.000938176	0.00706804	0.00529319	APPL2/C3/CD36/PPARG/IL1B/ADIPOQ	6
BP	GO:0015748	organophosphate ester transport	7/219	135/18866	0.00101828	0.00763467	0.00571753	SLC25A1/DBI/SCP2/ABCD1/APOC2/MFSD2A/APOC1	7
BP	GO:0046939	nucleotide phosphorylation	7/219	135/18866	0.00101828	0.00763467	0.00571753	GAPDHS/GPD1/NCOR1/ENO2/MLXIPL/PRKAG2/TREX1	7
BP	GO:0043255	regulation of carbohydrate biosynthetic process	6/219	99/18866	0.00104367	0.00780625	0.00584603	AKT2/ERFE/DGAT2/IRS2/SESN2/ADIPOQ	6
BP	GO:0006778	porphyrin-containing compound metabolic process	4/219	39/18866	0.00105671	0.00788491	0.00590494	BLVRA/CYP1A1/BDH2/CPOX	4
BP	GO:0009135	purine nucleoside diphosphate metabolic process	7/219	136/18866	0.00106316	0.0078952	0.00591264	GAPDHS/GPD1/NCOR1/ENO2/MLXIPL/PRKAG2/TREX1	7
BP	GO:0009179	purine ribonucleoside diphosphate metabolic process	7/219	136/18866	0.00106316	0.0078952	0.00591264	GAPDHS/GPD1/NCOR1/ENO2/MLXIPL/PRKAG2/TREX1	7
BP	GO:0044872	lipoprotein localization	3/219	18/18866	0.00110689	0.00816168	0.0061122	CD36/PPARG/APOC2	3
BP	GO:0071605	monocyte chemotactic protein-1 production	3/219	18/18866	0.00110689	0.00816168	0.0061122	GSTP1/IL1B/ADIPOQ	3
BP	GO:0071637	regulation of monocyte chemotactic protein-1 production	3/219	18/18866	0.00110689	0.00816168	0.0061122	GSTP1/IL1B/ADIPOQ	3
BP	GO:0031669	cellular response to nutrient levels	9/219	221/18866	0.00114467	0.00842032	0.0063059	GLUL/PPARG/XBP1/MFSD2A/LPL/AKR1C3/PRKAG2/SESN2/PDK4	9
BP	GO:1902882	regulation of response to oxidative stress	6/219	101/18866	0.00115804	0.00844705	0.00632592	CD36/ABCD1/GPX1/ACOX2/NR4A3/SESN2	6
BP	GO:1990542	mitochondrial transmembrane transport	6/219	101/18866	0.00115804	0.00844705	0.00632592	SLC25A1/ACACB/CPT1B/THRSP/PRKAG2/CPT2	6
BP	GO:0032642	regulation of chemokine production	5/219	68/18866	0.00115913	0.00844705	0.00632592	CD74/GSTP1/LPL/IL1B/ADIPOQ	5
BP	GO:0050766	positive regulation of phagocytosis	5/219	68/18866	0.00115913	0.00844705	0.00632592	APPL2/C3/CD36/PPARG/IL1B	5
BP	GO:0009072	aromatic amino acid family metabolic process	4/219	40/18866	0.00116355	0.0084595	0.00633524	GSTZ1/IL4I1/TDO2/AADAT	4
BP	GO:0009185	ribonucleoside diphosphate metabolic process	7/219	139/18866	0.00120716	0.00875615	0.0065574	GAPDHS/GPD1/NCOR1/ENO2/MLXIPL/PRKAG2/TREX1	7
BP	GO:0002699	positive regulation of immune effector process	9/219	223/18866	0.00121881	0.0088201	0.00660529	PLA2G3/CD1D/APPL2/C3/CD36/CD74/XBP1/IL1B/NR4A3	9
BP	GO:0009308	amine metabolic process	7/219	140/18866	0.00125842	0.00908567	0.00680417	MAOA/CYP1A1/ODC1/AOC3/TDO2/SMS/AADAT	7
BP	GO:0006734	NADH metabolic process	4/219	41/18866	0.00127774	0.00918262	0.00687678	GAPDHS/GPD1/GPD2/ENO2	4
BP	GO:0051354	negative regulation of oxidoreductase activity	4/219	41/18866	0.00127774	0.00918262	0.00687678	AOC3/PDK1/PDK3/PDK4	4
BP	GO:0030593	neutrophil chemotaxis	6/219	103/18866	0.00128178	0.00919053	0.0068827	EDN1/PLA2G1B/CD74/DPEP1/EDN2/IL1B	6
BP	GO:0061081	positive regulation of myeloid leukocyte cytokine production involved in immune response	3/219	19/18866	0.00130324	0.00930158	0.00696587	CD36/CD74/NR4A3	3
BP	GO:0098856	intestinal lipid absorption	3/219	19/18866	0.00130324	0.00930158	0.00696587	CD36/CEL/AKR1C1	3
BP	GO:0001889	liver development	7/219	141/18866	0.00131136	0.00933822	0.0069933	AACS/CYP1A1/XBP1/ACO2/HMGCS1/CEACAM1/BAAT	7
BP	GO:1901606	alpha-amino acid catabolic process	6/219	104/18866	0.00134732	0.00957242	0.00716869	GLUL/GSTZ1/IL4I1/TDO2/AADAT/IVD	6
BP	GO:0010907	positive regulation of glucose metabolic process	4/219	42/18866	0.00139953	0.00992073	0.00742954	AKT2/DGAT2/SLC45A3/IRS2	4
BP	GO:0050727	regulation of inflammatory response	13/219	425/18866	0.0014496	0.0102524	0.00767794	PLA2G3/APPL2/C3/ABCD1/PPARG/GSTP1/DAGLA/LPL/IL1B/GPX1/TREX1/AOAH/ADIPOQ	13
BP	GO:0061008	hepaticobiliary system development	7/219	144/18866	0.00148071	0.0104487	0.00782494	AACS/CYP1A1/XBP1/ACO2/HMGCS1/CEACAM1/BAAT	7
BP	GO:2000379	positive regulation of reactive oxygen species metabolic process	6/219	106/18866	0.00148604	0.0104627	0.0078354	EDN1/CD36/GSTP1/IL1B/AKR1C3/HSP90AA1	6
BP	GO:1902644	tertiary alcohol metabolic process	3/219	20/18866	0.00152017	0.0106788	0.00799727	AKR1C2/AKR1C1/AKR1C3	3
BP	GO:0071496	cellular response to external stimulus	11/219	326/18866	0.00155033	0.0108662	0.00813762	GLUL/PPARG/GSTP1/XBP1/MFSD2A/LPL/IL1B/AKR1C3/PRKAG2/SESN2/PDK4	11
BP	GO:0008217	regulation of blood pressure	8/219	187/18866	0.0015678	0.010964	0.00821087	EDN1/ACSM3/PPARG/EDN2/CYP4F12/PTGS1/CES1/ADIPOQ	8
BP	GO:0043491	protein kinase B signaling	10/219	278/18866	0.00157356	0.0109797	0.00822262	TRIB3/AKR1C2/ADTRP/IL1B/AKR1C3/IRS2/THEM4/GPX1/SESN2/HSP90AA1	10
BP	GO:0006195	purine nucleotide catabolic process	4/219	44/18866	0.00166698	0.0116056	0.00869131	NUDT7/ACOT7/ABCD1/GPX1	4
BP	GO:0006801	superoxide metabolic process	5/219	74/18866	0.00169357	0.0117645	0.0088103	EDN1/ALOX12/PON3/CD36/GSTP1	5
BP	GO:0002791	regulation of peptide secretion	12/219	381/18866	0.00171892	0.011914	0.0089223	AACS/PAM/PLA2G1B/GLUL/CD74/XBP1/ADTRP/CIDEA/IL1B/IRS2/PER2/ACSL4	12
BP	GO:0010829	negative regulation of glucose transmembrane transport	3/219	21/18866	0.00175844	0.012054	0.00902711	APPL2/FABP5/IL1B	3
BP	GO:0016137	glycoside metabolic process	3/219	21/18866	0.00175844	0.012054	0.00902711	AKR1C2/AKR1C1/AKR1C3	3
BP	GO:0043691	reverse cholesterol transport	3/219	21/18866	0.00175844	0.012054	0.00902711	LIPG/APOC2/CES1	3
BP	GO:0044241	lipid digestion	3/219	21/18866	0.00175844	0.012054	0.00902711	CD36/CEL/AKR1C1	3
BP	GO:0071397	cellular response to cholesterol	3/219	21/18866	0.00175844	0.012054	0.00902711	AACS/HMGCS1/CES1	3
BP	GO:0032602	chemokine production	5/219	75/18866	0.00179768	0.0122959	0.00920832	CD74/GSTP1/LPL/IL1B/ADIPOQ	5
BP	GO:0032722	positive regulation of chemokine production	4/219	45/18866	0.00181316	0.0123477	0.00924709	CD74/LPL/IL1B/ADIPOQ	4
BP	GO:0045429	positive regulation of nitric oxide biosynthetic process	4/219	45/18866	0.00181316	0.0123477	0.00924709	EDN1/CD36/IL1B/HSP90AA1	4
BP	GO:0061041	regulation of wound healing	7/219	151/18866	0.00194228	0.0131982	0.00988399	EDN1/ALOX12/CD36/XBP1/ADTRP/PLA2G4A/CEACAM1	7
BP	GO:1904407	positive regulation of nitric oxide metabolic process	4/219	46/18866	0.001968	0.0133439	0.00999312	EDN1/CD36/IL1B/HSP90AA1	4
BP	GO:0006071	glycerol metabolic process	3/219	22/18866	0.00201877	0.0135994	0.0101845	DGAT2/PLA2G4A/GPD2	3
BP	GO:0010888	negative regulation of lipid storage	3/219	22/18866	0.00201877	0.0135994	0.0101845	ABHD5/PPARG/CES1	3
BP	GO:0071379	cellular response to prostaglandin stimulus	3/219	22/18866	0.00201877	0.0135994	0.0101845	PPARG/AKR1C2/AKR1C3	3
BP	GO:0006605	protein targeting	13/219	444/18866	0.00212968	0.0142988	0.0107082	AKT2/SCP2/NUDT19/HSD17B4/NUDT7/ACAA1/HAO2/ACOT4/ACOX2/EHHADH/BAAT/EPHX2/HSP90AA1	13
BP	GO:0032369	negative regulation of lipid transport	4/219	47/18866	0.00213175	0.0142988	0.0107082	AKT2/APOC2/IRS2/APOC1	4
BP	GO:0051047	positive regulation of secretion	11/219	340/18866	0.00215509	0.0144243	0.0108022	AACS/EDN1/PLA2G3/ACSL3/PLA2G1B/GLUL/XBP1/ALOX12B/IL1B/IRS2/ACSL4	11
BP	GO:0002673	regulation of acute inflammatory response	4/219	49/18866	0.002487	0.0165747	0.0124126	C3/PPARG/GSTP1/IL1B	4
BP	GO:0006111	regulation of gluconeogenesis	4/219	49/18866	0.002487	0.0165747	0.0124126	ERFE/DGAT2/SESN2/ADIPOQ	4
BP	GO:0010869	regulation of receptor biosynthetic process	3/219	24/18866	0.00260834	0.0173094	0.0129629	EDN1/PPARG/ADIPOQ	3
BP	GO:0045821	positive regulation of glycolytic process	3/219	24/18866	0.00260834	0.0173094	0.0129629	GAPDHS/GPD1/MLXIPL	3
BP	GO:0019674	NAD metabolic process	4/219	50/18866	0.00267901	0.017703	0.0132576	GAPDHS/GPD1/GPD2/ENO2	4
BP	GO:0030195	negative regulation of blood coagulation	4/219	50/18866	0.00267901	0.017703	0.0132576	EDN1/ALOX12/ADTRP/CEACAM1	4
BP	GO:0050708	regulation of protein secretion	11/219	352/18866	0.00281481	0.0185611	0.0139002	AACS/PAM/PLA2G1B/GLUL/XBP1/ADTRP/CIDEA/IL1B/IRS2/PER2/ACSL4	11
BP	GO:0072523	purine-containing compound catabolic process	4/219	51/18866	0.00288094	0.0189171	0.0141669	NUDT7/ACOT7/ABCD1/GPX1	4
BP	GO:1900047	negative regulation of hemostasis	4/219	51/18866	0.00288094	0.0189171	0.0141669	EDN1/ALOX12/ADTRP/CEACAM1	4
BP	GO:0019400	alditol metabolic process	3/219	25/18866	0.00293886	0.0192166	0.0143911	DGAT2/PLA2G4A/GPD2	3
BP	GO:0046339	diacylglycerol metabolic process	3/219	25/18866	0.00293886	0.0192166	0.0143911	PLA2G15/DGAT2/DAGLA	3
BP	GO:0009267	cellular response to starvation	7/219	163/18866	0.00298465	0.0194751	0.0145847	GLUL/XBP1/MFSD2A/AKR1C3/PRKAG2/SESN2/PDK4	7
BP	GO:1990266	neutrophil migration	6/219	122/18866	0.00302282	0.0196831	0.0147405	EDN1/PLA2G1B/CD74/DPEP1/EDN2/IL1B	6
BP	GO:0031960	response to corticosteroid	7/219	164/18866	0.00308771	0.0200637	0.0150255	EDN1/PAM/ACSBG1/ALDH3A1/GSTP1/AKR1C3/ADIPOQ	7
BP	GO:0036315	cellular response to sterol	3/219	26/18866	0.00329401	0.0213597	0.0159961	AACS/HMGCS1/CES1	3
BP	GO:0003014	renal system process	6/219	125/18866	0.00340905	0.0220598	0.0165204	EDN1/PRKAR2B/CYP4F12/AKR1C3/ATP6V1B1/ADIPOQ	6
BP	GO:0009060	aerobic respiration	5/219	87/18866	0.00344134	0.022131	0.0165737	FH/PDHA1/ACO2/SDHC/SUCLG2	5
BP	GO:1904705	regulation of vascular associated smooth muscle cell proliferation	5/219	87/18866	0.00344134	0.022131	0.0165737	EDN1/PPARG/GSTP1/NR4A3/ADIPOQ	5
BP	GO:1990874	vascular associated smooth muscle cell proliferation	5/219	87/18866	0.00344134	0.022131	0.0165737	EDN1/PPARG/GSTP1/NR4A3/ADIPOQ	5
BP	GO:0046034	ATP metabolic process	10/219	311/18866	0.00353996	0.0227184	0.0170136	GAPDHS/GPD1/NCOR1/ABCD1/SDHC/ENO2/MLXIPL/PRKAG2/TREX1/ATP6V1B1	10
BP	GO:0032755	positive regulation of interleukin-6 production	5/219	88/18866	0.00361486	0.0231515	0.0173379	CD36/CD74/XBP1/LPL/IL1B	5
BP	GO:0006706	steroid catabolic process	3/219	27/18866	0.00367433	0.0234841	0.017587	HSD17B11/CEL/YWHAH	3
BP	GO:0071621	granulocyte chemotaxis	6/219	127/18866	0.0036862	0.0235118	0.0176077	EDN1/PLA2G1B/CD74/DPEP1/EDN2/IL1B	6
BP	GO:0002720	positive regulation of cytokine production involved in immune response	4/219	55/18866	0.00379277	0.024093	0.018043	CD36/CD74/IL1B/NR4A3	4
BP	GO:0050819	negative regulation of coagulation	4/219	55/18866	0.00379277	0.024093	0.018043	EDN1/ALOX12/ADTRP/CEACAM1	4
BP	GO:0034763	negative regulation of transmembrane transport	6/219	128/18866	0.00383088	0.0242364	0.0181504	AKT2/APPL2/FABP5/IL1B/IRS2/GSTM2	6
BP	GO:1903409	reactive oxygen species biosynthetic process	6/219	128/18866	0.00383088	0.0242364	0.0181504	EDN1/CD36/CYP1A1/ABCD1/IL1B/HSP90AA1	6
BP	GO:0010575	positive regulation of vascular endothelial growth factor production	3/219	28/18866	0.00408038	0.0257105	0.0192543	BRCA1/C3/IL1B	3
BP	GO:0032800	receptor biosynthetic process	3/219	28/18866	0.00408038	0.0257105	0.0192543	EDN1/PPARG/ADIPOQ	3
BP	GO:0046883	regulation of hormone secretion	9/219	267/18866	0.00409922	0.0257771	0.0193042	AACS/EDN1/PLA2G3/GLUL/IL1B/IRS2/PER2/ACSL4/ADIPOQ	9
BP	GO:0015914	phospholipid transport	5/219	91/18866	0.00417307	0.0261887	0.0196125	DBI/SCP2/APOC2/MFSD2A/APOC1	5
BP	GO:0046887	positive regulation of hormone secretion	6/219	131/18866	0.00429024	0.02687	0.0201227	AACS/EDN1/PLA2G3/GLUL/IRS2/ACSL4	6
BP	GO:0031348	negative regulation of defense response	9/219	269/18866	0.00430278	0.0268945	0.0201411	APPL2/ABCD1/PPARG/GSTP1/CEACAM1/GPX1/TREX1/AOAH/ADIPOQ	9
BP	GO:0006839	mitochondrial transport	9/219	271/18866	0.00451416	0.0281593	0.0210883	SLC25A1/YWHAH/ACACB/CPT1B/THEM4/THRSP/PRKAG2/CPT2/HSP90AA1	9
BP	GO:0042770	signal transduction in response to DNA damage	6/219	133/18866	0.00461829	0.0287514	0.0215317	NBN/BRCA1/CD74/KMT5A/TREX1/SESN2	6
BP	GO:0046683	response to organophosphorus	6/219	134/18866	0.00478908	0.0296961	0.0222391	ALDH3A1/GPD1/AKR1C1/IL1B/APEX1/ADIPOQ	6
BP	GO:0071333	cellular response to glucose stimulus	6/219	134/18866	0.00478908	0.0296961	0.0222391	AACS/LGALS1/XBP1/MLXIPL/IRS2/PDK3	6
BP	GO:0032102	negative regulation of response to external stimulus	12/219	433/18866	0.00483393	0.0299148	0.0224029	EDN1/ALOX12/APPL2/ABCD1/PPARG/GSTP1/ADTRP/CEACAM1/GPX1/TREX1/AOAH/ADIPOQ	12
BP	GO:0051289	protein homotetramerization	4/219	59/18866	0.00488263	0.0301563	0.0225838	HSD17B10/APPL2/ACACB/TDO2	4
BP	GO:0034110	regulation of homotypic cell-cell adhesion	3/219	30/18866	0.0049716	0.0304645	0.0228145	ALOX12/LGALS1/CEACAM1	3
BP	GO:0060055	angiogenesis involved in wound healing	3/219	30/18866	0.0049716	0.0304645	0.0228145	XBP1/ADIPOR2/GPX1	3
BP	GO:0061082	myeloid leukocyte cytokine production	3/219	30/18866	0.0049716	0.0304645	0.0228145	CD36/CD74/NR4A3	3
BP	GO:0070723	response to cholesterol	3/219	30/18866	0.0049716	0.0304645	0.0228145	AACS/HMGCS1/CES1	3
BP	GO:0044706	multi-multicellular organism process	8/219	226/18866	0.00500179	0.0305775	0.0228992	EDN1/PAM/RXRA/CYP1A1/ADIPOR2/IL1B/PLA2G4B/ACSL4	8
BP	GO:0007589	body fluid secretion	5/219	95/18866	0.00500966	0.0305775	0.0228992	EDN1/PAM/CEL/XBP1/ALOX12B	5
BP	GO:0071331	cellular response to hexose stimulus	6/219	136/18866	0.00514452	0.0313394	0.0234698	AACS/LGALS1/XBP1/MLXIPL/IRS2/PDK3	6
BP	GO:1903428	positive regulation of reactive oxygen species biosynthetic process	4/219	60/18866	0.00518464	0.0315222	0.0236067	EDN1/CD36/IL1B/HSP90AA1	4
BP	GO:1903037	regulation of leukocyte cell-cell adhesion	10/219	329/18866	0.00523875	0.0317892	0.0238067	PLA2G2F/CD1D/LGALS1/CD74/XBP1/ADTRP/HSPH1/IL1B/CEACAM1/NR4A3	10
BP	GO:0042552	myelination	6/219	137/18866	0.00532933	0.0322135	0.0241244	AKT2/ACSBG1/DEGS1/ABCD1/FA2H/PLP1	6
BP	GO:0071326	cellular response to monosaccharide stimulus	6/219	137/18866	0.00532933	0.0322135	0.0241244	AACS/LGALS1/XBP1/MLXIPL/IRS2/PDK3	6
BP	GO:0022407	regulation of cell-cell adhesion	12/219	439/18866	0.00538032	0.0324588	0.0243081	PLA2G2F/ALOX12/CD1D/LGALS1/CD74/XBP1/ADTRP/HSPH1/IL1B/CEACAM1/NR4A3/ADIPOQ	12
BP	GO:0009154	purine ribonucleotide catabolic process	3/219	31/18866	0.0054577	0.0327988	0.0245627	NUDT7/ACOT7/ABCD1	3
BP	GO:0045940	positive regulation of steroid metabolic process	3/219	31/18866	0.0054577	0.0327988	0.0245627	IL1B/CES1/APOC1	3
BP	GO:1903034	regulation of response to wounding	7/219	183/18866	0.00561216	0.0333455	0.0249721	EDN1/ALOX12/CD36/XBP1/ADTRP/PLA2G4A/CEACAM1	7
BP	GO:0006569	tryptophan catabolic process	2/219	10/18866	0.00567697	0.0333455	0.0249721	TDO2/AADAT	2
BP	GO:0010887	negative regulation of cholesterol storage	2/219	10/18866	0.00567697	0.0333455	0.0249721	PPARG/CES1	2
BP	GO:0032308	positive regulation of prostaglandin secretion	2/219	10/18866	0.00567697	0.0333455	0.0249721	EDN1/IL1B	2
BP	GO:0034447	very-low-density lipoprotein particle clearance	2/219	10/18866	0.00567697	0.0333455	0.0249721	APOC2/APOC1	2
BP	GO:0034770	histone H4-K20 methylation	2/219	10/18866	0.00567697	0.0333455	0.0249721	BRCA1/KMT5A	2
BP	GO:0042436	indole-containing compound catabolic process	2/219	10/18866	0.00567697	0.0333455	0.0249721	TDO2/AADAT	2
BP	GO:0045713	low-density lipoprotein particle receptor biosynthetic process	2/219	10/18866	0.00567697	0.0333455	0.0249721	PPARG/ADIPOQ	2
BP	GO:0046218	indolalkylamine catabolic process	2/219	10/18866	0.00567697	0.0333455	0.0249721	TDO2/AADAT	2
BP	GO:0046598	positive regulation of viral entry into host cell	2/219	10/18866	0.00567697	0.0333455	0.0249721	LGALS1/CD74	2
BP	GO:0052646	alditol phosphate metabolic process	2/219	10/18866	0.00567697	0.0333455	0.0249721	GPD1/GPD2	2
BP	GO:0075294	positive regulation by symbiont of entry into host	2/219	10/18866	0.00567697	0.0333455	0.0249721	LGALS1/CD74	2
BP	GO:0007272	ensheathment of neurons	6/219	139/18866	0.00571347	0.0333714	0.0249915	AKT2/ACSBG1/DEGS1/ABCD1/FA2H/PLP1	6
BP	GO:0008366	axon ensheathment	6/219	139/18866	0.00571347	0.0333714	0.0249915	AKT2/ACSBG1/DEGS1/ABCD1/FA2H/PLP1	6
BP	GO:0043401	steroid hormone mediated signaling pathway	6/219	139/18866	0.00571347	0.0333714	0.0249915	BRCA1/RXRA/ABHD2/NCOR1/YWHAH/NR4A3	6
BP	GO:0010676	positive regulation of cellular carbohydrate metabolic process	4/219	62/18866	0.00582565	0.033963	0.0254345	AKT2/DGAT2/SLC45A3/IRS2	4
BP	GO:0046488	phosphatidylinositol metabolic process	7/219	185/18866	0.00594778	0.0346103	0.0259193	PLA2G3/PLA2G2F/PLA2G1B/LPGAT1/PLA2G4F/PLA2G4D/PLA2G4A	7
BP	GO:0009261	ribonucleotide catabolic process	3/219	32/18866	0.00597137	0.0346184	0.0259254	NUDT7/ACOT7/ABCD1	3
BP	GO:0042168	heme metabolic process	3/219	32/18866	0.00597137	0.0346184	0.0259254	BLVRA/BDH2/CPOX	3
BP	GO:0043270	positive regulation of ion transport	9/219	284/18866	0.00609259	0.0352556	0.0264026	EDN1/PLA2G3/PLA2G1B/ERFE/DBI/FABP3/IL1B/ACSL5/GSTM2	9
BP	GO:0002702	positive regulation of production of molecular mediator of immune response	5/219	100/18866	0.0062145	0.0358281	0.0268313	CD36/CD74/XBP1/IL1B/NR4A3	5
BP	GO:0045807	positive regulation of endocytosis	5/219	100/18866	0.0062145	0.0358281	0.0268313	APPL2/C3/CD36/PPARG/PPT1	5
BP	GO:0044264	cellular polysaccharide metabolic process	5/219	101/18866	0.00647785	0.0372775	0.0279168	AKT2/IRS2/PER2/PRKAG2/AOAH	5
BP	GO:0010984	regulation of lipoprotein particle clearance	3/219	33/18866	0.006513	0.0372987	0.0279326	LIPG/APOC2/APOC1	3
BP	GO:0048384	retinoic acid receptor signaling pathway	3/219	33/18866	0.006513	0.0372987	0.0279326	RXRA/PPARG/AKR1C3	3
BP	GO:0033344	cholesterol efflux	4/219	64/18866	0.0065174	0.0372987	0.0279326	APOC2/CES1/APOC1/ADIPOQ	4
BP	GO:0008286	insulin receptor signaling pathway	6/219	143/18866	0.00654189	0.0373702	0.0279862	AKT2/ERFE/IL1B/IRS2/ATP6V1B1/PDK4	6
BP	GO:0002700	regulation of production of molecular mediator of immune response	6/219	144/18866	0.00676194	0.0381466	0.0285676	CD36/CD74/XBP1/IL1B/NR4A3/TREX1	6
BP	GO:0051048	negative regulation of secretion	7/219	190/18866	0.00685235	0.0381466	0.0285676	EDN1/CD74/ADTRP/CIDEA/IL1B/CEACAM1/ADIPOQ	7
BP	GO:0006558	L-phenylalanine metabolic process	2/219	11/18866	0.0068857	0.0381466	0.0285676	GSTZ1/IL4I1	2
BP	GO:0006559	L-phenylalanine catabolic process	2/219	11/18866	0.0068857	0.0381466	0.0285676	GSTZ1/IL4I1	2
BP	GO:0006751	glutathione catabolic process	2/219	11/18866	0.0068857	0.0381466	0.0285676	DPEP1/GGT5	2
BP	GO:0014820	tonic smooth muscle contraction	2/219	11/18866	0.0068857	0.0381466	0.0285676	EDN1/EDN2	2
BP	GO:0017085	response to insecticide	2/219	11/18866	0.0068857	0.0381466	0.0285676	CYP1A1/CPOX	2
BP	GO:0032306	regulation of prostaglandin secretion	2/219	11/18866	0.0068857	0.0381466	0.0285676	EDN1/IL1B	2
BP	GO:0033197	response to vitamin E	2/219	11/18866	0.0068857	0.0381466	0.0285676	PPARG/HMGCS1	2
BP	GO:0034372	very-low-density lipoprotein particle remodeling	2/219	11/18866	0.0068857	0.0381466	0.0285676	APOC2/LPL	2
BP	GO:0051006	positive regulation of lipoprotein lipase activity	2/219	11/18866	0.0068857	0.0381466	0.0285676	ABHD5/APOC2	2
BP	GO:0070189	kynurenine metabolic process	2/219	11/18866	0.0068857	0.0381466	0.0285676	TDO2/AADAT	2
BP	GO:0098917	retrograde trans-synaptic signaling	2/219	11/18866	0.0068857	0.0381466	0.0285676	FABP5/DAGLA	2
BP	GO:0140052	cellular response to oxidised low-density lipoprotein particle stimulus	2/219	11/18866	0.0068857	0.0381466	0.0285676	CD36/ADTRP	2
BP	GO:1902221	erythrose 4-phosphate/phosphoenolpyruvate family amino acid metabolic process	2/219	11/18866	0.0068857	0.0381466	0.0285676	GSTZ1/IL4I1	2
BP	GO:1902222	erythrose 4-phosphate/phosphoenolpyruvate family amino acid catabolic process	2/219	11/18866	0.0068857	0.0381466	0.0285676	GSTZ1/IL4I1	2
BP	GO:2000480	negative regulation of cAMP-dependent protein kinase activity	2/219	11/18866	0.0068857	0.0381466	0.0285676	PRKAR2B/PRKAG2	2
BP	GO:0071322	cellular response to carbohydrate stimulus	6/219	145/18866	0.00698731	0.0386408	0.0289378	AACS/LGALS1/XBP1/MLXIPL/IRS2/PDK3	6
BP	GO:0006885	regulation of pH	5/219	103/18866	0.00702788	0.0387278	0.0290029	EDN1/CA2/PPT1/ATP6V1B1/PDK4	5
BP	GO:0048709	oligodendrocyte differentiation	5/219	103/18866	0.00702788	0.0387278	0.0290029	PPARG/GSTP1/FA2H/SLC45A3/PLP1	5
BP	GO:0046365	monosaccharide catabolic process	4/219	66/18866	0.00726156	0.0398747	0.0298618	GAPDHS/ALDH1A1/CRYL1/ENO2	4
BP	GO:2000378	negative regulation of reactive oxygen species metabolic process	4/219	66/18866	0.00726156	0.0398747	0.0298618	PON3/BRCA1/ABCD1/PLIN5	4
BP	GO:0051384	response to glucocorticoid	6/219	147/18866	0.00745431	0.0408612	0.0306005	EDN1/PAM/ACSBG1/ALDH3A1/GSTP1/ADIPOQ	6
BP	GO:0009166	nucleotide catabolic process	4/219	67/18866	0.00765379	0.041881	0.0313643	NUDT7/ACOT7/ABCD1/GPX1	4
BP	GO:0036314	response to sterol	3/219	35/18866	0.00768159	0.0418862	0.0313682	AACS/HMGCS1/CES1	3
BP	GO:1900077	negative regulation of cellular response to insulin stimulus	3/219	35/18866	0.00768159	0.0418862	0.0313682	APPL2/LPL/IL1B	3
BP	GO:0051348	negative regulation of transferase activity	9/219	296/18866	0.00789916	0.0429973	0.0322003	PRKAR2B/TRIB3/PPARG/GSTP1/IL1B/IRS2/CEACAM1/PRKAG2/ADIPOQ	9
BP	GO:0030336	negative regulation of cell migration	10/219	350/18866	0.00796496	0.04328	0.032412	ALOX15B/ABHD2/CD74/PTPRG/PPARG/GSTP1/ADTRP/DPEP1/APEX1/ADIPOQ	10
BP	GO:0045428	regulation of nitric oxide biosynthetic process	4/219	68/18866	0.0080597	0.0436254	0.0326707	EDN1/CD36/IL1B/HSP90AA1	4
BP	GO:0050728	negative regulation of inflammatory response	7/219	196/18866	0.00806838	0.0436254	0.0326707	APPL2/ABCD1/PPARG/GSTP1/GPX1/AOAH/ADIPOQ	7
BP	GO:0097530	granulocyte migration	6/219	150/18866	0.0081965	0.0436254	0.0326707	EDN1/PLA2G1B/CD74/DPEP1/EDN2/IL1B	6
BP	GO:0001821	histamine secretion	2/219	12/18866	0.00820001	0.0436254	0.0326707	EDN1/PLA2G3	2
BP	GO:0006568	tryptophan metabolic process	2/219	12/18866	0.00820001	0.0436254	0.0326707	TDO2/AADAT	2
BP	GO:0009642	response to light intensity	2/219	12/18866	0.00820001	0.0436254	0.0326707	AKT2/HMGCS1	2
BP	GO:0033700	phospholipid efflux	2/219	12/18866	0.00820001	0.0436254	0.0326707	APOC2/APOC1	2
BP	GO:0042182	ketone catabolic process	2/219	12/18866	0.00820001	0.0436254	0.0326707	CBR3/CYP4F12	2
BP	GO:0061365	positive regulation of triglyceride lipase activity	2/219	12/18866	0.00820001	0.0436254	0.0326707	ABHD5/APOC2	2
BP	GO:0071073	positive regulation of phospholipid biosynthetic process	2/219	12/18866	0.00820001	0.0436254	0.0326707	ACSL3/FABP3	2
BP	GO:0071639	positive regulation of monocyte chemotactic protein-1 production	2/219	12/18866	0.00820001	0.0436254	0.0326707	IL1B/ADIPOQ	2
BP	GO:0090331	negative regulation of platelet aggregation	2/219	12/18866	0.00820001	0.0436254	0.0326707	ALOX12/CEACAM1	2
BP	GO:0030330	DNA damage response, signal transduction by p53 class mediator	5/219	107/18866	0.00822435	0.0436254	0.0326707	NBN/BRCA1/CD74/KMT5A/SESN2	5
BP	GO:1903426	regulation of reactive oxygen species biosynthetic process	5/219	107/18866	0.00822435	0.0436254	0.0326707	EDN1/CD36/ABCD1/IL1B/HSP90AA1	5
BP	GO:0010543	regulation of platelet activation	3/219	36/18866	0.00830923	0.0440008	0.0329518	ALOX12/PLA2G4A/CEACAM1	3
BP	GO:0051222	positive regulation of protein transport	10/219	354/18866	0.00858978	0.0454094	0.0340066	AACS/ACSL3/PLA2G1B/AKT2/GLUL/XBP1/YWHAH/IL1B/IRS2/ACSL4	10
BP	GO:0003091	renal water homeostasis	3/219	37/18866	0.00896616	0.0472389	0.0353768	PRKAR2B/CYP4F12/ATP6V1B1	3
BP	GO:0090322	regulation of superoxide metabolic process	3/219	37/18866	0.00896616	0.0472389	0.0353768	PON3/CD36/GSTP1	3
BP	GO:0001678	cellular glucose homeostasis	6/219	153/18866	0.0089904	0.0472868	0.0354126	AACS/LGALS1/XBP1/MLXIPL/IRS2/PDK3	6
BP	GO:0032680	regulation of tumor necrosis factor production	5/219	110/18866	0.00920955	0.0483579	0.0362148	CD36/GSTP1/CIDEA/TREX1/ADIPOQ	5
BP	GO:0035690	cellular response to drug	4/219	71/18866	0.00936145	0.0490729	0.0367502	EDN1/DPEP1/IL1B/ADIPOQ	4
BP	GO:0002674	negative regulation of acute inflammatory response	2/219	13/18866	0.0096173	0.0494174	0.0370082	PPARG/GSTP1	2
BP	GO:0002903	negative regulation of B cell apoptotic process	2/219	13/18866	0.0096173	0.0494174	0.0370082	CD74/IRS2	2
BP	GO:0006068	ethanol catabolic process	2/219	13/18866	0.0096173	0.0494174	0.0370082	ALDH2/ALDH1B1	2
BP	GO:0006596	polyamine biosynthetic process	2/219	13/18866	0.0096173	0.0494174	0.0370082	ODC1/SMS	2
BP	GO:0010745	negative regulation of macrophage derived foam cell differentiation	2/219	13/18866	0.0096173	0.0494174	0.0370082	PPARG/ADIPOQ	2
BP	GO:0019755	one-carbon compound transport	2/219	13/18866	0.0096173	0.0494174	0.0370082	CA2/AQP7	2
BP	GO:0030656	regulation of vitamin metabolic process	2/219	13/18866	0.0096173	0.0494174	0.0370082	IL1B/AKR1C3	2
BP	GO:0032429	regulation of phospholipase A2 activity	2/219	13/18866	0.0096173	0.0494174	0.0370082	PLA2G1B/PPT1	2
BP	GO:0034370	triglyceride-rich lipoprotein particle remodeling	2/219	13/18866	0.0096173	0.0494174	0.0370082	APOC2/LPL	2
BP	GO:0048548	regulation of pinocytosis	2/219	13/18866	0.0096173	0.0494174	0.0370082	APPL2/PPT1	2
BP	GO:0055091	phospholipid homeostasis	2/219	13/18866	0.0096173	0.0494174	0.0370082	LIPG/FABP3	2
BP	GO:0098734	macromolecule depalmitoylation	2/219	13/18866	0.0096173	0.0494174	0.0370082	LYPLA2/PPT1	2
BP	GO:0014912	negative regulation of smooth muscle cell migration	3/219	38/18866	0.00965266	0.0495175	0.0370832	GSTP1/APEX1/ADIPOQ	3
BP	GO:0005976	polysaccharide metabolic process	5/219	112/18866	0.00990981	0.0507532	0.0380086	AKT2/IRS2/PER2/PRKAG2/AOAH	5
BP	GO:1903555	regulation of tumor necrosis factor superfamily cytokine production	5/219	113/18866	0.0102733	0.0524932	0.0393117	CD36/GSTP1/CIDEA/TREX1/ADIPOQ	5
BP	GO:0005977	glycogen metabolic process	4/219	73/18866	0.0103011	0.0524932	0.0393117	AKT2/IRS2/PER2/PRKAG2	4
BP	GO:1901292	nucleoside phosphate catabolic process	4/219	73/18866	0.0103011	0.0524932	0.0393117	NUDT7/ACOT7/ABCD1/GPX1	4
BP	GO:0007159	leukocyte cell-cell adhesion	10/219	364/18866	0.0103169	0.0524932	0.0393117	PLA2G2F/CD1D/LGALS1/CD74/XBP1/ADTRP/HSPH1/IL1B/CEACAM1/NR4A3	10
BP	GO:1904706	negative regulation of vascular associated smooth muscle cell proliferation	3/219	39/18866	0.010369	0.0526724	0.0394459	PPARG/GSTP1/ADIPOQ	3
BP	GO:2000146	negative regulation of cell motility	10/219	365/18866	0.0105031	0.0532671	0.0398913	ALOX15B/ABHD2/CD74/PTPRG/PPARG/GSTP1/ADTRP/DPEP1/APEX1/ADIPOQ	10
BP	GO:0055067	monovalent inorganic cation homeostasis	6/219	159/18866	0.0107409	0.0543831	0.040727	EDN1/CA2/CYP4F12/PPT1/ATP6V1B1/PDK4	6
BP	GO:0006073	cellular glucan metabolic process	4/219	74/18866	0.0107929	0.0543831	0.040727	AKT2/IRS2/PER2/PRKAG2	4
BP	GO:0032024	positive regulation of insulin secretion	4/219	74/18866	0.0107929	0.0543831	0.040727	AACS/GLUL/IRS2/ACSL4	4
BP	GO:0044042	glucan metabolic process	4/219	74/18866	0.0107929	0.0543831	0.040727	AKT2/IRS2/PER2/PRKAG2	4
BP	GO:0001990	regulation of systemic arterial blood pressure by hormone	3/219	40/18866	0.0111154	0.0552148	0.0413498	EDN1/EDN2/CES1	3
BP	GO:0006730	one-carbon metabolic process	3/219	40/18866	0.0111154	0.0552148	0.0413498	CA4/CA2/CA6	3
BP	GO:0008207	C21-steroid hormone metabolic process	3/219	40/18866	0.0111154	0.0552148	0.0413498	AKR1C2/AKR1C1/AKR1C3	3
BP	GO:0050892	intestinal absorption	3/219	40/18866	0.0111154	0.0552148	0.0413498	CD36/CEL/AKR1C1	3
BP	GO:1903532	positive regulation of secretion by cell	9/219	313/18866	0.0111249	0.0552148	0.0413498	AACS/EDN1/PLA2G3/PLA2G1B/GLUL/XBP1/IL1B/IRS2/ACSL4	9
BP	GO:0010935	regulation of macrophage cytokine production	2/219	14/18866	0.011135	0.0552148	0.0413498	CD36/CD74	2
BP	GO:0032310	prostaglandin secretion	2/219	14/18866	0.011135	0.0552148	0.0413498	EDN1/IL1B	2
BP	GO:0070486	leukocyte aggregation	2/219	14/18866	0.011135	0.0552148	0.0413498	IL1B/NR4A3	2
BP	GO:0071236	cellular response to antibiotic	2/219	14/18866	0.011135	0.0552148	0.0413498	PLA2G4F/PLA2G4A	2
BP	GO:0072350	tricarboxylic acid metabolic process	2/219	14/18866	0.011135	0.0552148	0.0413498	ACO2/ACLY	2
BP	GO:0031100	animal organ regeneration	4/219	75/18866	0.0112997	0.0558538	0.0418284	PPARG/GSTP1/NR4A3/BAAT	4
BP	GO:1900076	regulation of cellular response to insulin stimulus	4/219	75/18866	0.0112997	0.0558538	0.0418284	APPL2/ERFE/LPL/IL1B	4
BP	GO:0046879	hormone secretion	9/219	314/18866	0.0113414	0.0559711	0.0419162	AACS/EDN1/PLA2G3/GLUL/IL1B/IRS2/PER2/ACSL4/ADIPOQ	9
BP	GO:0022904	respiratory electron transport chain	5/219	116/18866	0.0114184	0.0561733	0.0420676	ETFDH/GPD1/SDHC/GPD2/ETFB	5
BP	GO:0032640	tumor necrosis factor production	5/219	116/18866	0.0114184	0.0561733	0.0420676	CD36/GSTP1/CIDEA/TREX1/ADIPOQ	5
BP	GO:1904951	positive regulation of establishment of protein localization	10/219	370/18866	0.0114732	0.0563541	0.0422031	AACS/ACSL3/PLA2G1B/AKT2/GLUL/XBP1/YWHAH/IL1B/IRS2/ACSL4	10
BP	GO:0030100	regulation of endocytosis	7/219	210/18866	0.011516	0.0564754	0.0422939	APPL2/C3/CD36/PPARG/APOC2/PPT1/APOC1	7
BP	GO:0060193	positive regulation of lipase activity	4/219	76/18866	0.0118215	0.0578829	0.043348	ABHD5/PLA2G1B/APOC2/PLIN5	4
BP	GO:0071706	tumor necrosis factor superfamily cytokine production	5/219	119/18866	0.0126475	0.0611836	0.0458198	CD36/GSTP1/CIDEA/TREX1/ADIPOQ	5
BP	GO:0034383	low-density lipoprotein particle clearance	3/219	42/18866	0.0126991	0.0611836	0.0458198	CD36/DGAT2/ADIPOQ	3
BP	GO:0006646	phosphatidylethanolamine biosynthetic process	2/219	15/18866	0.0127507	0.0611836	0.0458198	LPIN2/LPIN3	2
BP	GO:0009404	toxin metabolic process	2/219	15/18866	0.0127507	0.0611836	0.0458198	PAM/CYP1A1	2
BP	GO:0030852	regulation of granulocyte differentiation	2/219	15/18866	0.0127507	0.0611836	0.0458198	CEACAM1/ADIPOQ	2
BP	GO:0034111	negative regulation of homotypic cell-cell adhesion	2/219	15/18866	0.0127507	0.0611836	0.0458198	ALOX12/CEACAM1	2
BP	GO:0042159	lipoprotein catabolic process	2/219	15/18866	0.0127507	0.0611836	0.0458198	LYPLA2/PPT1	2
BP	GO:0042574	retinal metabolic process	2/219	15/18866	0.0127507	0.0611836	0.0458198	AKR1C1/AKR1C3	2
BP	GO:0051608	histamine transport	2/219	15/18866	0.0127507	0.0611836	0.0458198	EDN1/PLA2G3	2
BP	GO:0072567	chemokine (C-X-C motif) ligand 2 production	2/219	15/18866	0.0127507	0.0611836	0.0458198	CD74/LPL	2
BP	GO:1903960	negative regulation of anion transmembrane transport	2/219	15/18866	0.0127507	0.0611836	0.0458198	AKT2/IRS2	2
BP	GO:2000341	regulation of chemokine (C-X-C motif) ligand 2 production	2/219	15/18866	0.0127507	0.0611836	0.0458198	CD74/LPL	2
BP	GO:2000345	regulation of hepatocyte proliferation	2/219	15/18866	0.0127507	0.0611836	0.0458198	XBP1/CEACAM1	2
BP	GO:0061045	negative regulation of wound healing	4/219	78/18866	0.0129111	0.0618582	0.046325	EDN1/ALOX12/ADTRP/CEACAM1	4
BP	GO:1903531	negative regulation of secretion by cell	6/219	166/18866	0.0130736	0.0625405	0.046836	EDN1/ADTRP/CIDEA/IL1B/CEACAM1/ADIPOQ	6
BP	GO:0033673	negative regulation of kinase activity	8/219	268/18866	0.0132564	0.0633182	0.0474184	PRKAR2B/TRIB3/GSTP1/IL1B/IRS2/CEACAM1/PRKAG2/ADIPOQ	8
BP	GO:0009914	hormone transport	9/219	323/18866	0.0134348	0.0640719	0.0479828	AACS/EDN1/PLA2G3/GLUL/IL1B/IRS2/PER2/ACSL4/ADIPOQ	9
BP	GO:0006809	nitric oxide biosynthetic process	4/219	79/18866	0.0134791	0.0641665	0.0480537	EDN1/CD36/IL1B/HSP90AA1	4
BP	GO:0032612	interleukin-1 production	5/219	121/18866	0.0135149	0.0641665	0.0480537	CD36/GSTP1/LPL/IL1B/CEACAM1	5
BP	GO:0015701	bicarbonate transport	3/219	43/18866	0.0135369	0.0641665	0.0480537	CA4/CA2/CA6	3
BP	GO:1901031	regulation of response to reactive oxygen species	3/219	43/18866	0.0135369	0.0641665	0.0480537	CD36/NR4A3/SESN2	3
BP	GO:0021782	glial cell development	5/219	122/18866	0.0139633	0.0660872	0.049492	AKT2/GSTP1/FA2H/IL1B/PLP1	5
CC	GO:0005777	peroxisome	19/218	137/19559	9.85311e-16	1.22179e-13	1.08903e-13	ACSL3/ABCD4/ALDH3A2/SCP2/NUDT19/HSD17B4/NUDT7/ACSL1/ABCD1/ACAA1/ACAD11/HAO2/ACOT4/GRHPR/ACOX2/EHHADH/BAAT/ACSL4/EPHX2	19
CC	GO:0042579	microbody	19/218	137/19559	9.85311e-16	1.22179e-13	1.08903e-13	ACSL3/ABCD4/ALDH3A2/SCP2/NUDT19/HSD17B4/NUDT7/ACSL1/ABCD1/ACAA1/ACAD11/HAO2/ACOT4/GRHPR/ACOX2/EHHADH/BAAT/ACSL4/EPHX2	19
CC	GO:0005759	mitochondrial matrix	30/218	473/19559	1.29468e-14	1.07027e-12	9.53977e-13	FH/ECHS1/PDHA1/HSD17B10/HMGCS2/ACSM3/THEM5/ETFDH/HTD2/ALDH2/PDP2/D2HGDH/PDP1/ACSF3/ACO2/ACSF2/PDK1/GSTZ1/ACADVL/ETFB/ALDH1B1/SUCLG2/THEM4/GPX1/PDK3/MCEE/AADAT/PDK4/IVD/ACSM5	30
CC	GO:0005782	peroxisomal matrix	12/218	52/19559	3.78278e-13	1.87626e-11	1.67239e-11	SCP2/NUDT19/HSD17B4/NUDT7/ACAA1/HAO2/ACOT4/GRHPR/ACOX2/EHHADH/BAAT/EPHX2	12
CC	GO:0031907	microbody lumen	12/218	52/19559	3.78278e-13	1.87626e-11	1.67239e-11	SCP2/NUDT19/HSD17B4/NUDT7/ACAA1/HAO2/ACOT4/GRHPR/ACOX2/EHHADH/BAAT/EPHX2	12
CC	GO:0031227	intrinsic component of endoplasmic reticulum membrane	14/218	166/19559	5.32633e-09	2.20155e-07	1.96233e-07	HACD1/ELOVL5/HACD3/ELOVL3/CD74/ELOVL2/DGAT2/TECR/ELOVL7/ELOVL1/SCD/CYP2E1/SLC27A5/ELOVL4	14
CC	GO:0005811	lipid droplet	11/218	93/19559	7.01606e-09	2.48569e-07	2.2156e-07	ABHD5/FAAH2/ACSL3/HSD17B11/DGAT2/PLIN5/PLA2G4A/CIDEA/CES1/ACSL4/AQP7	11
CC	GO:0030176	integral component of endoplasmic reticulum membrane	13/218	158/19559	2.55662e-08	7.92551e-07	7.06434e-07	HACD1/ELOVL5/HACD3/ELOVL3/CD74/ELOVL2/DGAT2/TECR/ELOVL7/ELOVL1/SCD/SLC27A5/ELOVL4	13
CC	GO:0005778	peroxisomal membrane	7/218	60/19559	4.53991e-06	0.00011259	0.000100356	ACSL3/ABCD4/ALDH3A2/HSD17B4/ACSL1/ABCD1/ACSL4	7
CC	GO:0031903	microbody membrane	7/218	60/19559	4.53991e-06	0.00011259	0.000100356	ACSL3/ABCD4/ALDH3A2/HSD17B4/ACSL1/ABCD1/ACSL4	7
CC	GO:0031300	intrinsic component of organelle membrane	16/218	398/19559	1.0761e-05	0.000242611	0.000216249	HACD1/ELOVL5/HACD3/ELOVL3/ETFDH/CD74/ELOVL2/DGAT2/ABCD1/TECR/ELOVL7/ELOVL1/SCD/CYP2E1/SLC27A5/ELOVL4	16
CC	GO:0031301	integral component of organelle membrane	15/218	367/19559	1.68176e-05	0.000347563	0.000309798	HACD1/ELOVL5/HACD3/ELOVL3/ETFDH/CD74/ELOVL2/DGAT2/ABCD1/TECR/ELOVL7/ELOVL1/SCD/SLC27A5/ELOVL4	15
CC	GO:0043209	myelin sheath	5/218	47/19559	0.000172171	0.00328448	0.0029276	GLUL/CA2/PRXL2B/PLP1/HSP90AA1	5
CC	GO:0042627	chylomicron	3/218	13/19559	0.000359657	0.00637106	0.00567879	APOC2/LPL/APOC1	3
CC	GO:0005743	mitochondrial inner membrane	15/218	489/19559	0.000406622	0.00672282	0.00599233	ACAD9/CYP2U1/ETFDH/SLC25A1/CYP1A1/ACAD11/SDHC/PLA2G4A/CPOX/GPD2/ACADVL/CYP2E1/THEM4/PLA2G4B/CPT2	15
CC	GO:0032994	protein-lipid complex	4/218	39/19559	0.000909488	0.0140971	0.0125653	DBI/APOC2/LPL/APOC1	4
CC	GO:0034361	very-low-density lipoprotein particle	3/218	20/19559	0.0013534	0.0186469	0.0166207	APOC2/LPL/APOC1	3
CC	GO:0034385	triglyceride-rich plasma lipoprotein particle	3/218	20/19559	0.0013534	0.0186469	0.0166207	APOC2/LPL/APOC1	3
CC	GO:0031968	organelle outer membrane	8/218	218/19559	0.00316337	0.0394888	0.035198	ACSL3/MAOA/ACSL1/ACACB/CPT1B/LTC4S/ACSL5/ACSL4	8
CC	GO:0005775	vacuolar lumen	7/218	173/19559	0.00332225	0.0394888	0.035198	C3/FABP5/CD74/ASAH1/ACLY/PPT1/HSP90AA1	7
CC	GO:0019867	outer membrane	8/218	220/19559	0.00334381	0.0394888	0.035198	ACSL3/MAOA/ACSL1/ACACB/CPT1B/LTC4S/ACSL5/ACSL4	8
CC	GO:0005902	microvillus	5/218	93/19559	0.0038595	0.0435071	0.0387797	CA2/DPEP1/AOC3/CEACAM1/ATP6V1B1	5
MF	GO:0052689	carboxylic ester hydrolase activity	23/218	143/18352	1.0384e-19	4.9324e-17	3.54149e-17	PLA2G3/PLA2G2F/PON3/ABHD5/PLA2G1B/PLA2G15/ABHD2/LIPG/PLA2G4F/ACOT7/CA2/CEL/LIPH/FAAH/PLA2G4D/PLA2G4A/LPL/ACOT4/LYPLA2/PLA2G4B/AOAH/CES1/BAAT	23
MF	GO:0016614	oxidoreductase activity, acting on CH-OH group of donors	21/218	130/18352	3.95361e-18	9.38983e-16	6.74195e-16	HSD17B10/UGDH/ALDH3A2/CBR3/ALDH3A1/HSD17B11/HSD17B4/GPD1/D2HGDH/BDH2/AKR1C2/HAO2/ADH1B/AKR1C1/GPD2/CRYL1/GRHPR/AKR1C3/PRXL2B/RDH16/EHHADH	21
MF	GO:0016627	oxidoreductase activity, acting on the CH-CH group of donors	15/218	59/18352	2.04941e-16	3.2449e-14	2.32985e-14	ACAD9/BLVRA/BDH2/ACAA1/TECR/AKR1C2/ACAD11/SDHC/AKR1C1/CPOX/ACADVL/TBXAS1/AKR1C3/ACOX2/IVD	15
MF	GO:0016705	oxidoreductase activity, acting on paired donors, with incorporation or reduction of molecular oxygen	21/218	162/18352	4.10643e-16	3.96479e-14	2.84674e-14	PAM/CYP4F22/CYP2D6/CYP2U1/CYP2C18/CYP2D7/DEGS1/CYP1A1/CYP4F8/AKR1C2/FADS2/MSMO1/CYP4V2/AKR1C1/SCD/TBXAS1/CYP2E1/CYP4F12/AKR1C3/PTGS1/CYP4B1	21
MF	GO:0016878	acid-thiol ligase activity	12/218	30/18352	4.17346e-16	3.96479e-14	2.84674e-14	AACS/ACSM3/ACSL3/ACSBG1/ACSL1/ACSF3/ACSF2/SUCLG2/ACSL5/SLC27A5/ACSL4/ACSM5	12
MF	GO:0005506	iron ion binding	20/218	151/18352	1.38708e-15	1.0981e-13	7.88443e-14	ALOX12/ALOXE3/ALOX15B/CYP4F22/CYP2D6/CYP2U1/CYP2C18/CYP2D7/CYP1A1/CYP4F8/ALOX12B/ACO2/MSMO1/CYP4V2/FA2H/SCD/TBXAS1/CYP2E1/CYP4F12/CYP4B1	20
MF	GO:0004497	monooxygenase activity	17/218	101/18352	3.30543e-15	2.02425e-13	1.45342e-13	PAM/CYP4F22/CYP2D6/CYP2U1/CYP2C18/CYP2D7/CYP1A1/CYP4F8/AKR1C2/MSMO1/CYP4V2/AKR1C1/TBXAS1/CYP2E1/CYP4F12/AKR1C3/CYP4B1	17
MF	GO:0016405	CoA-ligase activity	11/218	26/18352	3.40927e-15	2.02425e-13	1.45342e-13	AACS/ACSM3/ACSL3/ACSBG1/ACSL1/ACSF3/ACSF2/ACSL5/SLC27A5/ACSL4/ACSM5	11
MF	GO:0033293	monocarboxylic acid binding	15/218	72/18352	5.18237e-15	2.73514e-13	1.96384e-13	RXRA/ALOX5AP/PLA2G1B/FABP5/SCP2/PPARG/AKR1C2/GSTP1/FABP3/AKR1C1/ACACB/AKR1C3/ACOX2/GSTM2/APOC1	15
MF	GO:0016877	ligase activity, forming carbon-sulfur bonds	12/218	40/18352	2.42902e-14	1.12148e-12	8.05226e-13	AACS/ACSM3/ACSL3/ACSBG1/ACSL1/ACSF3/ACSF2/SUCLG2/ACSL5/SLC27A5/ACSL4/ACSM5	12
MF	GO:0015645	fatty acid ligase activity	10/218	22/18352	2.5971e-14	1.12148e-12	8.05226e-13	ACSM3/ACSL3/ACSBG1/ACSL1/ACSF3/ACSF2/ACSL5/SLC27A5/ACSL4/ACSM5	10
MF	GO:0043177	organic acid binding	22/218	224/18352	2.89309e-14	1.14518e-12	8.22247e-13	PAM/RXRA/ALOX5AP/PLA2G1B/FABP5/SCP2/GLUL/PPARG/AKR1C2/GSTP1/FABP3/AKR1C1/ACACB/GRHPR/HMGCS1/TDO2/AKR1C3/ACOX2/GSTM2/SESN2/APOC1/ADIPOQ	22
MF	GO:0016746	transferase activity, transferring acyl groups	23/218	259/18352	6.38707e-14	2.18506e-12	1.56889e-12	HMGCS2/ABHD5/ELOVL5/ACSM3/ELOVL3/LPGAT1/PLA2G15/SCP2/GLUL/ELOVL2/DGAT2/ACAA1/ELOVL7/ELOVL1/PLA2G4A/CPT1B/ACLY/HMGCS1/GGT5/BAAT/ELOVL4/CPT2/ACSM5	23
MF	GO:0016616	oxidoreductase activity, acting on the CH-OH group of donors, NAD or NADP as acceptor	17/218	120/18352	6.44018e-14	2.18506e-12	1.56889e-12	HSD17B10/UGDH/CBR3/ALDH3A1/HSD17B11/HSD17B4/GPD1/BDH2/AKR1C2/ADH1B/AKR1C1/CRYL1/GRHPR/AKR1C3/PRXL2B/RDH16/EHHADH	17
MF	GO:0031406	carboxylic acid binding	21/218	212/18352	9.6669e-14	3.06118e-12	2.19795e-12	PAM/RXRA/ALOX5AP/PLA2G1B/FABP5/SCP2/GLUL/PPARG/AKR1C2/GSTP1/FABP3/AKR1C1/ACACB/GRHPR/TDO2/AKR1C3/ACOX2/GSTM2/SESN2/APOC1/ADIPOQ	21
MF	GO:0016836	hydro-lyase activity	13/218	59/18352	1.63754e-13	4.86145e-12	3.49055e-12	HACD1/FH/ECHS1/CA4/HACD3/HTD2/HSD17B4/CA2/ACO2/ECHDC2/ENO2/CA6/EHHADH	13
MF	GO:0016829	lyase activity	19/218	189/18352	1.17058e-12	3.27074e-11	2.34841e-11	HACD1/FH/ECHS1/PAM/PM20D1/CA4/HACD3/ALOX5AP/HTD2/HSD17B4/CA2/ALOX12B/ACO2/ODC1/ECHDC2/ENO2/LTC4S/CA6/EHHADH	19
MF	GO:0016298	lipase activity	16/218	130/18352	3.33035e-12	8.78841e-11	6.31013e-11	PLA2G3/PLA2G2F/PLA2G1B/PLA2G15/ABHD2/LIPG/PLA2G4F/CEL/LIPH/FAAH/PLA2G4D/PLA2G4A/LPL/LYPLA2/PLA2G4B/CES1	16
MF	GO:0016835	carbon-oxygen lyase activity	13/218	74/18352	3.62101e-12	9.05253e-11	6.49977e-11	HACD1/FH/ECHS1/CA4/HACD3/HTD2/HSD17B4/CA2/ACO2/ECHDC2/ENO2/CA6/EHHADH	13
MF	GO:0003996	acyl-CoA ligase activity	8/218	16/18352	4.13493e-12	9.82046e-11	7.05115e-11	ACSM3/ACSL3/ACSBG1/ACSL1/ACSF2/ACSL5/ACSL4/ACSM5	8
MF	GO:0020037	heme binding	16/218	138/18352	8.44114e-12	1.90931e-10	1.37089e-10	CYP4F22/CYP2D6/CYP2U1/CYP2C18/CYP2D7/CYP1A1/CYP4F8/CYP4V2/SDHC/FA2H/TBXAS1/CYP2E1/CYP4F12/TDO2/PTGS1/CYP4B1	16
MF	GO:0046906	tetrapyrrole binding	16/218	148/18352	2.4815e-11	5.35779e-10	3.84693e-10	CYP4F22/CYP2D6/CYP2U1/CYP2C18/CYP2D7/CYP1A1/CYP4F8/CYP4V2/SDHC/FA2H/TBXAS1/CYP2E1/CYP4F12/TDO2/PTGS1/CYP4B1	16
MF	GO:0016289	CoA hydrolase activity	8/218	22/18352	9.6627e-11	1.99556e-09	1.43282e-09	THEM5/NUDT19/NUDT7/ACOT7/ACOT4/THEM4/PPT1/BAAT	8
MF	GO:0016712	oxidoreductase activity, acting on paired donors, with incorporation or reduction of molecular oxygen, reduced flavin or flavoprotein as one donor, and incorporation of one atom of oxygen	9/218	35/18352	2.15618e-10	4.26744e-09	3.06405e-09	CYP2D6/CYP2U1/CYP2C18/CYP2D7/CYP1A1/CYP4F8/CYP2E1/CYP4F12/CYP4B1	9
MF	GO:0016747	transferase activity, transferring acyl groups other than amino-acyl groups	18/218	229/18352	2.85156e-10	5.41796e-09	3.89012e-09	ABHD5/ELOVL5/ACSM3/ELOVL3/PLA2G15/SCP2/GLUL/ELOVL2/DGAT2/ACAA1/ELOVL7/ELOVL1/PLA2G4A/CPT1B/BAAT/ELOVL4/CPT2/ACSM5	18
MF	GO:0047498	calcium-dependent phospholipase A2 activity	7/218	16/18352	3.16635e-10	5.78468e-09	4.15343e-09	PLA2G3/PLA2G2F/PLA2G1B/PLA2G4F/PLA2G4D/PLA2G4A/PLA2G4B	7
MF	GO:0102567	phospholipase A2 activity (consuming 1,2-dipalmitoylphosphatidylcholine)	8/218	26/18352	4.53182e-10	7.68791e-09	5.51996e-09	PLA2G3/PLA2G2F/PLA2G1B/PLA2G15/PLA2G4F/PLA2G4D/PLA2G4A/PLA2G4B	8
MF	GO:0102568	phospholipase A2 activity consuming 1,2-dioleoylphosphatidylethanolamine)	8/218	26/18352	4.53182e-10	7.68791e-09	5.51996e-09	PLA2G3/PLA2G2F/PLA2G1B/PLA2G15/PLA2G4F/PLA2G4D/PLA2G4A/PLA2G4B	8
MF	GO:0005324	long-chain fatty acid transporter activity	7/218	17/18352	5.32868e-10	8.72801e-09	6.26676e-09	ABCD4/FABP5/CD36/ABCD1/FABP3/MFSD2A/SLC27A5	7
MF	GO:0005504	fatty acid binding	9/218	39/18352	6.21039e-10	9.83312e-09	7.06024e-09	ALOX5AP/FABP5/SCP2/PPARG/GSTP1/FABP3/ACOX2/GSTM2/APOC1	9
MF	GO:0016790	thiolester hydrolase activity	9/218	40/18352	7.93138e-10	1.21529e-08	8.72586e-09	THEM5/NUDT19/NUDT7/ACOT7/ACOT4/THEM4/LYPLA2/PPT1/BAAT	9
MF	GO:0004312	fatty acid synthase activity	6/218	11/18352	1.15316e-09	1.65985e-08	1.19178e-08	ELOVL5/ELOVL3/ELOVL2/ELOVL7/ELOVL1/ELOVL4	6
MF	GO:0031956	medium-chain fatty acid-CoA ligase activity	6/218	11/18352	1.15316e-09	1.65985e-08	1.19178e-08	ACSL3/ACSBG1/ACSL1/ACSF2/ACSL5/ACSL4	6
MF	GO:0047617	acyl-CoA hydrolase activity	7/218	20/18352	2.06061e-09	2.8788e-08	2.06699e-08	THEM5/NUDT19/ACOT7/ACOT4/THEM4/PPT1/BAAT	7
MF	GO:0004602	glutathione peroxidase activity	7/218	21/18352	3.05986e-09	4.15266e-08	2.98164e-08	ALOX5AP/GSTP1/GSTZ1/LTC4S/GPX2/GPX1/GSTM2	7
MF	GO:0004623	phospholipase A2 activity	8/218	33/18352	3.74968e-09	4.9475e-08	3.55233e-08	PLA2G3/PLA2G2F/PLA2G1B/PLA2G15/PLA2G4F/PLA2G4D/PLA2G4A/PLA2G4B	8
MF	GO:0004467	long-chain fatty acid-CoA ligase activity	6/218	13/18352	4.19882e-09	5.39037e-08	3.87032e-08	ACSL3/ACSBG1/ACSL1/ACSL5/SLC27A5/ACSL4	6
MF	GO:0004620	phospholipase activity	12/218	105/18352	4.31234e-09	5.39043e-08	3.87036e-08	PLA2G3/PLA2G2F/PLA2G1B/PLA2G15/LIPG/PLA2G4F/LIPH/PLA2G4D/PLA2G4A/LPL/LYPLA2/PLA2G4B	12
MF	GO:0016620	oxidoreductase activity, acting on the aldehyde or oxo group of donors, NAD or NADP as acceptor	8/218	35/18352	6.22787e-09	7.58522e-08	5.44623e-08	GAPDHS/PDHA1/ALDH3A2/ALDH2/ALDH3A1/ALDH1A1/ALDH1B1/AKR1C3	8
MF	GO:0016290	palmitoyl-CoA hydrolase activity	6/218	14/18352	7.27523e-09	8.63934e-08	6.20309e-08	THEM5/ACOT7/ACOT4/THEM4/PPT1/BAAT	6
MF	GO:0016874	ligase activity	14/218	165/18352	1.08984e-08	1.26262e-07	9.06569e-08	AACS/ACSM3/ACSL3/ACSBG1/GLUL/ACSL1/ACSF3/ACSF2/ACACB/SUCLG2/ACSL5/SLC27A5/ACSL4/ACSM5	14
MF	GO:0070330	aromatase activity	7/218	25/18352	1.21487e-08	1.37396e-07	9.86512e-08	CYP2C18/CYP2D7/CYP1A1/CYP4F8/CYP2E1/CYP4F12/CYP4B1	7
MF	GO:0051287	NAD binding	9/218	55/18352	1.58066e-08	1.74608e-07	1.2537e-07	GAPDHS/UGDH/ALDH2/GPD1/ALDH1A1/BDH2/CRYL1/ALDH1B1/GRHPR	9
MF	GO:0016628	oxidoreductase activity, acting on the CH-CH group of donors, NAD or NADP as acceptor	7/218	26/18352	1.64576e-08	1.77667e-07	1.27566e-07	BLVRA/BDH2/TECR/AKR1C2/AKR1C1/TBXAS1/AKR1C3	7
MF	GO:0016684	oxidoreductase activity, acting on peroxide as acceptor	9/218	56/18352	1.86408e-08	1.96764e-07	1.41278e-07	ALOX5AP/GSTP1/GSTZ1/LTC4S/PTGS1/GPX2/GPX1/GSTM2/SESN2	9
MF	GO:0016903	oxidoreductase activity, acting on the aldehyde or oxo group of donors	8/218	43/18352	3.53638e-08	3.65169e-07	2.62193e-07	GAPDHS/PDHA1/ALDH3A2/ALDH2/ALDH3A1/ALDH1A1/ALDH1B1/AKR1C3	8
MF	GO:1901567	fatty acid derivative binding	7/218	29/18352	3.78849e-08	3.82879e-07	2.74909e-07	ACAD9/ALOX5AP/DBI/SCP2/ACOT7/PPARG/ACADVL	7
MF	GO:0033764	steroid dehydrogenase activity, acting on the CH-OH group of donors, NAD or NADP as acceptor	7/218	30/18352	4.8919e-08	4.84095e-07	3.47583e-07	HSD17B10/HSD17B11/HSD17B4/AKR1C2/AKR1C1/AKR1C3/RDH16	7
MF	GO:0102391	decanoate-CoA ligase activity	5/218	10/18352	5.42428e-08	5.25823e-07	3.77544e-07	ACSL3/ACSBG1/ACSL1/ACSL5/ACSL4	5
MF	GO:0016209	antioxidant activity	10/218	86/18352	7.3353e-08	6.96854e-07	5.00345e-07	ALOX5AP/GSTP1/GSTZ1/LTC4S/PRXL2B/PTGS1/GPX2/GPX1/GSTM2/SESN2	10
MF	GO:0016229	steroid dehydrogenase activity	7/218	34/18352	1.24158e-07	1.15637e-06	8.30279e-07	HSD17B10/HSD17B11/HSD17B4/AKR1C2/AKR1C1/AKR1C3/RDH16	7
MF	GO:0102991	myristoyl-CoA hydrolase activity	5/218	12/18352	1.67199e-07	1.5006e-06	1.07744e-06	THEM5/ACOT7/ACOT4/THEM4/BAAT	5
MF	GO:0004601	peroxidase activity	8/218	52/18352	1.67435e-07	1.5006e-06	1.07744e-06	ALOX5AP/GSTP1/GSTZ1/LTC4S/PTGS1/GPX2/GPX1/GSTM2	8
MF	GO:0004364	glutathione transferase activity	6/218	25/18352	3.84643e-07	3.38344e-06	2.42933e-06	GSTM1/ALOX5AP/GSTP1/GSTZ1/LTC4S/GSTM2	6
MF	GO:0004029	aldehyde dehydrogenase (NAD+) activity	5/218	15/18352	6.15774e-07	5.31804e-06	3.81839e-06	ALDH3A2/ALDH2/ALDH3A1/ALDH1A1/ALDH1B1	5
MF	GO:0004030	aldehyde dehydrogenase [NAD(P)+] activity	5/218	16/18352	8.87026e-07	7.52388e-06	5.40219e-06	ALDH3A2/ALDH2/ALDH3A1/ALDH1A1/ALDH1B1	5
MF	GO:0016709	oxidoreductase activity, acting on paired donors, with incorporation or reduction of molecular oxygen, NAD(P)H as one donor, and incorporation of one atom of oxygen	7/218	45/18352	9.37441e-07	7.81201e-06	5.60907e-06	CYP1A1/AKR1C2/MSMO1/AKR1C1/CYP2E1/CYP4F12/AKR1C3	7
MF	GO:0004806	triglyceride lipase activity	6/218	29/18352	9.91558e-07	8.12051e-06	5.83057e-06	PLA2G15/LIPG/CEL/LIPH/LPL/CES1	6
MF	GO:0004300	enoyl-CoA hydratase activity	4/218	10/18352	3.84618e-06	2.99498e-05	2.15041e-05	ECHS1/HSD17B4/ECHDC2/EHHADH	4
MF	GO:0032052	bile acid binding	4/218	10/18352	3.84618e-06	2.99498e-05	2.15041e-05	PLA2G1B/AKR1C2/AKR1C1/AKR1C3	4
MF	GO:0047760	butyrate-CoA ligase activity	4/218	10/18352	3.84618e-06	2.99498e-05	2.15041e-05	AACS/ACSM3/ACSF2/ACSM5	4
MF	GO:0016765	transferase activity, transferring alkyl or aryl (other than methyl) groups	7/218	56/18352	4.28889e-06	3.28584e-05	2.35925e-05	GSTM1/ALOX5AP/GSTP1/GSTZ1/LTC4S/SMS/GSTM2	7
MF	GO:0000062	fatty-acyl-CoA binding	5/218	22/18352	5.04567e-06	3.80428e-05	2.73149e-05	ACAD9/DBI/SCP2/ACOT7/ACADVL	5
MF	GO:0008395	steroid hydroxylase activity	6/218	38/18352	5.27097e-06	3.91205e-05	2.80887e-05	CYP2D6/CYP2U1/CYP2C18/CYP2D7/CYP1A1/CYP2E1	6
MF	GO:0003995	acyl-CoA dehydrogenase activity	4/218	11/18352	5.98772e-06	4.30935e-05	3.09413e-05	ACAD9/ACAD11/ACADVL/IVD	4
MF	GO:0047676	arachidonate-CoA ligase activity	4/218	11/18352	5.98772e-06	4.30935e-05	3.09413e-05	ACSL3/ACSL1/ACSL5/ACSL4	4
MF	GO:0004622	lysophospholipase activity	5/218	24/18352	7.98773e-06	5.66294e-05	4.06602e-05	PLA2G15/PLA2G4F/PLA2G4A/LYPLA2/PLA2G4B	5
MF	GO:0016702	oxidoreductase activity, acting on single donors with incorporation of molecular oxygen, incorporation of two atoms of oxygen	5/218	25/18352	9.8885e-06	6.8073e-05	4.88768e-05	ALOX12/ALOXE3/ALOX15B/ALOX12B/TDO2	5
MF	GO:0120227	acyl-CoA binding	5/218	25/18352	9.8885e-06	6.8073e-05	4.88768e-05	ACAD9/DBI/SCP2/ACOT7/ACADVL	5
MF	GO:0016701	oxidoreductase activity, acting on single donors with incorporation of molecular oxygen	5/218	26/18352	1.2125e-05	8.22769e-05	5.90753e-05	ALOX12/ALOXE3/ALOX15B/ALOX12B/TDO2	5
MF	GO:1901681	sulfur compound binding	13/218	262/18352	1.58758e-05	0.000106211	7.62604e-05	ACAD9/GSTM1/DBI/SCP2/LIPG/ACOT7/CEL/GSTP1/LIPH/LPL/ACACB/ACADVL/GSTM2	13
MF	GO:0036041	long-chain fatty acid binding	4/218	15/18352	2.38585e-05	0.0001574	0.000113014	ALOX5AP/SCP2/PPARG/FABP3	4
MF	GO:0008374	O-acyltransferase activity	6/218	50/18352	2.69446e-05	0.000175324	0.000125884	ABHD5/PLA2G15/DGAT2/PLA2G4A/CPT1B/CPT2	6
MF	GO:0050660	flavin adenine dinucleotide binding	7/218	81/18352	5.00322e-05	0.000321153	0.000230589	ACAD9/ETFDH/D2HGDH/ACAD11/ACADVL/ACOX2/IVD	7
MF	GO:0033218	amide binding	15/218	381/18352	5.33436e-05	0.000337843	0.000242573	CD1D/ACAD9/RXRA/GSTM1/DBI/SCP2/CD36/CD74/ACOT7/PPARG/GSTP1/PLA2G4A/ACACB/ACADVL/GSTM2	15
MF	GO:0019825	oxygen binding	5/218	36/18352	6.30899e-05	0.000394312	0.000283118	CYP2C18/CYP1A1/CYP2E1/TDO2/CYP4B1	5
MF	GO:0008391	arachidonic acid monooxygenase activity	4/218	20/18352	8.08243e-05	0.0004922	0.000353402	CYP2C18/CYP1A1/CYP2E1/CYP4F12	4
MF	GO:0016408	C-acyltransferase activity	4/218	20/18352	8.08243e-05	0.0004922	0.000353402	ACSM3/SCP2/ACAA1/ACSM5	4
MF	GO:0008106	alcohol dehydrogenase (NADP+) activity	4/218	21/18352	9.89155e-05	0.000594745	0.00042703	ALDH3A1/AKR1C2/AKR1C1/AKR1C3	4
MF	GO:0016853	isomerase activity	9/218	156/18352	0.000105314	0.000625301	0.00044897	ALOXE3/HSD17B4/DEGS1/ALOX12B/GSTZ1/TBXAS1/HMGCS1/MCEE/EHHADH	9
MF	GO:0016634	oxidoreductase activity, acting on the CH-CH group of donors, oxygen as acceptor	3/218	10/18352	0.000186545	0.00106757	0.000766524	ACAA1/CPOX/ACOX2	3
MF	GO:0016803	ether hydrolase activity	3/218	10/18352	0.000186545	0.00106757	0.000766524	ALOX12/EPHX1/EPHX2	3
MF	GO:0052740	1-acyl-2-lysophosphatidylserine acylhydrolase activity	3/218	10/18352	0.000186545	0.00106757	0.000766524	PLA2G15/LIPG/LPL	3
MF	GO:0005319	lipid transporter activity	8/218	134/18352	0.000201707	0.00114061	0.000818961	ABCD4/FABP5/CD36/ABCD1/FABP3/MFSD2A/CEACAM1/SLC27A5	8
MF	GO:0016801	hydrolase activity, acting on ether bonds	3/218	11/18352	0.000254253	0.00140431	0.0010083	ALOX12/EPHX1/EPHX2	3
MF	GO:0052739	phosphatidylserine 1-acylhydrolase activity	3/218	11/18352	0.000254253	0.00140431	0.0010083	PLA2G15/LIPG/LPL	3
MF	GO:0004033	aldo-keto reductase (NADP) activity	4/218	27/18352	0.000274296	0.00149759	0.00107528	ALDH3A1/AKR1C2/AKR1C1/AKR1C3	4
MF	GO:0004032	alditol:NADP+ 1-oxidoreductase activity	3/218	12/18352	0.000336038	0.00177354	0.00127341	AKR1C2/AKR1C1/AKR1C3	3
MF	GO:0008970	phospholipase A1 activity	3/218	12/18352	0.000336038	0.00177354	0.00127341	PLA2G15/LIPG/LPL	3
MF	GO:0043295	glutathione binding	3/218	12/18352	0.000336038	0.00177354	0.00127341	GSTM1/GSTP1/GSTM2	3
MF	GO:0009055	electron transfer activity	7/218	111/18352	0.00036203	0.00188972	0.00135683	ETFDH/ALDH2/DEGS1/SDHC/ETFB/GPX2/RDH16	7
MF	GO:1900750	oligopeptide binding	3/218	13/18352	0.00043303	0.00223575	0.00160528	GSTM1/GSTP1/GSTM2	3
MF	GO:0004089	carbonate dehydratase activity	3/218	15/18352	0.000676926	0.00345742	0.00248245	CA4/CA2/CA6	3
MF	GO:0051213	dioxygenase activity	6/218	91/18352	0.000754963	0.00381497	0.00273917	ALOX12/ALOXE3/ALOX15B/ALOX12B/TDO2/PTGS1	6
MF	GO:0008392	arachidonic acid epoxygenase activity	3/218	16/18352	0.000825867	0.00408632	0.002934	CYP2C18/CYP2E1/CYP4F12	3
MF	GO:0016641	oxidoreductase activity, acting on the CH-NH2 group of donors, oxygen as acceptor	3/218	16/18352	0.000825867	0.00408632	0.002934	MAOA/AOC3/IL4I1	3
MF	GO:0004745	retinol dehydrogenase activity	3/218	20/18352	0.00162337	0.00786837	0.00564954	ADH1B/AKR1C3/RDH16	3
MF	GO:0016638	oxidoreductase activity, acting on the CH-NH2 group of donors	3/218	20/18352	0.00162337	0.00786837	0.00564954	MAOA/AOC3/IL4I1	3
MF	GO:0016411	acylglycerol O-acyltransferase activity	3/218	23/18352	0.00245667	0.0117871	0.00846317	ABHD5/PLA2G15/DGAT2	3
MF	GO:0003707	steroid hormone receptor activity	3/218	26/18352	0.00351348	0.016689	0.0119828	RXRA/ABHD2/NR4A3	3
MF	GO:0005544	calcium-dependent phospholipid binding	4/218	54/18352	0.0038503	0.0181078	0.0130015	PLA2G4F/PLA2G4D/PLA2G4A/PLA2G4B	4
MF	GO:0072341	modified amino acid binding	5/218	90/18352	0.00438432	0.0204172	0.0146596	GSTM1/APPL2/GSTP1/DPEP1/GSTM2	5
MF	GO:0008028	monocarboxylic acid transmembrane transporter activity	4/218	59/18352	0.00529214	0.0244055	0.0175233	CD36/MFSD2A/CEACAM1/SLC27A5	4
MF	GO:0008603	cAMP-dependent protein kinase regulator activity	2/218	10/18352	0.00593615	0.026854	0.0192813	PRKAR2B/PRKAG2	2
MF	GO:0102545	phosphatidyl phospholipase B activity	2/218	10/18352	0.00593615	0.026854	0.0192813	PLA2G15/PLA2G4A	2
MF	GO:0008296	3'-5'-exodeoxyribonuclease activity	2/218	11/18352	0.00719879	0.0319573	0.0229455	APEX1/TREX1	2
MF	GO:0015643	toxic substance binding	2/218	11/18352	0.00719879	0.0319573	0.0229455	EPHX2/CYP4B1	2
MF	GO:0008144	drug binding	5/218	104/18352	0.00803292	0.03533	0.0253671	CYP2D6/PPARG/GSTP1/HMGCS1/CYP4B1	5
MF	GO:0004303	estradiol 17-beta-dehydrogenase activity	2/218	12/18352	0.00857134	0.0370126	0.0265753	HSD17B11/HSD17B4	2
MF	GO:0004724	magnesium-dependent protein serine/threonine phosphatase activity	2/218	12/18352	0.00857134	0.0370126	0.0265753	PDP2/PDP1	2
MF	GO:0005496	steroid binding	5/218	106/18352	0.00868613	0.0371704	0.0266885	PLA2G1B/SCP2/AKR1C2/AKR1C1/AKR1C3	5
MF	GO:0016811	hydrolase activity, acting on carbon-nitrogen (but not peptide) bonds, in linear amides	4/218	69/18352	0.00917194	0.0388988	0.0279296	PM20D1/FAAH2/ASAH1/FAAH	4
MF	GO:0008195	phosphatidate phosphatase activity	2/218	13/18352	0.010051	0.0411573	0.0295511	LPIN2/LPIN3	2
MF	GO:0008474	palmitoyl-(protein) hydrolase activity	2/218	13/18352	0.010051	0.0411573	0.0295511	LYPLA2/PPT1	2
MF	GO:0047372	acylglycerol lipase activity	2/218	13/18352	0.010051	0.0411573	0.0295511	ABHD2/FAAH	2
MF	GO:0098599	palmitoyl hydrolase activity	2/218	13/18352	0.010051	0.0411573	0.0295511	LYPLA2/PPT1	2
MF	GO:0015605	organophosphate ester transmembrane transporter activity	3/218	38/18352	0.0102717	0.0417015	0.0299419	SLC25A1/ABCD1/MFSD2A	3
MF	GO:0016409	palmitoyltransferase activity	3/218	39/18352	0.0110319	0.044408	0.0318852	GLUL/CPT1B/CPT2	3
MF	GO:0016805	dipeptidase activity	2/218	15/18352	0.013321	0.0522933	0.0375469	DPEP1/DPEP3	2
MF	GO:0016846	carbon-sulfur lyase activity	2/218	15/18352	0.013321	0.0522933	0.0375469	ALOX5AP/LTC4S	2
MF	GO:0035259	glucocorticoid receptor binding	2/218	15/18352	0.013321	0.0522933	0.0375469	YWHAH/NR4A3	2
MF	GO:0016810	hydrolase activity, acting on carbon-nitrogen (but not peptide) bonds	5/218	121/18352	0.0147893	0.0575812	0.0413436	PM20D1/FAAH2/ASAH1/DPEP1/FAAH	5
MF	GO:0023026	MHC class II protein complex binding	2/218	16/18352	0.0151061	0.057866	0.0415481	CD74/HSP90AA1	2
MF	GO:0070402	NADPH binding	2/218	16/18352	0.0151061	0.057866	0.0415481	CBR3/GRHPR	2

## Sheet: KEGG Pathways
ID	Description	GeneRatio	BgRatio	pvalue	p.adjust	qvalue	geneID	Count
hsa01212	Fatty acid metabolism	27/179	57/8105	2.09255e-30	5.06397e-28	3.9428e-28	HACD1/ECHS1/ELOVL5/ACSL3/HACD3/ELOVL3/HTD2/ACSBG1/SCP2/HSD17B4/ELOVL2/ACSL1/ACAA1/TECR/FADS2/ACSF3/ELOVL7/ELOVL1/SCD/CPT1B/ACADVL/ACSL5/PPT1/EHHADH/ACSL4/ELOVL4/CPT2	27
hsa03320	PPAR signaling pathway	26/179	75/8105	5.59094e-25	6.76504e-23	5.26725e-23	HMGCS2/RXRA/ACSL3/ACSBG1/DBI/FABP5/SCP2/CD36/ACSL1/ACAA1/PPARG/FADS2/PLIN5/FABP3/LPL/SCD/CPT1B/HMGCS1/ACSL5/ACOX2/EHHADH/SLC27A5/ACSL4/CPT2/AQP7/ADIPOQ	26
hsa00590	Arachidonic acid metabolism	23/179	61/8105	3.56805e-23	2.87823e-21	2.24099e-21	PLA2G3/PLA2G2F/ALOX12/ALOX15B/CYP2U1/PLA2G1B/CBR3/PLA2G4F/CYP4F8/ALOX12B/PLA2G4D/PLA2G4A/TBXAS1/LTC4S/CYP2E1/AKR1C3/PRXL2B/PTGS1/GPX2/PLA2G4B/GPX1/GGT5/EPHX2	23
hsa01040	Biosynthesis of unsaturated fatty acids	17/179	27/8105	2.28866e-22	1.38464e-20	1.07808e-20	HACD1/ELOVL5/HACD3/ELOVL3/SCP2/HSD17B4/ELOVL2/ACOT7/ACAA1/TECR/FADS2/ELOVL7/ELOVL1/SCD/ACOT4/BAAT/ELOVL4	17
hsa00062	Fatty acid elongation	15/179	27/8105	1.11002e-18	5.3725e-17	4.18302e-17	HACD1/ECHS1/ELOVL5/THEM5/HACD3/ELOVL3/ELOVL2/ACOT7/TECR/ELOVL7/ELOVL1/ACOT4/THEM4/PPT1/ELOVL4	15
hsa00071	Fatty acid degradation	16/179	43/8105	2.57619e-16	1.03906e-14	8.09014e-15	ECHS1/ACSL3/CYP2U1/ALDH3A2/ACSBG1/ALDH2/ACSL1/ACAA1/ADH1B/CPT1B/ACADVL/ALDH1B1/ACSL5/EHHADH/ACSL4/CPT2	16
hsa00280	Valine, leucine and isoleucine degradation	14/179	48/8105	9.8895e-13	3.41894e-11	2.66199e-11	AACS/ECHS1/HSD17B10/HMGCS2/ALDH3A2/ALDH2/ACAA1/ACSF3/ALDH1B1/IL4I1/HMGCS1/MCEE/EHHADH/IVD	14
hsa04146	Peroxisome	16/179	82/8105	1.91851e-11	5.80349e-10	4.51859e-10	ACSL3/ABCD4/SCP2/NUDT19/HSD17B4/NUDT7/ACSL1/ABCD1/ACAA1/HAO2/ACSL5/ACOX2/EHHADH/BAAT/ACSL4/EPHX2	16
hsa04920	Adipocytokine signaling pathway	14/179	69/8105	2.11644e-10	5.69087e-09	4.43091e-09	RXRA/ACSL3/AKT2/ACSBG1/CD36/ACSL1/ADIPOR2/ACACB/CPT1B/IRS2/ACSL5/PRKAG2/ACSL4/ADIPOQ	14
hsa00592	alpha-Linolenic acid metabolism	9/179	25/8105	1.54114e-09	3.72957e-08	2.90384e-08	PLA2G3/PLA2G2F/PLA2G1B/PLA2G4F/ACAA1/FADS2/PLA2G4D/PLA2G4A/PLA2G4B	9
hsa00061	Fatty acid biosynthesis	8/179	18/8105	1.75469e-09	3.86033e-08	3.00565e-08	ACSL3/HTD2/ACSBG1/ACSL1/ACSF3/ACACB/ACSL5/ACSL4	8
hsa04936	Alcoholic liver disease	17/179	142/8105	1.20511e-08	2.43032e-07	1.89224e-07	ALDH3A2/AKT2/ALDH2/C3/LPIN2/LPIN3/ADH1B/SCD/ADIPOR2/ACACB/CPT1B/ACADVL/ALDH1B1/IL1B/CYP2E1/PRKAG2/ADIPOQ	17
hsa00380	Tryptophan metabolism	10/179	42/8105	1.71363e-08	3.18999e-07	2.48372e-07	ECHS1/ALDH3A2/MAOA/ALDH2/CYP1A1/ALDH1B1/IL4I1/TDO2/AADAT/EHHADH	10
hsa00564	Glycerophospholipid metabolism	14/179	98/8105	2.55611e-08	4.41842e-07	3.44018e-07	PLA2G3/PLA2G2F/PLA2G1B/LPGAT1/PLA2G15/LPIN2/GPD1/PLA2G4F/LPIN3/PLA2G4D/PLA2G4A/GPD2/LYPLA2/PLA2G4B	14
hsa00650	Butanoate metabolism	8/179	28/8105	1.03157e-07	1.66427e-06	1.2958e-06	AACS/ECHS1/HMGCS2/ACSM3/BDH2/HMGCS1/EHHADH/ACSM5	8
hsa00980	Metabolism of xenobiotics by cytochrome P450	12/179	78/8105	1.13703e-07	1.71976e-06	1.339e-06	CYP2D6/GSTM1/CBR3/ALDH3A1/CYP2D7/EPHX1/CYP1A1/GSTP1/ADH1B/AKR1C1/CYP2E1/GSTM2	12
hsa00591	Linoleic acid metabolism	8/179	29/8105	1.39788e-07	1.98992e-06	1.54935e-06	PLA2G3/PLA2G2F/PLA2G1B/PLA2G4F/PLA2G4D/PLA2G4A/CYP2E1/PLA2G4B	8
hsa00410	beta-Alanine metabolism	7/179	31/8105	3.8287e-06	5.14748e-05	4.00782e-05	ECHS1/ALDH3A2/ALDH2/ALDH3A1/AOC3/ALDH1B1/EHHADH	7
hsa00561	Glycerolipid metabolism	9/179	61/8105	6.59683e-06	8.40228e-05	6.54201e-05	ALDH3A2/ALDH2/LPIN2/LIPG/DGAT2/CEL/LPIN3/LPL/ALDH1B1	9
hsa00620	Pyruvate metabolism	8/179	47/8105	7.29183e-06	8.82311e-05	6.86967e-05	FH/PDHA1/ALDH3A2/ALDH2/ADH1B/ACACB/ALDH1B1/GRHPR	8
hsa04726	Serotonergic synapse	12/179	115/8105	7.93242e-06	9.14118e-05	7.11731e-05	ALOX12/ALOX15B/CYP2D6/MAOA/CYP2C18/CYP2D7/PLA2G4F/ALOX12B/PLA2G4D/PLA2G4A/PTGS1/PLA2G4B	12
hsa00120	Primary bile acid biosynthesis	5/179	17/8105	2.47857e-05	0.000272643	0.000212279	SCP2/HSD17B4/ACOX2/BAAT/SLC27A5	5
hsa00982	Drug metabolism - cytochrome P450	9/179	72/8105	2.62802e-05	0.000276513	0.000215293	CYP2D6/GSTM1/MAOA/ALDH3A1/CYP2D7/GSTP1/ADH1B/CYP2E1/GSTM2	9
hsa00480	Glutathione metabolism	8/179	58/8105	3.61336e-05	0.000364347	0.000283681	GSTM1/GSTP1/ODC1/SMS/GPX2/GPX1/GSTM2/GGT5	8
hsa00020	Citrate cycle (TCA cycle)	6/179	30/8105	4.07663e-05	0.000394618	0.000307249	FH/PDHA1/ACO2/SDHC/ACLY/SUCLG2	6
hsa00565	Ether lipid metabolism	7/179	49/8105	8.94382e-05	0.000832463	0.000648155	PLA2G3/PLA2G2F/PLA2G1B/PLA2G4F/PLA2G4D/PLA2G4A/PLA2G4B	7
hsa00340	Histidine metabolism	5/179	22/8105	9.64232e-05	0.000864237	0.000672895	ALDH3A2/MAOA/ALDH2/ALDH3A1/ALDH1B1	5
hsa00010	Glycolysis / Gluconeogenesis	8/179	67/8105	0.000103821	0.000897306	0.000698642	GAPDHS/PDHA1/ALDH3A2/ALDH2/ALDH3A1/ADH1B/ALDH1B1/ENO2	8
hsa04913	Ovarian steroidogenesis	7/179	51/8105	0.000116144	0.00096639	0.000752431	CYP1A1/PLA2G4F/PLA2G4D/PLA2G4A/ACOT4/AKR1C3/PLA2G4B	7
hsa00350	Tyrosine metabolism	6/179	36/8105	0.0001198	0.00096639	0.000752431	MAOA/ALDH3A1/AOC3/ADH1B/GSTZ1/IL4I1	6
hsa05204	Chemical carcinogenesis - DNA adducts	8/179	69/8105	0.00012819	0.00100071	0.00077915	GSTM1/CYP2C18/EPHX1/CYP1A1/AKR1C2/GSTP1/CYP2E1/GSTM2	8
hsa04932	Non-alcoholic fatty liver disease	12/179	155/8105	0.000154969	0.00117195	0.000912479	RXRA/AKT2/PPARG/XBP1/SDHC/ADIPOR2/MLXIPL/IL1B/CYP2E1/IRS2/PRKAG2/ADIPOQ	12
hsa04152	AMPK signaling pathway	10/179	120/8105	0.000305503	0.00224036	0.00174434	AKT2/CD36/PPARG/SCD/ADIPOR2/ACACB/CPT1B/IRS2/PRKAG2/ADIPOQ	10
hsa04975	Fat digestion and absorption	6/179	43/8105	0.000329906	0.00234815	0.00182827	PLA2G3/PLA2G2F/PLA2G1B/CD36/DGAT2/CEL	6
hsa00360	Phenylalanine metabolism	4/179	17/8105	0.000437124	0.00287964	0.00224209	MAOA/ALDH3A1/AOC3/IL4I1	4
hsa00910	Nitrogen metabolism	4/179	17/8105	0.000437124	0.00287964	0.00224209	CA4/GLUL/CA2/CA6	4
hsa00310	Lysine degradation	7/179	63/8105	0.000444253	0.00287964	0.00224209	ECHS1/ALDH3A2/ALDH2/ALDH1B1/KMT5A/AADAT/EHHADH	7
hsa00630	Glyoxylate and dicarboxylate metabolism	5/179	30/8105	0.000452175	0.00287964	0.00224209	GLUL/ACO2/HAO2/GRHPR/MCEE	5
hsa04931	Insulin resistance	9/179	108/8105	0.000611477	0.00373014	0.00290429	TRIB3/AKT2/CD36/ACACB/CPT1B/MLXIPL/IRS2/PRKAG2/SLC27A5	9
hsa00640	Propanoate metabolism	5/179	32/8105	0.000616552	0.00373014	0.00290429	ECHS1/ACACB/SUCLG2/MCEE/EHHADH	5
hsa00330	Arginine and proline metabolism	6/179	51/8105	0.000842233	0.00497123	0.0038706	ALDH3A2/MAOA/ALDH2/ODC1/ALDH1B1/SMS	6
hsa01200	Carbon metabolism	9/179	115/8105	0.000963494	0.00555156	0.00432244	FH/ECHS1/PDHA1/ACO2/SDHC/HAO2/ENO2/SUCLG2/MCEE	9
hsa04270	Vascular smooth muscle contraction	9/179	134/8105	0.0027963	0.0157373	0.0122531	EDN1/PLA2G3/PLA2G2F/PLA2G1B/PLA2G4F/PLA2G4D/PLA2G4A/EDN2/PLA2G4B	9
hsa04211	Longevity regulating pathway	7/179	89/8105	0.00342387	0.0188313	0.014662	AKT2/PPARG/ADIPOR2/IRS2/PRKAG2/SESN2/ADIPOQ	7
hsa04664	Fc epsilon RI signaling pathway	6/179	68/8105	0.0037592	0.0202161	0.0157403	ALOX5AP/AKT2/PLA2G4F/PLA2G4D/PLA2G4A/PLA2G4B	6
hsa00053	Ascorbate and aldarate metabolism	4/179	30/8105	0.0040242	0.0211708	0.0164836	UGDH/ALDH3A2/ALDH2/ALDH1B1	4
hsa04979	Cholesterol metabolism	5/179	50/8105	0.00471127	0.024258	0.0188873	CD36/LIPG/APOC2/LPL/APOC1	5
hsa04923	Regulation of lipolysis in adipocytes	5/179	56/8105	0.00763987	0.0385177	0.0299899	ABHD5/AKT2/IRS2/PTGS1/AQP7	5
hsa04370	VEGF signaling pathway	5/179	59/8105	0.0094977	0.046907	0.0365218	AKT2/PLA2G4F/PLA2G4D/PLA2G4A/PLA2G4B	5
hsa05208	Chemical carcinogenesis - reactive oxygen species	11/179	223/8105	0.0103573	0.0498848	0.0388403	GSTM1/AKT2/EPHX1/CYP1A1/AKR1C2/SDHC/AKR1C1/CYP2E1/AKR1C3/GSTM2/EPHX2	11
hsa00770	Pantothenate and CoA biosynthesis	3/179	21/8105	0.0105129	0.0498848	0.0388403	ALDH3A2/ALDH2/ALDH1B1	3
hsa00140	Steroid hormone biosynthesis	5/179	61/8105	0.0108961	0.0507087	0.0394817	CYP1A1/AKR1C2/AKR1C1/CYP2E1/AKR1C3	5
hsa05418	Fluid shear stress and atherosclerosis	8/179	139/8105	0.0117148	0.0534904	0.0416476	EDN1/GSTM1/AKT2/GSTP1/IL1B/BMPR1B/GSTM2/HSP90AA1	8
hsa04216	Ferroptosis	4/179	41/8105	0.0123258	0.055238	0.0430083	ACSL3/ACSL1/ACSL5/ACSL4	4

## Sheet: metascape_result
GroupID	Category	Term	Description	LogP	Log(q-value)	InTerm_InList	Genes	Symbols
1_Summary	Reactome Gene Sets	R-HSA-8978868	Fatty acid metabolism	-100	-96.2554	74/177	30,32,37,47,215,224,239,241,242,247,1375,1376,1543,1580,1622,1800,1892,1962,2053,2166,2180,2181,2182,2687,2876,2877,3295,4056,5321,5446,5538,5742,6256,6296,6319,6342,6576,6584,6785,6916,7069,8309,8644,9200,9415,9524,11283,11332,23205,51179,51422,51495,51703,54898,59344,60481,64180,64834,79993,80221,83401,84129,84693,113612,117145,122970,126410,127281,158584,197322,283927,284486,390916,109703458,4…	ACAA1,ACACB,ACADVL,ACLY,ABCD1,ALDH3A2,ALOX12,ALOX5AP,ALOX12B,ALOX15B,CPT1B,CPT2,CYP1A1,CYP4B1,DBI,DPEP1,ECHS1,EHHADH,EPHX2,FAAH,ACSL1,ACSL3,ACSL4,GGT5,GPX1,GPX2,HSD17B4,LTC4S,PLA2G4A,PON3,PPT1,PTGS1,RXRA,ACSM3,SCD,SCP2,SLC25A1,SLC22A5,ELOVL4,TBXAS1,THRSP,ACOX2,AKR1C3,HACD1,FADS2,TECR,CYP4F8,ACOT7,ACSBG1,HAO2,PRKAG2,HACD3,ACSL5,ELOVL2,ALOXE3,ELOVL5,DPEP3,ELOVL1,ELOVL7,ACSF2,ELOVL3,ACAD11,MCEE,CYP2…
1_Member	Reactome Gene Sets	R-HSA-8978868	Fatty acid metabolism	-100	-96.2554	74/177	30,32,37,47,215,224,239,241,242,247,1375,1376,1543,1580,1622,1800,1892,1962,2053,2166,2180,2181,2182,2687,2876,2877,3295,4056,5321,5446,5538,5742,6256,6296,6319,6342,6576,6584,6785,6916,7069,8309,8644,9200,9415,9524,11283,11332,23205,51179,51422,51495,51703,54898,59344,60481,64180,64834,79993,80221,83401,84129,84693,113612,117145,122970,126410,127281,158584,197322,283927,284486,390916,109703458	ACAA1,ACACB,ACADVL,ACLY,ABCD1,ALDH3A2,ALOX12,ALOX5AP,ALOX12B,ALOX15B,CPT1B,CPT2,CYP1A1,CYP4B1,DBI,DPEP1,ECHS1,EHHADH,EPHX2,FAAH,ACSL1,ACSL3,ACSL4,GGT5,GPX1,GPX2,HSD17B4,LTC4S,PLA2G4A,PON3,PPT1,PTGS1,RXRA,ACSM3,SCD,SCP2,SLC25A1,SLC22A5,ELOVL4,TBXAS1,THRSP,ACOX2,AKR1C3,HACD1,FADS2,TECR,CYP4F8,ACOT7,ACSBG1,HAO2,PRKAG2,HACD3,ACSL5,ELOVL2,ALOXE3,ELOVL5,DPEP3,ELOVL1,ELOVL7,ACSF2,ELOVL3,ACAD11,MCEE,CYP2…
1_Member	Reactome Gene Sets	R-HSA-556833	Metabolism of lipids	-100	-96.2554	112/742	30,32,37,47,215,224,239,241,242,247,427,570,948,1149,1375,1376,1543,1565,1571,1580,1622,1645,1646,1800,1892,1962,2053,2166,2170,2171,2180,2181,2182,2687,2819,2820,2876,2877,3157,3158,3295,4056,5319,5321,5446,5468,5538,5742,6256,6296,6307,6319,6342,6576,6584,6785,6916,7069,8309,8560,8644,9200,9415,9524,9611,9663,9926,10998,11283,11332,23205,23659,50487,51099,51170,51179,51422,51495,51703,54898,568…	ACAA1,ACACB,ACADVL,ACLY,ABCD1,ALDH3A2,ALOX12,ALOX5AP,ALOX12B,ALOX15B,ASAH1,BAAT,CD36,CIDEA,CPT1B,CPT2,CYP1A1,CYP2D6,CYP2E1,CYP4B1,DBI,AKR1C1,AKR1C2,DPEP1,ECHS1,EHHADH,EPHX2,FAAH,FABP3,FABP5,ACSL1,ACSL3,ACSL4,GGT5,GPD1,GPD2,GPX1,GPX2,HMGCS1,HMGCS2,HSD17B4,LTC4S,PLA2G1B,PLA2G4A,PON3,PPARG,PPT1,PTGS1,RXRA,ACSM3,MSMO1,SCD,SCP2,SLC25A1,SLC22A5,ELOVL4,TBXAS1,THRSP,ACOX2,DEGS1,AKR1C3,HACD1,FADS2,TECR,NC…
2_Summary	GO Biological Processes	GO:0006631	fatty acid metabolic process	-100	-96.2554	129/325	30,32,37,47,215,224,239,241,242,247,313,427,525,570,672,718,747,948,972,1056,1066,1375,1376,1543,1562,1564,1565,1571,1580,1622,1645,1646,1892,1906,1907,1962,2052,2109,2110,2166,2180,2181,2182,2687,2876,2944,2946,2950,3028,3295,3712,4023,4056,5066,5319,5321,5354,5468,5577,5742,5826,6296,6307,6319,6342,6785,6916,7494,8309,8560,8644,8864,9200,9370,9388,9415,9524,9663,10998,11057,11283,11313,11332,23…	ACAA1,ACACB,ACADVL,ACLY,ABCD1,ALDH3A2,ALOX12,ALOX5AP,ALOX12B,ALOX15B,AOAH,ASAH1,ATP6V1B1,BAAT,BRCA1,C3,DAGLA,CD36,CD74,CEL,CES1,CPT1B,CPT2,CYP1A1,CYP2C18,CYP2D7,CYP2D6,CYP2E1,CYP4B1,DBI,AKR1C1,AKR1C2,ECHS1,EDN1,EDN2,EHHADH,EPHX1,ETFB,ETFDH,FAAH,ACSL1,ACSL3,ACSL4,GGT5,GPX1,GSTM1,GSTM2,GSTP1,HSD17B10,HSD17B4,IVD,LPL,LTC4S,PAM,PLA2G1B,PLA2G4A,PLP1,PPARG,PRKAR2B,PTGS1,ABCD4,ACSM3,MSMO1,SCD,SCP2,ELOVL…
2_Member	GO Biological Processes	GO:0006631	fatty acid metabolic process	-100	-96.2554	129/325	30,32,37,47,215,224,239,241,242,247,313,427,525,570,672,718,747,948,972,1056,1066,1375,1376,1543,1562,1564,1565,1571,1580,1622,1645,1646,1892,1906,1907,1962,2052,2109,2110,2166,2180,2181,2182,2687,2876,2944,2946,2950,3028,3295,3712,4023,4056,5066,5319,5321,5354,5468,5577,5742,5826,6296,6307,6319,6342,6785,6916,7494,8309,8560,8644,8864,9200,9370,9388,9415,9524,9663,10998,11057,11283,11313,11332,23…	ACAA1,ACACB,ACADVL,ACLY,ABCD1,ALDH3A2,ALOX12,ALOX5AP,ALOX12B,ALOX15B,AOAH,ASAH1,ATP6V1B1,BAAT,BRCA1,C3,DAGLA,CD36,CD74,CEL,CES1,CPT1B,CPT2,CYP1A1,CYP2C18,CYP2D7,CYP2D6,CYP2E1,CYP4B1,DBI,AKR1C1,AKR1C2,ECHS1,EDN1,EDN2,EHHADH,EPHX1,ETFB,ETFDH,FAAH,ACSL1,ACSL3,ACSL4,GGT5,GPX1,GSTM1,GSTM2,GSTP1,HSD17B10,HSD17B4,IVD,LPL,LTC4S,PAM,PLA2G1B,PLA2G4A,PLP1,PPARG,PRKAR2B,PTGS1,ABCD4,ACSM3,MSMO1,SCD,SCP2,ELOVL…
2_Member	GO Biological Processes	GO:0032787	monocarboxylic acid metabolic process	-100	-96.2554	138/491	30,32,37,47,125,215,216,224,239,241,242,247,313,427,525,570,672,718,747,948,972,1056,1066,1375,1376,1543,1562,1564,1565,1571,1580,1622,1645,1646,1892,1906,1907,1962,2026,2052,2109,2110,2166,2180,2181,2182,2687,2876,2944,2946,2950,3028,3295,3712,4023,4056,5066,5160,5319,5321,5354,5446,5468,5577,5742,5826,6296,6307,6319,6342,6785,6916,7494,8013,8309,8560,8644,8864,9200,9370,9380,9388,9415,9524,9663…	ACAA1,ACACB,ACADVL,ACLY,ADH1B,ABCD1,ALDH1A1,ALDH3A2,ALOX12,ALOX5AP,ALOX12B,ALOX15B,AOAH,ASAH1,ATP6V1B1,BAAT,BRCA1,C3,DAGLA,CD36,CD74,CEL,CES1,CPT1B,CPT2,CYP1A1,CYP2C18,CYP2D7,CYP2D6,CYP2E1,CYP4B1,DBI,AKR1C1,AKR1C2,ECHS1,EDN1,EDN2,EHHADH,ENO2,EPHX1,ETFB,ETFDH,FAAH,ACSL1,ACSL3,ACSL4,GGT5,GPX1,GSTM1,GSTM2,GSTP1,HSD17B10,HSD17B4,IVD,LPL,LTC4S,PAM,PDHA1,PLA2G1B,PLA2G4A,PLP1,PON3,PPARG,PRKAR2B,PTGS1,AB…
2_Member	GO Biological Processes	GO:0072330	monocarboxylic acid biosynthetic process	-79.4016	-75.7539	56/161	32,47,215,239,242,247,570,672,972,1543,1565,1571,1906,1907,2944,2946,2950,3028,4023,4056,5319,5321,5354,5742,6296,6319,6342,6785,6916,7494,8560,8644,8864,9200,9388,9415,9524,10998,11057,11332,23205,51422,51495,54898,54988,59344,60481,64834,79152,79993,83401,122970,127281,197322,200879,255189	ACACB,ACLY,ABCD1,ALOX12,ALOX12B,ALOX15B,BAAT,BRCA1,CD74,CYP1A1,CYP2D6,CYP2E1,EDN1,EDN2,GSTM1,GSTM2,GSTP1,HSD17B10,LPL,LTC4S,PLA2G1B,PLA2G4A,PLP1,PTGS1,ACSM3,SCD,SCP2,ELOVL4,TBXAS1,XBP1,DEGS1,AKR1C3,PER2,HACD1,LIPG,FADS2,TECR,SLC27A5,ABHD2,ACOT7,ACSBG1,PRKAG2,HACD3,ELOVL2,ACSM5,ALOXE3,ELOVL5,ELOVL1,FA2H,ELOVL7,ELOVL3,ACOT4,PRXL2B,ACSF3,LIPH,PLA2G4F
2_Member	GO Biological Processes	GO:0006633	fatty acid biosynthetic process	-78.0978	-74.5292	51/118	32,47,215,239,242,247,672,972,1543,1565,1571,1906,1907,2944,2946,2950,4023,4056,5319,5321,5354,5742,6296,6319,6785,6916,7494,8560,8644,9200,9388,9415,9524,11057,11332,23205,51422,51495,54898,54988,59344,60481,64834,79152,79993,83401,122970,127281,197322,200879,255189	ACACB,ACLY,ABCD1,ALOX12,ALOX12B,ALOX15B,BRCA1,CD74,CYP1A1,CYP2D6,CYP2E1,EDN1,EDN2,GSTM1,GSTM2,GSTP1,LPL,LTC4S,PLA2G1B,PLA2G4A,PLP1,PTGS1,ACSM3,SCD,ELOVL4,TBXAS1,XBP1,DEGS1,AKR1C3,HACD1,LIPG,FADS2,TECR,ABHD2,ACOT7,ACSBG1,PRKAG2,HACD3,ELOVL2,ACSM5,ALOXE3,ELOVL5,ELOVL1,FA2H,ELOVL7,ELOVL3,ACOT4,PRXL2B,ACSF3,LIPH,PLA2G4F
2_Member	GO Biological Processes	GO:0044283	small molecule biosynthetic process	-74.7569	-71.2553	70/423	32,47,215,216,239,241,242,247,427,570,672,972,1066,1543,1565,1571,1906,1907,2026,2687,2752,2819,2944,2946,2950,3028,3157,3158,4023,4056,5319,5321,5354,5742,6296,6307,6319,6342,6576,6785,6916,7358,7494,8560,8644,8864,9200,9388,9415,9524,10998,11057,11332,23205,51422,51495,54898,54988,59344,60481,64834,65985,79152,79993,83401,122970,127281,197322,200879,255189	ACACB,ACLY,ABCD1,ALDH1A1,ALOX12,ALOX5AP,ALOX12B,ALOX15B,ASAH1,BAAT,BRCA1,CD74,CES1,CYP1A1,CYP2D6,CYP2E1,EDN1,EDN2,ENO2,GGT5,GLUL,GPD1,GSTM1,GSTM2,GSTP1,HSD17B10,HMGCS1,HMGCS2,LPL,LTC4S,PLA2G1B,PLA2G4A,PLP1,PTGS1,ACSM3,MSMO1,SCD,SCP2,SLC25A1,ELOVL4,TBXAS1,UGDH,XBP1,DEGS1,AKR1C3,PER2,HACD1,LIPG,FADS2,TECR,SLC27A5,ABHD2,ACOT7,ACSBG1,PRKAG2,HACD3,ELOVL2,ACSM5,ALOXE3,ELOVL5,ELOVL1,AACS,FA2H,ELOVL7,ELO…
2_Member	GO Biological Processes	GO:0046394	carboxylic acid biosynthetic process	-74.6817	-71.2381	61/260	32,47,215,216,239,241,242,247,570,672,972,1543,1565,1571,1906,1907,2687,2752,2944,2946,2950,3028,4023,4056,5319,5321,5354,5742,6296,6319,6342,6785,6916,7358,7494,8560,8644,8864,9200,9388,9415,9524,10998,11057,11332,23205,51422,51495,54898,54988,59344,60481,64834,79152,79993,83401,122970,127281,197322,200879,255189	ACACB,ACLY,ABCD1,ALDH1A1,ALOX12,ALOX5AP,ALOX12B,ALOX15B,BAAT,BRCA1,CD74,CYP1A1,CYP2D6,CYP2E1,EDN1,EDN2,GGT5,GLUL,GSTM1,GSTM2,GSTP1,HSD17B10,LPL,LTC4S,PLA2G1B,PLA2G4A,PLP1,PTGS1,ACSM3,SCD,SCP2,ELOVL4,TBXAS1,UGDH,XBP1,DEGS1,AKR1C3,PER2,HACD1,LIPG,FADS2,TECR,SLC27A5,ABHD2,ACOT7,ACSBG1,PRKAG2,HACD3,ELOVL2,ACSM5,ALOXE3,ELOVL5,ELOVL1,FA2H,ELOVL7,ELOVL3,ACOT4,PRXL2B,ACSF3,LIPH,PLA2G4F
2_Member	GO Biological Processes	GO:0016053	organic acid biosynthetic process	-74.4555	-71.0631	61/262	32,47,215,216,239,241,242,247,570,672,972,1543,1565,1571,1906,1907,2687,2752,2944,2946,2950,3028,4023,4056,5319,5321,5354,5742,6296,6319,6342,6785,6916,7358,7494,8560,8644,8864,9200,9388,9415,9524,10998,11057,11332,23205,51422,51495,54898,54988,59344,60481,64834,79152,79993,83401,122970,127281,197322,200879,255189	ACACB,ACLY,ABCD1,ALDH1A1,ALOX12,ALOX5AP,ALOX12B,ALOX15B,BAAT,BRCA1,CD74,CYP1A1,CYP2D6,CYP2E1,EDN1,EDN2,GGT5,GLUL,GSTM1,GSTM2,GSTP1,HSD17B10,LPL,LTC4S,PLA2G1B,PLA2G4A,PLP1,PTGS1,ACSM3,SCD,SCP2,ELOVL4,TBXAS1,UGDH,XBP1,DEGS1,AKR1C3,PER2,HACD1,LIPG,FADS2,TECR,SLC27A5,ABHD2,ACOT7,ACSBG1,PRKAG2,HACD3,ELOVL2,ACSM5,ALOXE3,ELOVL5,ELOVL1,FA2H,ELOVL7,ELOVL3,ACOT4,PRXL2B,ACSF3,LIPH,PLA2G4F
2_Member	GO Biological Processes	GO:0008610	lipid biosynthetic process	-71.1534	-67.8483	74/570	32,47,215,239,242,247,427,570,672,972,1066,1543,1565,1571,1906,1907,2171,2180,2944,2946,2950,3028,3157,3158,4023,4056,5066,5319,5321,5354,5742,6296,6307,6319,6342,6785,6916,7494,8560,8644,9200,9388,9415,9524,9663,9926,10998,11057,11332,23205,23659,51099,51170,51422,51495,51703,54898,54988,57515,59344,60481,64834,64900,79152,79993,83401,84649,84879,122970,126410,127281,197322,200879,255189	ACACB,ACLY,ABCD1,ALOX12,ALOX12B,ALOX15B,ASAH1,BAAT,BRCA1,CD74,CES1,CYP1A1,CYP2D6,CYP2E1,EDN1,EDN2,FABP5,ACSL1,GSTM1,GSTM2,GSTP1,HSD17B10,HMGCS1,HMGCS2,LPL,LTC4S,PAM,PLA2G1B,PLA2G4A,PLP1,PTGS1,ACSM3,MSMO1,SCD,SCP2,ELOVL4,TBXAS1,XBP1,DEGS1,AKR1C3,HACD1,LIPG,FADS2,TECR,LPIN2,LPGAT1,SLC27A5,ABHD2,ACOT7,ACSBG1,PLA2G15,ABHD5,HSD17B11,PRKAG2,HACD3,ACSL5,ELOVL2,ACSM5,SERINC1,ALOXE3,ELOVL5,ELOVL1,LPIN3,FA…
3_Summary	GO Biological Processes	GO:0001676	long-chain fatty acid metabolic process	-73.4067	-70.06	48/111	30,215,239,242,247,747,1376,1543,1562,1564,1565,1571,2052,2166,2180,2181,2182,2876,2944,2946,2950,4056,5066,5321,5354,5742,6342,6916,8644,9415,10998,11332,23205,28976,51703,54898,59344,60481,64600,64834,66002,80221,83401,84830,113612,122970,158584,100137049,525,972,1645,1646,1906,1907,6319,6785,8560,11283,79993,127281,255189,241,2687,5319,50487,126410,125,216,2053,8608,84649,1580,1800,2877,5446,6…	ACAA1,ABCD1,ALOX12,ALOX12B,ALOX15B,DAGLA,CPT2,CYP1A1,CYP2C18,CYP2D7,CYP2D6,CYP2E1,EPHX1,FAAH,ACSL1,ACSL3,ACSL4,GPX1,GSTM1,GSTM2,GSTP1,LTC4S,PAM,PLA2G4A,PLP1,PTGS1,SCP2,TBXAS1,AKR1C3,FADS2,SLC27A5,ACOT7,ACSBG1,ACAD9,ACSL5,ELOVL2,ALOXE3,ELOVL5,PLA2G2F,ELOVL1,CYP4F12,ACSF2,ELOVL3,ADTRP,CYP2U1,ACOT4,FAAH2,PLA2G4B,ATP6V1B1,CD74,AKR1C1,AKR1C2,EDN1,EDN2,SCD,ELOVL4,DEGS1,CYP4F8,ELOVL7,PRXL2B,PLA2G4F,ALOX…
3_Member	GO Biological Processes	GO:0001676	long-chain fatty acid metabolic process	-73.4067	-70.06	48/111	30,215,239,242,247,747,1376,1543,1562,1564,1565,1571,2052,2166,2180,2181,2182,2876,2944,2946,2950,4056,5066,5321,5354,5742,6342,6916,8644,9415,10998,11332,23205,28976,51703,54898,59344,60481,64600,64834,66002,80221,83401,84830,113612,122970,158584,100137049	ACAA1,ABCD1,ALOX12,ALOX12B,ALOX15B,DAGLA,CPT2,CYP1A1,CYP2C18,CYP2D7,CYP2D6,CYP2E1,EPHX1,FAAH,ACSL1,ACSL3,ACSL4,GPX1,GSTM1,GSTM2,GSTP1,LTC4S,PAM,PLA2G4A,PLP1,PTGS1,SCP2,TBXAS1,AKR1C3,FADS2,SLC27A5,ACOT7,ACSBG1,ACAD9,ACSL5,ELOVL2,ALOXE3,ELOVL5,PLA2G2F,ELOVL1,CYP4F12,ACSF2,ELOVL3,ADTRP,CYP2U1,ACOT4,FAAH2,PLA2G4B
3_Member	GO Biological Processes	GO:0033559	unsaturated fatty acid metabolic process	-71.1158	-67.8483	46/103	30,215,239,242,247,525,747,972,1543,1562,1564,1565,1571,1645,1646,1906,1907,2052,2166,2876,2944,2946,2950,5321,5742,6319,6342,6785,6916,8560,8644,9415,11283,54898,59344,60481,64600,64834,66002,79993,83401,113612,127281,158584,255189,100137049	ACAA1,ABCD1,ALOX12,ALOX12B,ALOX15B,ATP6V1B1,DAGLA,CD74,CYP1A1,CYP2C18,CYP2D7,CYP2D6,CYP2E1,AKR1C1,AKR1C2,EDN1,EDN2,EPHX1,FAAH,GPX1,GSTM1,GSTM2,GSTP1,PLA2G4A,PTGS1,SCD,SCP2,ELOVL4,TBXAS1,DEGS1,AKR1C3,FADS2,CYP4F8,ELOVL2,ALOXE3,ELOVL5,PLA2G2F,ELOVL1,CYP4F12,ELOVL7,ELOVL3,CYP2U1,PRXL2B,FAAH2,PLA2G4F,PLA2G4B
3_Member	GO Biological Processes	GO:0006690	icosanoid metabolic process	-55.0354	-51.8929	39/111	239,241,242,247,525,747,972,1543,1562,1564,1565,1571,1645,1646,1906,1907,2052,2166,2687,2876,2944,2950,4056,5319,5321,5742,6916,8644,11283,50487,59344,64600,66002,113612,126410,127281,158584,255189,100137049	ALOX12,ALOX5AP,ALOX12B,ALOX15B,ATP6V1B1,DAGLA,CD74,CYP1A1,CYP2C18,CYP2D7,CYP2D6,CYP2E1,AKR1C1,AKR1C2,EDN1,EDN2,EPHX1,FAAH,GGT5,GPX1,GSTM1,GSTP1,LTC4S,PLA2G1B,PLA2G4A,PTGS1,TBXAS1,AKR1C3,CYP4F8,PLA2G3,ALOXE3,PLA2G2F,CYP4F12,CYP2U1,CYP4F22,PRXL2B,FAAH2,PLA2G4F,PLA2G4B
3_Member	GO Biological Processes	GO:0120254	olefinic compound metabolic process	-49.8682	-46.8639	39/144	30,125,215,216,239,242,247,747,1543,1562,1564,1565,1571,1645,1646,2052,2053,2166,2876,2946,2950,5321,5742,6342,6916,8608,8644,9415,54898,59344,60481,64600,64834,66002,83401,84649,113612,158584,100137049	ACAA1,ADH1B,ABCD1,ALDH1A1,ALOX12,ALOX12B,ALOX15B,DAGLA,CYP1A1,CYP2C18,CYP2D7,CYP2D6,CYP2E1,AKR1C1,AKR1C2,EPHX1,EPHX2,FAAH,GPX1,GSTM2,GSTP1,PLA2G4A,PTGS1,SCP2,TBXAS1,RDH16,AKR1C3,FADS2,ELOVL2,ALOXE3,ELOVL5,PLA2G2F,ELOVL1,CYP4F12,ELOVL3,DGAT2,CYP2U1,FAAH2,PLA2G4B
3_Member	Reactome Gene Sets	R-HSA-2142753	Arachidonic acid metabolism	-37.7175	-34.9619	25/59	239,241,242,247,1543,1580,1800,2053,2166,2687,2876,2877,4056,5321,5446,5742,6916,8644,11283,59344,64180,113612,126410,127281,158584	ALOX12,ALOX5AP,ALOX12B,ALOX15B,CYP1A1,CYP4B1,DPEP1,EPHX2,FAAH,GGT5,GPX1,GPX2,LTC4S,PLA2G4A,PON3,PTGS1,TBXAS1,AKR1C3,CYP4F8,ALOXE3,DPEP3,CYP2U1,CYP4F22,PRXL2B,FAAH2
3_Member	KEGG Pathway	hsa00590	Arachidonic acid metabolism	-33.2583	-30.5929	23/61	239,242,247,874,1571,2053,2687,2876,2877,4056,5319,5321,5742,6916,8644,11283,50487,64600,113612,127281,255189,283748,100137049	ALOX12,ALOX12B,ALOX15B,CBR3,CYP2E1,EPHX2,GGT5,GPX1,GPX2,LTC4S,PLA2G1B,PLA2G4A,PTGS1,TBXAS1,AKR1C3,CYP4F8,PLA2G3,PLA2G2F,CYP2U1,PRXL2B,PLA2G4F,PLA2G4D,PLA2G4B
3_Member	GO Biological Processes	GO:0019369	arachidonic acid metabolic process	-31.8925	-29.2782	22/58	239,242,247,747,1543,1562,1564,1565,1571,2052,2166,2876,5321,5742,6916,8644,59344,64600,66002,113612,158584,100137049	ALOX12,ALOX12B,ALOX15B,DAGLA,CYP1A1,CYP2C18,CYP2D7,CYP2D6,CYP2E1,EPHX1,FAAH,GPX1,PLA2G4A,PTGS1,TBXAS1,AKR1C3,ALOXE3,PLA2G2F,CYP4F12,CYP2U1,FAAH2,PLA2G4B
4_Summary	GO Biological Processes	GO:0006637	acyl-CoA metabolic process	-57.8412	-54.6407	38/88	32,47,215,570,2180,2181,2182,3157,3158,3295,5160,5538,6296,6576,6785,6999,8801,9200,9524,11332,23205,51166,51703,54898,54988,60481,64834,79993,80221,83401,84649,84693,122970,197322,283927,284486,390916,109703458,239,247,2687,5066,10998,11313,65985,66002,1800,2876,2944,2946,2950,2954,6611,7358,30,37,1375,1376,1892,1962,6319,6342,9415,51495,242,427,1056,8560,23659,56898,59344,79152,126410,148811,20…	ACACB,ACLY,ABCD1,BAAT,ACSL1,ACSL3,ACSL4,HMGCS1,HMGCS2,HSD17B4,PDHA1,PPT1,ACSM3,SLC25A1,ELOVL4,TDO2,SUCLG2,HACD1,TECR,ACOT7,ACSBG1,AADAT,ACSL5,ELOVL2,ACSM5,ELOVL5,ELOVL1,ELOVL7,ACSF2,ELOVL3,DGAT2,MCEE,ACOT4,ACSF3,NUDT7,THEM5,NUDT19,HTD2,ALOX12,ALOX15B,GGT5,PAM,SLC27A5,LYPLA2,AACS,CYP4F12,DPEP1,GPX1,GSTM1,GSTM2,GSTP1,GSTZ1,SMS,UGDH,ACAA1,ACADVL,CPT1B,CPT2,ECHS1,EHHADH,SCD,SCP2,FADS2,HACD3,ALOX12B,A…
4_Member	GO Biological Processes	GO:0006637	acyl-CoA metabolic process	-57.8412	-54.6407	38/88	32,47,215,570,2180,2181,2182,3157,3158,3295,5160,5538,6296,6576,6785,6999,8801,9200,9524,11332,23205,51166,51703,54898,54988,60481,64834,79993,80221,83401,84649,84693,122970,197322,283927,284486,390916,109703458	ACACB,ACLY,ABCD1,BAAT,ACSL1,ACSL3,ACSL4,HMGCS1,HMGCS2,HSD17B4,PDHA1,PPT1,ACSM3,SLC25A1,ELOVL4,TDO2,SUCLG2,HACD1,TECR,ACOT7,ACSBG1,AADAT,ACSL5,ELOVL2,ACSM5,ELOVL5,ELOVL1,ELOVL7,ACSF2,ELOVL3,DGAT2,MCEE,ACOT4,ACSF3,NUDT7,THEM5,NUDT19,HTD2
4_Member	GO Biological Processes	GO:0035383	thioester metabolic process	-57.8412	-54.6407	38/88	32,47,215,570,2180,2181,2182,3157,3158,3295,5160,5538,6296,6576,6785,6999,8801,9200,9524,11332,23205,51166,51703,54898,54988,60481,64834,79993,80221,83401,84649,84693,122970,197322,283927,284486,390916,109703458	ACACB,ACLY,ABCD1,BAAT,ACSL1,ACSL3,ACSL4,HMGCS1,HMGCS2,HSD17B4,PDHA1,PPT1,ACSM3,SLC25A1,ELOVL4,TDO2,SUCLG2,HACD1,TECR,ACOT7,ACSBG1,AADAT,ACSL5,ELOVL2,ACSM5,ELOVL5,ELOVL1,ELOVL7,ACSF2,ELOVL3,DGAT2,MCEE,ACOT4,ACSF3,NUDT7,THEM5,NUDT19,HTD2
4_Member	GO Biological Processes	GO:0033865	nucleoside bisphosphate metabolic process	-51.5597	-48.4918	38/120	32,47,215,570,2180,2181,2182,3157,3158,3295,5160,5538,6296,6576,6785,6999,8801,9200,9524,11332,23205,51166,51703,54898,54988,60481,64834,79993,80221,83401,84649,84693,122970,197322,283927,284486,390916,109703458	ACACB,ACLY,ABCD1,BAAT,ACSL1,ACSL3,ACSL4,HMGCS1,HMGCS2,HSD17B4,PDHA1,PPT1,ACSM3,SLC25A1,ELOVL4,TDO2,SUCLG2,HACD1,TECR,ACOT7,ACSBG1,AADAT,ACSL5,ELOVL2,ACSM5,ELOVL5,ELOVL1,ELOVL7,ACSF2,ELOVL3,DGAT2,MCEE,ACOT4,ACSF3,NUDT7,THEM5,NUDT19,HTD2
4_Member	GO Biological Processes	GO:0033875	ribonucleoside bisphosphate metabolic process	-51.5597	-48.4918	38/120	32,47,215,570,2180,2181,2182,3157,3158,3295,5160,5538,6296,6576,6785,6999,8801,9200,9524,11332,23205,51166,51703,54898,54988,60481,64834,79993,80221,83401,84649,84693,122970,197322,283927,284486,390916,109703458	ACACB,ACLY,ABCD1,BAAT,ACSL1,ACSL3,ACSL4,HMGCS1,HMGCS2,HSD17B4,PDHA1,PPT1,ACSM3,SLC25A1,ELOVL4,TDO2,SUCLG2,HACD1,TECR,ACOT7,ACSBG1,AADAT,ACSL5,ELOVL2,ACSM5,ELOVL5,ELOVL1,ELOVL7,ACSF2,ELOVL3,DGAT2,MCEE,ACOT4,ACSF3,NUDT7,THEM5,NUDT19,HTD2
4_Member	GO Biological Processes	GO:0034032	purine nucleoside bisphosphate metabolic process	-51.5597	-48.4918	38/120	32,47,215,570,2180,2181,2182,3157,3158,3295,5160,5538,6296,6576,6785,6999,8801,9200,9524,11332,23205,51166,51703,54898,54988,60481,64834,79993,80221,83401,84649,84693,122970,197322,283927,284486,390916,109703458	ACACB,ACLY,ABCD1,BAAT,ACSL1,ACSL3,ACSL4,HMGCS1,HMGCS2,HSD17B4,PDHA1,PPT1,ACSM3,SLC25A1,ELOVL4,TDO2,SUCLG2,HACD1,TECR,ACOT7,ACSBG1,AADAT,ACSL5,ELOVL2,ACSM5,ELOVL5,ELOVL1,ELOVL7,ACSF2,ELOVL3,DGAT2,MCEE,ACOT4,ACSF3,NUDT7,THEM5,NUDT19,HTD2
4_Member	GO Biological Processes	GO:1901568	fatty acid derivative metabolic process	-51.0106	-47.9861	33/73	215,239,247,2180,2181,2182,2687,3158,3295,5066,5538,6576,6785,9200,9524,10998,11313,11332,23205,51703,54898,60481,64834,65985,66002,79993,83401,84649,197322,283927,284486,390916,109703458	ABCD1,ALOX12,ALOX15B,ACSL1,ACSL3,ACSL4,GGT5,HMGCS2,HSD17B4,PAM,PPT1,SLC25A1,ELOVL4,HACD1,TECR,SLC27A5,LYPLA2,ACOT7,ACSBG1,ACSL5,ELOVL2,ELOVL5,ELOVL1,AACS,CYP4F12,ELOVL7,ELOVL3,DGAT2,ACSF3,NUDT7,THEM5,NUDT19,HTD2
4_Member	GO Biological Processes	GO:0006790	sulfur compound metabolic process	-46.0294	-43.0629	47/331	32,47,215,570,1800,2180,2181,2182,2687,2876,2944,2946,2950,2954,3157,3158,3295,5160,5538,6296,6576,6611,6785,6999,7358,8801,9200,9524,11332,23205,51166,51703,54898,54988,60481,64834,79993,80221,83401,84649,84693,122970,197322,283927,284486,390916,109703458	ACACB,ACLY,ABCD1,BAAT,DPEP1,ACSL1,ACSL3,ACSL4,GGT5,GPX1,GSTM1,GSTM2,GSTP1,GSTZ1,HMGCS1,HMGCS2,HSD17B4,PDHA1,PPT1,ACSM3,SLC25A1,SMS,ELOVL4,TDO2,UGDH,SUCLG2,HACD1,TECR,ACOT7,ACSBG1,AADAT,ACSL5,ELOVL2,ACSM5,ELOVL5,ELOVL1,ELOVL7,ACSF2,ELOVL3,DGAT2,MCEE,ACOT4,ACSF3,NUDT7,THEM5,NUDT19,HTD2
4_Member	KEGG Pathway	hsa01212	Fatty acid metabolism	-42.4265	-39.4948	27/57	30,37,1375,1376,1892,1962,2180,2181,2182,3295,5538,6319,6342,6785,9200,9415,9524,23205,51495,51703,54898,60481,64834,79993,83401,197322,109703458	ACAA1,ACADVL,CPT1B,CPT2,ECHS1,EHHADH,ACSL1,ACSL3,ACSL4,HSD17B4,PPT1,SCD,SCP2,ELOVL4,HACD1,FADS2,TECR,ACSBG1,HACD3,ACSL5,ELOVL2,ELOVL5,ELOVL1,ELOVL7,ELOVL3,ACSF3,HTD2
4_Member	GO Biological Processes	GO:0035337	fatty-acyl-CoA metabolic process	-41.9698	-39.1002	24/38	215,2180,2181,2182,3295,5538,6576,6785,9200,9524,11332,23205,51703,54898,60481,64834,79993,83401,84649,197322,283927,284486,390916,109703458	ABCD1,ACSL1,ACSL3,ACSL4,HSD17B4,PPT1,SLC25A1,ELOVL4,HACD1,TECR,ACOT7,ACSBG1,ACSL5,ELOVL2,ELOVL5,ELOVL1,ELOVL7,ELOVL3,DGAT2,ACSF3,NUDT7,THEM5,NUDT19,HTD2
4_Member	GO Biological Processes	GO:0043603	cellular amide metabolic process	-39.5382	-36.71	56/750	32,47,215,242,427,570,1056,1800,2180,2181,2182,2687,2876,2944,2946,2950,2954,3157,3158,3295,5066,5160,5538,6296,6576,6785,6999,8560,8801,9200,9524,11332,23205,23659,51166,51703,54898,54988,56898,59344,60481,64834,79152,79993,80221,83401,84649,84693,122970,126410,148811,197322,283927,284486,390916,109703458	ACACB,ACLY,ABCD1,ALOX12B,ASAH1,BAAT,CEL,DPEP1,ACSL1,ACSL3,ACSL4,GGT5,GPX1,GSTM1,GSTM2,GSTP1,GSTZ1,HMGCS1,HMGCS2,HSD17B4,PAM,PDHA1,PPT1,ACSM3,SLC25A1,ELOVL4,TDO2,DEGS1,SUCLG2,HACD1,TECR,ACOT7,ACSBG1,PLA2G15,AADAT,ACSL5,ELOVL2,ACSM5,BDH2,ALOXE3,ELOVL5,ELOVL1,FA2H,ELOVL7,ACSF2,ELOVL3,DGAT2,MCEE,ACOT4,CYP4F22,PM20D1,ACSF3,NUDT7,THEM5,NUDT19,HTD2
4_Member	GO Biological Processes	GO:0009150	purine ribonucleotide metabolic process	-39.1907	-36.3755	41/302	32,47,215,570,2026,2180,2181,2182,3157,3158,3295,5160,5538,6296,6576,6785,6999,8801,9200,9524,11332,23205,26330,51166,51422,51703,54898,54988,60481,64834,79993,80221,83401,84649,84693,122970,197322,283927,284486,390916,109703458	ACACB,ACLY,ABCD1,BAAT,ENO2,ACSL1,ACSL3,ACSL4,HMGCS1,HMGCS2,HSD17B4,PDHA1,PPT1,ACSM3,SLC25A1,ELOVL4,TDO2,SUCLG2,HACD1,TECR,ACOT7,ACSBG1,GAPDHS,AADAT,PRKAG2,ACSL5,ELOVL2,ACSM5,ELOVL5,ELOVL1,ELOVL7,ACSF2,ELOVL3,DGAT2,MCEE,ACOT4,ACSF3,NUDT7,THEM5,NUDT19,HTD2
4_Member	GO Biological Processes	GO:0006163	purine nucleotide metabolic process	-38.4197	-35.6293	41/315	32,47,215,570,2026,2180,2181,2182,3157,3158,3295,5160,5538,6296,6576,6785,6999,8801,9200,9524,11332,23205,26330,51166,51422,51703,54898,54988,60481,64834,79993,80221,83401,84649,84693,122970,197322,283927,284486,390916,109703458	ACACB,ACLY,ABCD1,BAAT,ENO2,ACSL1,ACSL3,ACSL4,HMGCS1,HMGCS2,HSD17B4,PDHA1,PPT1,ACSM3,SLC25A1,ELOVL4,TDO2,SUCLG2,HACD1,TECR,ACOT7,ACSBG1,GAPDHS,AADAT,PRKAG2,ACSL5,ELOVL2,ACSM5,ELOVL5,ELOVL1,ELOVL7,ACSF2,ELOVL3,DGAT2,MCEE,ACOT4,ACSF3,NUDT7,THEM5,NUDT19,HTD2
4_Member	GO Biological Processes	GO:0009259	ribonucleotide metabolic process	-38.1326	-35.3541	41/320	32,47,215,570,2026,2180,2181,2182,3157,3158,3295,5160,5538,6296,6576,6785,6999,8801,9200,9524,11332,23205,26330,51166,51422,51703,54898,54988,60481,64834,79993,80221,83401,84649,84693,122970,197322,283927,284486,390916,109703458	ACACB,ACLY,ABCD1,BAAT,ENO2,ACSL1,ACSL3,ACSL4,HMGCS1,HMGCS2,HSD17B4,PDHA1,PPT1,ACSM3,SLC25A1,ELOVL4,TDO2,SUCLG2,HACD1,TECR,ACOT7,ACSBG1,GAPDHS,AADAT,PRKAG2,ACSL5,ELOVL2,ACSM5,ELOVL5,ELOVL1,ELOVL7,ACSF2,ELOVL3,DGAT2,MCEE,ACOT4,ACSF3,NUDT7,THEM5,NUDT19,HTD2
4_Member	GO Biological Processes	GO:1901570	fatty acid derivative biosynthetic process	-37.9029	-35.136	24/50	239,247,2180,2181,2182,2687,3158,5066,5538,6576,6785,9200,9524,10998,23205,51703,54898,60481,64834,65985,79993,83401,197322,109703458	ALOX12,ALOX15B,ACSL1,ACSL3,ACSL4,GGT5,HMGCS2,PAM,PPT1,SLC25A1,ELOVL4,HACD1,TECR,SLC27A5,ACSBG1,ACSL5,ELOVL2,ELOVL5,ELOVL1,AACS,ELOVL7,ELOVL3,ACSF3,HTD2
4_Member	GO Biological Processes	GO:0019693	ribose phosphate metabolic process	-37.5732	-34.8285	41/330	32,47,215,570,2026,2180,2181,2182,3157,3158,3295,5160,5538,6296,6576,6785,6999,8801,9200,9524,11332,23205,26330,51166,51422,51703,54898,54988,60481,64834,79993,80221,83401,84649,84693,122970,197322,283927,284486,390916,109703458	ACACB,ACLY,ABCD1,BAAT,ENO2,ACSL1,ACSL3,ACSL4,HMGCS1,HMGCS2,HSD17B4,PDHA1,PPT1,ACSM3,SLC25A1,ELOVL4,TDO2,SUCLG2,HACD1,TECR,ACOT7,ACSBG1,GAPDHS,AADAT,PRKAG2,ACSL5,ELOVL2,ACSM5,ELOVL5,ELOVL1,ELOVL7,ACSF2,ELOVL3,DGAT2,MCEE,ACOT4,ACSF3,NUDT7,THEM5,NUDT19,HTD2
4_Member	GO Biological Processes	GO:0072521	purine-containing compound metabolic process	-37.2465	-34.5126	41/336	32,47,215,570,2026,2180,2181,2182,3157,3158,3295,5160,5538,6296,6576,6785,6999,8801,9200,9524,11332,23205,26330,51166,51422,51703,54898,54988,60481,64834,79993,80221,83401,84649,84693,122970,197322,283927,284486,390916,109703458	ACACB,ACLY,ABCD1,BAAT,ENO2,ACSL1,ACSL3,ACSL4,HMGCS1,HMGCS2,HSD17B4,PDHA1,PPT1,ACSM3,SLC25A1,ELOVL4,TDO2,SUCLG2,HACD1,TECR,ACOT7,ACSBG1,GAPDHS,AADAT,PRKAG2,ACSL5,ELOVL2,ACSM5,ELOVL5,ELOVL1,ELOVL7,ACSF2,ELOVL3,DGAT2,MCEE,ACOT4,ACSF3,NUDT7,THEM5,NUDT19,HTD2
4_Member	GO Biological Processes	GO:0009117	nucleotide metabolic process	-33.7697	-31.0858	41/408	32,47,215,570,2026,2180,2181,2182,3157,3158,3295,5160,5538,6296,6576,6785,6999,8801,9200,9524,11332,23205,26330,51166,51422,51703,54898,54988,60481,64834,79993,80221,83401,84649,84693,122970,197322,283927,284486,390916,109703458	ACACB,ACLY,ABCD1,BAAT,ENO2,ACSL1,ACSL3,ACSL4,HMGCS1,HMGCS2,HSD17B4,PDHA1,PPT1,ACSM3,SLC25A1,ELOVL4,TDO2,SUCLG2,HACD1,TECR,ACOT7,ACSBG1,GAPDHS,AADAT,PRKAG2,ACSL5,ELOVL2,ACSM5,ELOVL5,ELOVL1,ELOVL7,ACSF2,ELOVL3,DGAT2,MCEE,ACOT4,ACSF3,NUDT7,THEM5,NUDT19,HTD2
4_Member	GO Biological Processes	GO:0006753	nucleoside phosphate metabolic process	-33.3839	-30.7093	41/417	32,47,215,570,2026,2180,2181,2182,3157,3158,3295,5160,5538,6296,6576,6785,6999,8801,9200,9524,11332,23205,26330,51166,51422,51703,54898,54988,60481,64834,79993,80221,83401,84649,84693,122970,197322,283927,284486,390916,109703458	ACACB,ACLY,ABCD1,BAAT,ENO2,ACSL1,ACSL3,ACSL4,HMGCS1,HMGCS2,HSD17B4,PDHA1,PPT1,ACSM3,SLC25A1,ELOVL4,TDO2,SUCLG2,HACD1,TECR,ACOT7,ACSBG1,GAPDHS,AADAT,PRKAG2,ACSL5,ELOVL2,ACSM5,ELOVL5,ELOVL1,ELOVL7,ACSF2,ELOVL3,DGAT2,MCEE,ACOT4,ACSF3,NUDT7,THEM5,NUDT19,HTD2
4_Member	Reactome Gene Sets	R-HSA-75105	Fatty acyl-CoA biosynthesis	-33.0251	-30.3686	20/37	47,2180,2181,2182,5538,6319,6576,6785,9200,9524,23205,51495,51703,54898,60481,64834,79993,83401,197322,109703458	ACLY,ACSL1,ACSL3,ACSL4,PPT1,SCD,SLC25A1,ELOVL4,HACD1,TECR,ACSBG1,HACD3,ACSL5,ELOVL2,ELOVL5,ELOVL1,ELOVL7,ELOVL3,ACSF3,HTD2
4_Member	GO Biological Processes	GO:0035384	thioester biosynthetic process	-32.0955	-29.4648	20/40	32,47,2180,2181,2182,5160,5538,6576,6785,9200,9524,23205,51703,54898,60481,64834,79993,83401,197322,109703458	ACACB,ACLY,ACSL1,ACSL3,ACSL4,PDHA1,PPT1,SLC25A1,ELOVL4,HACD1,TECR,ACSBG1,ACSL5,ELOVL2,ELOVL5,ELOVL1,ELOVL7,ELOVL3,ACSF3,HTD2
4_Member	GO Biological Processes	GO:0071616	acyl-CoA biosynthetic process	-32.0955	-29.4648	20/40	32,47,2180,2181,2182,5160,5538,6576,6785,9200,9524,23205,51703,54898,60481,64834,79993,83401,197322,109703458	ACACB,ACLY,ACSL1,ACSL3,ACSL4,PDHA1,PPT1,SLC25A1,ELOVL4,HACD1,TECR,ACSBG1,ACSL5,ELOVL2,ELOVL5,ELOVL1,ELOVL7,ELOVL3,ACSF3,HTD2
4_Member	GO Biological Processes	GO:0055086	nucleobase-containing small molecule metabolic process	-32.0098	-29.3874	42/483	32,47,215,570,2026,2180,2181,2182,3157,3158,3295,5160,5538,6296,6576,6785,6999,7358,8801,9200,9524,11332,23205,26330,51166,51422,51703,54898,54988,60481,64834,79993,80221,83401,84649,84693,122970,197322,283927,284486,390916,109703458	ACACB,ACLY,ABCD1,BAAT,ENO2,ACSL1,ACSL3,ACSL4,HMGCS1,HMGCS2,HSD17B4,PDHA1,PPT1,ACSM3,SLC25A1,ELOVL4,TDO2,UGDH,SUCLG2,HACD1,TECR,ACOT7,ACSBG1,GAPDHS,AADAT,PRKAG2,ACSL5,ELOVL2,ACSM5,ELOVL5,ELOVL1,ELOVL7,ACSF2,ELOVL3,DGAT2,MCEE,ACOT4,ACSF3,NUDT7,THEM5,NUDT19,HTD2
4_Member	GO Biological Processes	GO:0000038	very long-chain fatty acid metabolic process	-31.4367	-28.8382	19/35	30,215,2180,3295,5826,6785,8309,9200,9524,10998,23205,51495,54898,60481,64834,66002,79993,83401,122970	ACAA1,ABCD1,ACSL1,HSD17B4,ABCD4,ELOVL4,ACOX2,HACD1,TECR,SLC27A5,ACSBG1,HACD3,ELOVL2,ELOVL5,ELOVL1,CYP4F12,ELOVL7,ELOVL3,ACOT4
4_Member	GO Biological Processes	GO:0035336	long-chain fatty-acyl-CoA metabolic process	-30.638	-28.0695	17/25	2180,2181,2182,6785,9200,9524,11332,23205,51703,54898,60481,64834,79993,83401,84649,197322,284486	ACSL1,ACSL3,ACSL4,ELOVL4,HACD1,TECR,ACOT7,ACSBG1,ACSL5,ELOVL2,ELOVL5,ELOVL1,ELOVL7,ELOVL3,DGAT2,ACSF3,THEM5
4_Member	GO Biological Processes	GO:0046949	fatty-acyl-CoA biosynthetic process	-30.638	-28.0695	17/25	2180,2181,2182,5538,6576,6785,9200,9524,23205,51703,54898,60481,64834,79993,83401,197322,109703458	ACSL1,ACSL3,ACSL4,PPT1,SLC25A1,ELOVL4,HACD1,TECR,ACSBG1,ACSL5,ELOVL2,ELOVL5,ELOVL1,ELOVL7,ELOVL3,ACSF3,HTD2
4_Member	GO Biological Processes	GO:0033866	nucleoside bisphosphate biosynthetic process	-30.5288	-27.9814	21/55	32,47,2180,2181,2182,5160,5538,6576,6785,9200,9524,11332,23205,51703,54898,60481,64834,79993,83401,197322,109703458	ACACB,ACLY,ACSL1,ACSL3,ACSL4,PDHA1,PPT1,SLC25A1,ELOVL4,HACD1,TECR,ACOT7,ACSBG1,ACSL5,ELOVL2,ELOVL5,ELOVL1,ELOVL7,ELOVL3,ACSF3,HTD2
4_Member	GO Biological Processes	GO:0034030	ribonucleoside bisphosphate biosynthetic process	-30.5288	-27.9814	21/55	32,47,2180,2181,2182,5160,5538,6576,6785,9200,9524,11332,23205,51703,54898,60481,64834,79993,83401,197322,109703458	ACACB,ACLY,ACSL1,ACSL3,ACSL4,PDHA1,PPT1,SLC25A1,ELOVL4,HACD1,TECR,ACOT7,ACSBG1,ACSL5,ELOVL2,ELOVL5,ELOVL1,ELOVL7,ELOVL3,ACSF3,HTD2
4_Member	GO Biological Processes	GO:0034033	purine nucleoside bisphosphate biosynthetic process	-30.5288	-27.9814	21/55	32,47,2180,2181,2182,5160,5538,6576,6785,9200,9524,11332,23205,51703,54898,60481,64834,79993,83401,197322,109703458	ACACB,ACLY,ACSL1,ACSL3,ACSL4,PDHA1,PPT1,SLC25A1,ELOVL4,HACD1,TECR,ACOT7,ACSBG1,ACSL5,ELOVL2,ELOVL5,ELOVL1,ELOVL7,ELOVL3,ACSF3,HTD2
4_Member	KEGG Pathway	hsa01040	Biosynthesis of unsaturated fatty acids	-29.7514	-27.2109	17/27	30,570,3295,6319,6342,6785,9200,9415,9524,11332,51495,54898,60481,64834,79993,83401,122970	ACAA1,BAAT,HSD17B4,SCD,SCP2,ELOVL4,HACD1,FADS2,TECR,ACOT7,HACD3,ELOVL2,ELOVL5,ELOVL1,ELOVL7,ELOVL3,ACOT4
4_Member	Reactome Gene Sets	R-HSA-75876	Synthesis of very long-chain fatty acyl-CoAs	-26.2157	-23.7078	15/24	2180,2181,2182,6785,9200,9524,23205,51495,51703,54898,60481,64834,79993,83401,197322	ACSL1,ACSL3,ACSL4,ELOVL4,HACD1,TECR,ACSBG1,HACD3,ACSL5,ELOVL2,ELOVL5,ELOVL1,ELOVL7,ELOVL3,ACSF3
4_Member	GO Biological Processes	GO:0035338	long-chain fatty-acyl-CoA biosynthetic process	-26.0874	-23.5858	14/19	2180,2181,2182,6785,9200,9524,23205,51703,54898,60481,64834,79993,83401,197322	ACSL1,ACSL3,ACSL4,ELOVL4,HACD1,TECR,ACSBG1,ACSL5,ELOVL2,ELOVL5,ELOVL1,ELOVL7,ELOVL3,ACSF3
4_Member	GO Biological Processes	GO:0044272	sulfur compound biosynthetic process	-25.4253	-22.9299	24/140	32,47,2180,2181,2182,2687,2944,2950,5160,5538,6576,6785,7358,9200,9524,23205,51703,54898,60481,64834,79993,83401,197322,109703458	ACACB,ACLY,ACSL1,ACSL3,ACSL4,GGT5,GSTM1,GSTP1,PDHA1,PPT1,SLC25A1,ELOVL4,UGDH,HACD1,TECR,ACSBG1,ACSL5,ELOVL2,ELOVL5,ELOVL1,ELOVL7,ELOVL3,ACSF3,HTD2
4_Member	KEGG Pathway	hsa00062	Fatty acid elongation	-25.1003	-22.6169	15/27	1892,5538,6785,9200,9524,11332,51495,54898,60481,64834,79993,83401,117145,122970,284486	ECHS1,PPT1,ELOVL4,HACD1,TECR,ACOT7,HACD3,ELOVL2,ELOVL5,ELOVL1,ELOVL7,ELOVL3,THEM4,ACOT4,THEM5
4_Member	GO Biological Processes	GO:0009152	purine ribonucleotide biosynthetic process	-22.1775	-19.7285	22/144	32,47,2180,2181,2182,5160,5538,6576,6785,9200,9524,11332,23205,51422,51703,54898,60481,64834,79993,83401,197322,109703458	ACACB,ACLY,ACSL1,ACSL3,ACSL4,PDHA1,PPT1,SLC25A1,ELOVL4,HACD1,TECR,ACOT7,ACSBG1,PRKAG2,ACSL5,ELOVL2,ELOVL5,ELOVL1,ELOVL7,ELOVL3,ACSF3,HTD2
4_Member	GO Biological Processes	GO:0006164	purine nucleotide biosynthetic process	-21.6421	-19.2197	22/152	32,47,2180,2181,2182,5160,5538,6576,6785,9200,9524,11332,23205,51422,51703,54898,60481,64834,79993,83401,197322,109703458	ACACB,ACLY,ACSL1,ACSL3,ACSL4,PDHA1,PPT1,SLC25A1,ELOVL4,HACD1,TECR,ACOT7,ACSBG1,PRKAG2,ACSL5,ELOVL2,ELOVL5,ELOVL1,ELOVL7,ELOVL3,ACSF3,HTD2
4_Member	GO Biological Processes	GO:0009260	ribonucleotide biosynthetic process	-21.2609	-18.8537	22/158	32,47,2180,2181,2182,5160,5538,6576,6785,9200,9524,11332,23205,51422,51703,54898,60481,64834,79993,83401,197322,109703458	ACACB,ACLY,ACSL1,ACSL3,ACSL4,PDHA1,PPT1,SLC25A1,ELOVL4,HACD1,TECR,ACOT7,ACSBG1,PRKAG2,ACSL5,ELOVL2,ELOVL5,ELOVL1,ELOVL7,ELOVL3,ACSF3,HTD2
4_Member	GO Biological Processes	GO:0072522	purine-containing compound biosynthetic process	-21.0764	-18.6742	22/161	32,47,2180,2181,2182,5160,5538,6576,6785,9200,9524,11332,23205,51422,51703,54898,60481,64834,79993,83401,197322,109703458	ACACB,ACLY,ACSL1,ACSL3,ACSL4,PDHA1,PPT1,SLC25A1,ELOVL4,HACD1,TECR,ACOT7,ACSBG1,PRKAG2,ACSL5,ELOVL2,ELOVL5,ELOVL1,ELOVL7,ELOVL3,ACSF3,HTD2
4_Member	GO Biological Processes	GO:0046390	ribose phosphate biosynthetic process	-20.8362	-18.4389	22/165	32,47,2180,2181,2182,5160,5538,6576,6785,9200,9524,11332,23205,51422,51703,54898,60481,64834,79993,83401,197322,109703458	ACACB,ACLY,ACSL1,ACSL3,ACSL4,PDHA1,PPT1,SLC25A1,ELOVL4,HACD1,TECR,ACOT7,ACSBG1,PRKAG2,ACSL5,ELOVL2,ELOVL5,ELOVL1,ELOVL7,ELOVL3,ACSF3,HTD2
4_Member	GO Biological Processes	GO:0043651	linoleic acid metabolic process	-20.7307	-18.3431	12/20	215,239,242,247,2946,2950,9415,54898,59344,60481,64834,83401	ABCD1,ALOX12,ALOX12B,ALOX15B,GSTM2,GSTP1,FADS2,ELOVL2,ALOXE3,ELOVL5,ELOVL1,ELOVL3
[truncated: 196 more rows]

## Sheet: TCGA FAM Cluster
ID	Cluster
TCGA-FR-A69P	C2
[truncated: 457 more rows]

## Sheet: TCGA ESTIMATEScore 
ID	StromalScore	ImmuneScore	ESTIMATEScore	TumorPurity
[truncated: 471 more rows]

[truncated: 6 more sheets: TCGA ssGSEA results, GEO FAM cluster verify, TCGA WGCNA, GEO WGCNA, TIDE, Drug Corelation network]
