# Supplementary material for: Identification of fatty acid metabolism–related molecular subtype biomarkers and their correlation with immune checkpoints in cutaneous melanoma
Source: Front Immunol. 2022 Nov 18;13:967277. doi: 10.3389/fimmu.2022.967277 (PMC9716430; doi:10.3389/fimmu.2022.967277)
Supplement: Supplementary file 15 [file Table_6.xls]

## Sheet: FAMexp
#if (!requireNamespace("BiocManager", quietly = TRUE))
# install.packages("BiocManager")
#BiocManager::install("limma")
library(limma) #引用包
setwd("C:\\biowolf\\NMF\\07.TMEexp") #设置工作目录
#读取输入文件，并对数据进行处理
rt=read.table("symbol.txt", header=T, sep="\t", check.names=F)
rt=as.matrix(rt)
rownames(rt)=rt[,1]
exp=rt[,2:ncol(rt)]
dimnames=list(rownames(exp), colnames(exp))
data=matrix(as.numeric(as.matrix(exp)), nrow=nrow(exp), dimnames=dimnames)
data=avereps(data)
data=data[rowMeans(data)>0,]
#提取TME相关基因的表达量
gene=read.table("gene.txt", header=F, sep="\t", check.names=F)
sameGene=intersect(as.vector(gene[,1]), rownames(data))
geneExp=data[sameGene,]
#输出结果
out=rbind(ID=colnames(geneExp),geneExp)
write.table(out,file="tcga.TMEexp.txt",sep="\t",quote=F,col.names=F)

## Sheet: FAM.diff
#if (!requireNamespace("BiocManager", quietly = TRUE))
# install.packages("BiocManager")
#BiocManager::install("limma")
#install.packages("pheatmap")
#install.packages("ggplot2")
#引用包
library(limma)
library(ggplot2)
library(pheatmap)
logFCfilter=1 #logFC过滤条件
fdrFilter=0.05 #fdr过滤条件
expFile="tcga.TMEexp.txt" #表达数据文件
setwd("C:\\biowolf\\NMF\\12.diff") #设置工作目录
#读取输入文件
rt=read.table(expFile, header=T, sep="\t", check.names=F)
rt=as.matrix(rt)
rownames(rt)=rt[,1]
exp=rt[,2:ncol(rt)]
dimnames=list(rownames(exp), colnames(exp))
data=matrix(as.numeric(as.matrix(exp)), nrow=nrow(exp), dimnames=dimnames)
data=avereps(data)
data=data[rowMeans(data)>0.5,]
#正常和肿瘤数目
group=sapply(strsplit(colnames(data),"\\-"), "[", 4)
group=sapply(strsplit(group,""), "[", 1)
group=gsub("2", "1", group)
conNum=length(group[group==1]) #正常组样品数目
treatNum=length(group[group==0]) #肿瘤组样品数目
Type=c(rep(1,conNum), rep(2,treatNum))
#差异分析
outTab=data.frame()
for(i in row.names(data)){
}
pValue=outTab[,"pValue"]
fdr=p.adjust(as.numeric(as.vector(pValue)), method="fdr")
outTab=cbind(outTab, fdr=fdr)
#输出所有基因的差异情况
write.table(outTab,file="tcga.all.txt",sep="\t",row.names=F,quote=F)
#输出差异表格
outDiff=outTab[( abs(as.numeric(as.vector(outTab$logFC)))>logFCfilter & as.numeric(as.vector(outTab$fdr))<fdrFilter),]
write.table(outDiff,file="tcga.diff.txt",sep="\t",row.names=F,quote=F)
#输出差异基因的表达文件
diffExp=rbind(ID=colnames(data[as.vector(outDiff[,1]),]),data[as.vector(outDiff[,1]),])
write.table(diffExp,file="tcga.diffExp.txt",sep="\t",col.names=F,quote=F)
#绘制差异基因热图
hmExp=log2(data[as.vector(outDiff[,1]),]+0.01)
Type=c(rep("N",conNum),rep("T",treatNum))
names(Type)=colnames(data)
Type=as.data.frame(Type)
pdf(file="heatmap.pdf",width=10,height=8)
pheatmap(hmExp,
annotation=Type,
color = colorRampPalette(c(rep("blue",3), "white", rep("red",3)))(50),
cluster_cols =F,
scale="row",
show_colnames = F,
show_rownames = T,
fontsize = 8,
fontsize_row=3,
fontsize_col=8)
dev.off()
#定义显著性
outTab$fdr=as.numeric(outTab$fdr)
outTab$logFC=as.numeric(outTab$logFC)
Significant=ifelse((outTab$fdr<fdrFilter & abs(outTab$logFC)>logFCfilter), ifelse(outTab$logFC>logFCfilter,"Up","Down"), "Not")
#绘制火山图
p = ggplot(outTab, aes(logFC, -log10(fdr)))+
geom_point(aes(col=Significant))+
scale_color_manual(values=c("green", "black", "red"))+
labs(title = " ")+
theme(plot.title = element_text(size = 16, hjust = 0.5, face = "bold"))
p=p+theme_bw()
#保存为图片
pdf("vol.pdf", width=6.2, height=5.5)
print(p)
dev.off()

## Sheet: FAM.ssGSEA
#if (!requireNamespace("BiocManager", quietly = TRUE))
# install.packages("BiocManager")
#BiocManager::install("limma")
#BiocManager::install("GSEABase")
#BiocManager::install("GSVA")
#install.packages("ggpubr")
#???冒?
library(reshape2)
library(ggpubr)
library(limma)
library(GSEABase)
library(GSVA)
expFile="merge.txt" #?????????募?
gmtFile="immune.gmt" #???????菁??募?
clusterFile="cluster.txt" #m6A?????????募?
setwd("C:/Users/xiaoniao8911/Desktop/xu67") #???霉???目录
#??取?????????募?,?????????募?????
rt=read.table(expFile, header=T, sep="\t", check.names=F)
rt=as.matrix(rt)
rownames(rt)=rt[,1]
exp=rt[,2:ncol(rt)]
dimnames=list(rownames(exp),colnames(exp))
data=matrix(as.numeric(as.matrix(exp)),nrow=nrow(exp),dimnames=dimnames)
data=avereps(data)
#??取???????募?
geneSets=getGmt(gmtFile, geneIdType=SymbolIdentifier())
#ssGSEA????
ssgseaScore=gsva(data, geneSets, method='ssgsea', kcdf='Gaussian', abs.ranking=TRUE)
#??ssGSEA???纸??薪???
normalize=function(x){
return((x-min(x))/(max(x)-min(x)))}
ssgseaScore=normalize(ssgseaScore)
#????ssGSEA???纸???
ssgseaOut=rbind(id=colnames(ssgseaScore), ssgseaScore)
write.table(ssgseaOut,file="ssGSEA.result.txt",sep="\t",quote=F,col.names=F)
#??取?????募?
cluster=read.table(clusterFile, header=F, sep="\t", check.names=F, row.names=1)
colnames(cluster)<-"cluster"
#???莺喜?
#ssgseaScore=t(ssgseaScore)
library(stringr)
ssgseaScore<-t(ssgseaScore)
rownames(ssgseaScore)<-substring(rownames(ssgseaScore),1,12)
sameSample=intersect(rownames(ssgseaScore),row.names(cluster))
ssgseaScore=ssgseaScore[sameSample,,drop=F]
cluster=cluster[sameSample,,drop=F]
scoreCluster=cbind(ssgseaScore, cluster)
#??????转????ggplot2?????募?
data=melt(scoreCluster, id.vars=c("cluster"))
colnames(data)=c("cluster", "Immune", "Fraction")
#????????图
bioCol=c("#0066FF","#FF9900","#FF0000","#6E568C",
"#7CC767","#223D6C","#D20A13","#FFD121","#088247","#11AA4D")
bioCol=bioCol[1:length(levels(factor(data[,"cluster"])))]
bioCol=bioCol[c(1,3,2)]
p=ggboxplot(data, x="Immune", y="Fraction", color="cluster",
ylab="Immune infiltration",
xlab="",
legend.title="cluster",
palette=bioCol)
p=p+rotate_x_text(50)
pdf(file="boxplot.pdf", width=8, height=6.5) #????图片?募?
p+stat_compare_means(aes(group=cluster),
symnum.args=list(cutpoints = c(0, 0.001, 0.01, 0.05, 1),
symbols = c("***", "**", "*", "ns")),
label = "p.signif")
dev.off()

## Sheet: FAMcluster.PCA
#if (!requireNamespace("BiocManager", quietly = TRUE))
# install.packages("BiocManager")
#BiocManager::install("limma")
#install.packages("ggplot2")
#???冒?
library(limma)
library(ggplot2)
expFile="uniSigExp.txt" #?????????募?
clusterFile="cluster.txt" #m6A?????募?
setwd("C:/Users/xiaon/Desktop/xu66") #???霉???目录
#??取?????募?,?????????募?????????
rt=read.table(expFile, header=T, sep="\t", check.names=F)
rt=as.matrix(rt)
rownames(rt)=rt[,1]
exp=rt[,2:ncol(rt)]
dimnames=list(rownames(exp),colnames(exp))
data=matrix(as.numeric(as.matrix(exp)),nrow=nrow(exp),dimnames=dimnames)
data=avereps(data)
data=data[rowMeans(data)>0,]
data=t(data)
#PCA????
data.pca=prcomp(t(data)[-1,], scale. = TRUE)
pcaPredict=predict(data.pca)
write.table(pcaPredict, file="newTab.xls", quote=F, sep="\t")
#??取?????募?
cluster=read.table(clusterFile, header=T, sep="\t", check.names=F, row.names=1)
#match(rownames(t(data)),rownames(cluster))
m6Acluster=as.vector(cluster[,1])
#??????色
bioCol=c("#0066FF","#FF9900","#FF0000","#6E568C","#7CC767","#223D6C","#D20A13","#FFD121","#088247","#11AA4D")
m6aCluCol=bioCol[1:length(levels(factor(m6Acluster)))]
#???踊?
PCA=data.frame(PC1=pcaPredict[,1], PC2=pcaPredict[,2], m6Acluster=m6Acluster)
PCA.mean=aggregate(PCA[,1:2], list(m6Acluster=PCA$m6Acluster), mean)
pdf(file="PCA.pdf", height=5, width=6.5)
PCA$m6Acluster<-as.factor(PCA$m6Acluster)
ggplot(data = PCA, aes(PC1, PC2)) + geom_point(aes(color = m6Acluster)) +
theme_bw()+
theme(plot.margin=unit(rep(1.5,4),'lines'))+
annotate("text",x=PCA.mean$PC1, y=PCA.mean$PC2, label=PCA.mean$m6Acluster, cex=7)+
theme(panel.grid.major = element_blank(), panel.grid.minor = element_blank())
dev.off()

## Sheet: estimateHM
#install.packages("pheatmap")
library(pheatmap) #引用包
ssgseaFile="ssgseaOut.txt" #ssGSEA免疫打分文件
clusterFile="cluster.txt" #分型结果文件
estimateFile="TMEscores.txt" #肿瘤微环境打分文件
setwd("C:\\biowolf\\ssGSEA\\15.estimateHM") #设置工作目录
#读取免疫分型文件
Type=read.table(clusterFile, header=F, sep="\t", check.names=F, row.names=1)
colnames(Type)=c("Subtype")
Type=Type[order(Type[,"Subtype"],decreasing=T),,drop=F]
Type$Subtype=factor(Type$Subtype, levels=unique(Type$Subtype))
#读取ssGSEA打分文件
rt=read.table(ssgseaFile, header=T, sep="\t", check.names=F, row.names=1)
rt=rt[,row.names(Type)]
#读取肿瘤微环境打分文件
score=read.table(estimateFile, header=T, sep="\t", check.names=F, row.names=1)
score=score[row.names(Type),,drop=F]
#准备热图的注释文件
cluster=cbind(Type, score)
#热图注释颜色
ann_colors=list()
clusterCol=c("blue", "red")
names(clusterCol)=levels(factor(Type$Subtype))
ann_colors[["Subtype"]]=clusterCol
#绘制热图
pdf("estimateHM.pdf", width=9, height=5)
pheatmap(rt, annotation=cluster,
color = colorRampPalette(c(rep("blue",3), "white", rep("red",3)))(50),
cluster_cols =F,
scale="row",
show_colnames=F,
fontsize=8,
fontsize_row=8,
fontsize_col=3)
dev.off()

## Sheet: Drug CellMiner
#if (!requireNamespace("BiocManager", quietly = TRUE))
# install.packages("BiocManager")
#BiocManager::install("impute")
#if (!requireNamespace("BiocManager", quietly = TRUE))
# install.packages("BiocManager")
#BiocManager::install("limma")
#install.packages("ggplot2")
#install.packages("ggpubr")
#引用包
library(impute)
library(limma)
library(ggplot2)
library(ggpubr)
drugFile="drug.txt" #药物输入文件
expFile="exp.txt" #表达输入文件
riskFile="risk.TCGA.txt" #基因列表文件
corPlotNum=16 #显示图片数目
setwd("D:\\biowolf\\inflammatory\\38.CellMiner") #设置工作目录
#读取药物输入文件
rt=read.table(drugFile, header=T, sep="\t", check.names=F, quote="")
rt=as.matrix(rt)
rownames(rt)=rt[,1]
drug=rt[,2:ncol(rt)]
dimnames=list(rownames(drug),colnames(drug))
data=matrix(as.numeric(as.matrix(drug)),nrow=nrow(drug),dimnames=dimnames)
#对药物数据补缺
mat=impute.knn(data)
drug=mat$data
drug=avereps(drug)
#读取表达输入文件,并对输入文件整理
rt=read.table(expFile, header=T, sep="\t", check.names=F, quote="")
rt=as.matrix(rt)
rownames(rt)=rt[,1]
exp=rt[,2:ncol(rt)]
dimnames=list(rownames(exp),colnames(exp))
data=matrix(as.numeric(as.matrix(exp)),nrow=nrow(exp),dimnames=dimnames)
exp=avereps(data)
#提取模型基因的表达量
gene=read.table(riskFile, header=T, sep="\t", check.names=F, row.names=1)
genelist=colnames(gene)[3:(ncol(gene)-2)]
genelist=intersect(genelist, row.names(exp))
exp=exp[genelist,]
#对基因循环
outTab=data.frame()
for(Gene in row.names(exp)){
}
#输出相关性分析结果
outTab=outTab[order(as.numeric(as.vector(outTab$pvalue))),]
write.table(outTab,file="drugCor.txt",sep="\t",row.names=F,quote=F)
#可视化
plotList=list()
if(nrow(outTab)<corPlotNum){
}
for(i in 1:corPlotNum){
}
#保存输出的图片
nrow=ceiling(sqrt(corPlotNum))
ncol=ceiling(corPlotNum/nrow)
pdf(file="drugCor.pdf", width=13, height=9)
ggarrange(plotlist=plotList, nrow=nrow, ncol=ncol)
dev.off()

## Sheet: Corelation
library(igraph)
library(reshape2)
expFile="tcga.diffExp.txt"
geneFile="intersectGenes.txt"
cutoff=0.2
out="correlation.pdf"
setwd("D:\\biowolf\\Ferroptosis\\16.correlation")
data=read.table(expFile,header=T,sep="\t",row.names=1,check.names=F)
group=sapply(strsplit(colnames(data),"\\-"),"[",4)
group=sapply(strsplit(group,""),"[",1)
group=gsub("2","1",group)
rt=data[,group==0]
geneRT=read.table(geneFile,header=F,sep="\t",check.names=F)
data=t(rt[as.vector(geneRT[,1]),])
cordata=cor(data)
mydata = cordata
upper = upper.tri(mydata)
mydata[upper] = NA
df = data.frame(gene=rownames(mydata),mydata)
dfmeltdata = melt(df,id="gene")
dfmeltdata = dfmeltdata[!is.na(dfmeltdata$value),]
dfmeltdata = dfmeltdata[dfmeltdata$gene!=dfmeltdata$variable,]
dfmeltdata = dfmeltdata[abs(dfmeltdata$value)>cutoff,]
corweight = dfmeltdata$value
weight = corweight+abs(min(corweight))+5
d = data.frame(p1=dfmeltdata$gene,p2=dfmeltdata$variable,weight=dfmeltdata$value)
g = graph.data.frame(dfmeltdata,directed = FALSE)
E(g)$color = ifelse(corweight>0,rgb(254/255,67/255,101/255,abs(corweight)),rgb(0/255,0/255,255/255,abs(corweight)))
V(g)$size = 8
V(g)$shape = "circle"
V(g)$lable.cex = 1.2
V(g)$color = "white"
E(g)$weight = weight
pdf(out,width=7,height=6)
layout(matrix(c(1,1,1,0,2,0),byrow=T,nc=3),height=c(6,1),width=c(3,4,3))
par(mar=c(1.5,2,2,2))
vertex.frame.color = NA
plot(g,layout=layout_nicely,vertex.label.cex=V(g)$lable.cex,edge.width = E(g)$weight,edge.arrow.size=0,vertex.label.color="black",vertex.frame.color=vertex.frame.color,edge.color=E(g)$color,vertex.label.cex=V(g)$lable.cex,vertex.label.font=2,vertex.size=V(g)$size,edge.curved=0.4)
color_legend = c(rgb(254/255,67/255,101/255,seq(1,0,by=-0.01)),rgb(0/255,0/255,255/255,seq(0,1,by=0.01)))
par(mar=c(2,2,1,2),xpd = T,cex.axis=1.6,las=1)
barplot(rep(1,length(color_legend)),border = NA, space = 0,ylab="",xlab="",xlim=c(1,length(color_legend)),horiz=FALSE,
axes = F, col=color_legend,main="")
axis(3,at=seq(1,length(color_legend),length=5),c(1,0.5,0,-0.5,-1),tick=FALSE)
dev.off()
######Video source: https://ke.biowolf.cn
######生信自学网: https://www.biowolf.cn/
######微信公众号：biowolf_cn
######合作邮箱：biowolf@foxmail.com
######答疑微信: 18520221056

## Sheet: Cluster.diff
inputFile="tcga.FRGexp.txt"
fdrFilter=0.05
logFCfilter=0
conNum=50
treatNum=374
setwd("D:\\biowolf\\Ferroptosis\\09.tcgaDiff") #设置工作目录
outTab=data.frame()
grade=c(rep(1,conNum),rep(2,treatNum))
rt=read.table(inputFile,sep="\t",header=T,check.names=F)
rt=as.matrix(rt)
rownames(rt)=rt[,1]
exp=rt[,2:ncol(rt)]
dimnames=list(rownames(exp),colnames(exp))
data=matrix(as.numeric(as.matrix(exp)),nrow=nrow(exp),dimnames=dimnames)
data=avereps(data)
data=data[rowMeans(data)>0,]
for(i in row.names(data)){
	geneName=unlist(strsplit(i,"\\|",))[1]
	geneName=gsub("\\/", "_", geneName)
	rt=rbind(expression=data[i,],grade=grade)
	rt=as.matrix(t(rt))
	wilcoxTest=wilcox.test(expression ~ grade, data=rt)
	conGeneMeans=mean(data[i,1:conNum])
	treatGeneMeans=mean(data[i,(conNum+1):ncol(data)])
	logFC=log2(treatGeneMeans)-log2(conGeneMeans)
	pvalue=wilcoxTest$p.value
	conMed=median(data[i,1:conNum])
	treatMed=median(data[i,(conNum+1):ncol(data)])
	diffMed=treatMed-conMed
	if( ((logFC>0) & (diffMed>0)) | ((logFC<0) & (diffMed<0)) ){
	}
}
pValue=outTab[,"pValue"]
fdr=p.adjust(as.numeric(as.vector(pValue)),method="fdr")
outTab=cbind(outTab,fdr=fdr)
write.table(outTab,file="tcga.all.xls",sep="\t",row.names=F,quote=F)
outDiff=outTab[( abs(as.numeric(as.vector(outTab$logFC)))>logFCfilter & as.numeric(as.vector(outTab$fdr))<fdrFilter),]
write.table(outDiff,file="tcga.diff.xls",sep="\t",row.names=F,quote=F)
write.table(outDiff,file="tcga.diff.txt",sep="\t",row.names=F,quote=F)
heatmap=rbind(ID=colnames(data[as.vector(outDiff[,1]),]),data[as.vector(outDiff[,1]),])
write.table(heatmap,file="tcga.diffExp.txt",sep="\t",col.names=F,quote=F)

## Sheet: clusterPFS
#install.packages("survival")
#install.packages("survminer")
#引用包
library(survival)
library(survminer)
clusterFile="cluster.txt" #分型结果文件
cliFile="Survival_SupplementalTable_S1_20171025_xena_sp" #临床数据文件
setwd("C:\\biowolf\\NMF\\18.clusterPFS") #设置工作目录
#读取分型结果文件
cluster=read.table(clusterFile, header=T, sep="\t", check.names=F, row.names=1)
#读取临床数据文件
cli=read.table(cliFile, header=T, sep="\t", check.names=F, row.names=1)
cli=cli[,c("PFI.time", "PFI")]
colnames(cli)=c("futime", "fustat")
cli$futime=cli$futime/365
cli=as.matrix(cli)
row.names(cli)=gsub("(.*?)\\-(.*?)\\-(.*?)\\-.*", "\\1\\-\\2\\-\\3", row.names(cli))
#数据合并
sameSample=intersect(row.names(cluster), row.names(cli))
rt=cbind(cli[sameSample,,drop=F], cluster[sameSample,,drop=F])
#生存差异统计
length=length(levels(factor(rt$Cluster)))
diff=survdiff(Surv(futime, fustat) ~ Cluster, data = rt)
pValue=1-pchisq(diff$chisq, df=length-1)
if(pValue<0.001){
	pValue="p<0.001"
}else{
	pValue=paste0("p=",sprintf("%.03f",pValue))
}
fit=survfit(Surv(futime, fustat) ~ Cluster, data = rt)
#print(surv_median(fit))
#绘制生存曲线
bioCol=c("#0066FF","#FF0000","#FF9900","#6E568C","#7CC767","#223D6C","#D20A13","#FFD121","#088247","#11AA4D")
bioCol=bioCol[1:length]
surPlot=ggsurvplot(fit,
#输出图形
pdf(file="PFS.pdf",onefile=FALSE, width=7, height=6)
print(surPlot)
dev.off()

## Sheet: clusterSur
#引用包
library(survival)
library(survminer)
clusterFile="cluster.txt" #分型结果文件
cliFile="time.txt" #生存数据文件
setwd("C:\\biowolf\\NMF\\17.clusterSur") #设置工作目录
#读取输入文件
cluster=read.table(clusterFile, header=T, sep="\t", check.names=F, row.names=1)
cli=read.table(cliFile, header=T, sep="\t", check.names=F, row.names=1)
colnames(cli)=c("futime", "fustat")
cli$futime=cli$futime/365
#数据合并
sameSample=intersect(row.names(cluster), row.names(cli))
rt=cbind(cli[sameSample,,drop=F], cluster[sameSample,,drop=F])
#生存差异统计
length=length(levels(factor(rt$Cluster)))
diff=survdiff(Surv(futime, fustat) ~ Cluster, data = rt)
pValue=1-pchisq(diff$chisq, df=length-1)
if(pValue<0.001){
	pValue="p<0.001"
}else{
	pValue=paste0("p=",sprintf("%.03f",pValue))
}
fit <- survfit(Surv(futime, fustat) ~ Cluster, data = rt)
#print(surv_median(fit))
#绘制生存曲线
bioCol=c("#0066FF","#FF0000","#FF9900","#6E568C","#7CC767","#223D6C","#D20A13","#FFD121","#088247","#11AA4D")
bioCol=bioCol[1:length]
surPlot=ggsurvplot(fit,
		data=rt,
		conf.int=F,
		pval=pValue,
		pval.size=6,
		legend.title="Cluster",
		legend.labs=levels(factor(rt[,"Cluster"])),
		legend = c(0.8, 0.8),
		font.legend=10,
		xlab="Time(years)",
		ylab="Overall survival",
		break.time.by = 1,
		palette = bioCol,
		#surv.median.line = "hv",
		risk.table=T,
		cumevents=F,
		risk.table.height=.3)
pdf(file="survival.pdf",onefile = FALSE,width=7,height=6)
print(surPlot)
dev.off()

[truncated: 7 more sheets: geneCheckpiont, limma_adjPval, NMF, sCell.Seurat, TIDE, WGCNA, ssGSEA.vioplot]
